# Supplementary material for: A two-step screen identifies a small molecule that disrupts membrane voltage and is effective against growing and persister gram-negative bacteria
Source: Microbiol Spectr. 2025 Dec 31;14(2):e03217-25. doi: 10.1128/spectrum.03217-25 (PMC12889115; doi:10.1128/spectrum.03217-25)
Supplement: Table S1 — List of the ChemBridge compounds screened during each stepof our screening process. [file spectrum.03217-25-s0002.xlsx]

## Sheet: 1st Step
PB conc ug/mL	Plate number	Well row	Well col	Compound ID	OD600 50uM	Moved forward
1	1	A	1	(-) S.Tm	0	no
1	1	A	2	23368656	0.012	no
1	1	A	3	14283006	0.591	no
1	1	A	4	27315448	0.517	no
1	1	A	5	38371895	0.578	no
1	1	A	6	43170199	0.546	no
1	1	A	7	18603595	0.738	no
1	1	A	8	87230908	0.013	no
1	1	A	9	11095275	0.515	no
1	1	A	10	13380739	0.007	no
1	1	A	11	50393750	0.192	no
1	1	A	12	PB+DMSO	0.177	no
1	1	B	1	(-) S.Tm	0	no
1	1	B	2	95911053	0.61	no
1	1	B	3	45559063	0.005	no
1	1	B	4	37980395	0.481	no
1	1	B	5	19618435	0.323	no
1	1	B	6	35702008	0.002	no
1	1	B	7	54811243	0.337	no
1	1	B	8	30564977	0.001	yes
1	1	B	9	41229867	0.001	yes
1	1	B	10	10213367	0.001	yes
1	1	B	11	41165480	0.001	yes
1	1	B	12	PB+DMSO	0.683	no
1	1	C	1	(-) S.Tm	0.001	no
1	1	C	2	57678823	0.487	no
1	1	C	3	18492575	0.012	no
1	1	C	4	42804007	0.598	no
1	1	C	5	59046059	0	yes
1	1	C	6	65238969	0.254	no
1	1	C	7	16159039	0.001	yes
1	1	C	8	11440084	0.46	no
1	1	C	9	54951787	0.009	no
1	1	C	10	22126243	0.008	no
1	1	C	11	47671208	0.023	no
1	1	C	12	PB+DMSO	0.253	no
1	1	D	1	(-) S.Tm	0.002	no
1	1	D	2	58714212	0.001	yes
1	1	D	3	79848941	0.006	no
1	1	D	4	34889951	0.004	no
1	1	D	5	20128082	0.008	no
1	1	D	6	95154991	0.011	no
1	1	D	7	56742644	0.011	no
1	1	D	8	61235737	0.015	no
1	1	D	9	77460521	0.007	no
1	1	D	10	26299155	0.636	no
1	1	D	11	58726534	0.01	no
1	1	D	12	PB+DMSO	0.809	no
1	1	E	1	DMSO	1.019	no
1	1	E	2	39962378	0.087	no
1	1	E	3	31186225	0.6	no
1	1	E	4	16334779	0.093	no
1	1	E	5	23549179	0.23	no
1	1	E	6	13330185	0.564	no
1	1	E	7	17119822	0.621	no
1	1	E	8	82871770	0.012	no
1	1	E	9	98614206	0.651	no
1	1	E	10	26161519	0.013	no
1	1	E	11	10274265	0.463	no
1	1	E	12	PB+Novo	0.001	no
1	1	F	1	DMSO	1.025	no
1	1	F	2	99030704	0.012	no
1	1	F	3	31551405	0.003	no
1	1	F	4	37506740	0.013	no
1	1	F	5	89286129	0.206	no
1	1	F	6	54318769	0.514	no
1	1	F	7	71072595	0.013	no
1	1	F	8	55445694	0.591	no
1	1	F	9	65607927	0.173	no
1	1	F	10	17018718	0.013	no
1	1	F	11	66393849	0.011	no
1	1	F	12	PB+Novo	0.001	no
1	1	G	1	DMSO	0.007	no
1	1	G	2	29532140	0.007	no
1	1	G	3	23939785	0.205	no
1	1	G	4	28989070	0.594	no
1	1	G	5	71802950	0.26	no
1	1	G	6	46878378	0.01	no
1	1	G	7	54107233	0.031	no
1	1	G	8	64131694	0.156	no
1	1	G	9	56188469	0.01	no
1	1	G	10	54505240	0.843	no
1	1	G	11	10678692	0.012	no
1	1	G	12	PB+Novo	0	no
1	1	H	1	DMSO	1.003	no
1	1	H	2	29683635	0.387	no
1	1	H	3	14586728	0.009	no
1	1	H	4	35098841	0.851	no
1	1	H	5	23627099	-0.002	yes
1	1	H	6	18968403	0.57	no
1	1	H	7	76487566	0.299	no
1	1	H	8	67838770	0.004	no
1	1	H	9	20016945	0.357	no
1	1	H	10	28040502	0.764	no
1	1	H	11	20026786	0.722	no
1	1	H	12	PB+Novo	0.001	no
1	2	A	1	(-) S.Tm	0	no
1	2	A	2	12463366	0.701	no
1	2	A	3	55331501	0.017	no
1	2	A	4	99522315	0.726	no
1	2	A	5	56684328	0.614	no
1	2	A	6	80284036	0.172	no
1	2	A	7	38499419	0.668	no
1	2	A	8	28396538	0.785	no
1	2	A	9	62471118	0.007	no
1	2	A	10	55433026	0	yes
1	2	A	11	27748438	0.463	no
1	2	A	12	PB+DMSO	0.748	no
1	2	B	1	(-) S.Tm	0	no
1	2	B	2	82040129	0.395	no
1	2	B	3	65288754	0.011	no
1	2	B	4	41374099	0.598	no
1	2	B	5	77754024	0.006	no
1	2	B	6	80644563	0.009	no
1	2	B	7	30138469	0.008	no
1	2	B	8	53914733	0.012	no
1	2	B	9	13193442	0.102	no
1	2	B	10	95816832	0.522	no
1	2	B	11	43413829	0.008	no
1	2	B	12	PB+DMSO	0.686	no
1	2	C	1	(-) S.Tm	0	no
1	2	C	2	55469613	0.483	no
1	2	C	3	17022638	0.666	no
1	2	C	4	23190596	0.532	no
1	2	C	5	59135638	0.791	no
1	2	C	6	42065158	0.019	no
1	2	C	7	31618862	0.653	no
1	2	C	8	25945639	0.003	no
1	2	C	9	13578482	0.008	no
1	2	C	10	97139987	0.001	yes
1	2	C	11	25918633	0	yes
1	2	C	12	PB+DMSO	0.731	no
1	2	D	1	(-) S.Tm	0.001	no
1	2	D	2	95003553	0.645	no
1	2	D	3	88019609	0.768	no
1	2	D	4	65075330	0.28	no
1	2	D	5	43204705	0.007	no
1	2	D	6	34825674	0.001	yes
1	2	D	7	35926302	0.567	no
1	2	D	8	36824991	0.679	no
1	2	D	9	23206710	0.01	no
1	2	D	10	39121669	0.003	no
1	2	D	11	35796900	0.625	no
1	2	D	12	PB+DMSO	0.738	no
1	2	E	1	DMSO	1.004	no
1	2	E	2	47251631	0.006	no
1	2	E	3	40379785	0.479	no
1	2	E	4	38704084	0.354	no
1	2	E	5	96137453	0.56	no
1	2	E	6	34275715	0.496	no
1	2	E	7	98345434	0.3	no
1	2	E	8	46626331	0.704	no
1	2	E	9	20107595	0.005	no
1	2	E	10	31811197	0.756	no
1	2	E	11	17719121	0.004	no
1	2	E	12	PB+Novo	0.001	no
1	2	F	1	DMSO	1.028	no
1	2	F	2	20294859	0.689	no
1	2	F	3	70694922	0.676	no
1	2	F	4	79330481	0.615	no
1	2	F	5	72511030	0.013	no
1	2	F	6	92371183	0.008	no
1	2	F	7	69807447	0.008	no
1	2	F	8	17135500	0.667	no
1	2	F	9	14440261	0.477	no
1	2	F	10	32828127	0.318	no
1	2	F	11	37190063	0.002	no
1	2	F	12	PB+Novo	0.001	no
1	2	G	1	DMSO	1.035	no
1	2	G	2	90253759	0.174	no
1	2	G	3	82693524	0.706	no
1	2	G	4	70474935	0.783	no
1	2	G	5	17620361	0.001	no
1	2	G	6	15486379	0.001	no
1	2	G	7	94284768	0.666	no
1	2	G	8	21334055	0.798	no
1	2	G	9	24388046	0.757	no
1	2	G	10	14028555	0.721	no
1	2	G	11	18503630	0.611	no
1	2	G	12	PB+Novo	0	no
1	2	H	1	DMSO	1.032	no
1	2	H	2	14885966	0.721	no
1	2	H	3	89601169	0.783	no
1	2	H	4	55570738	0.907	no
1	2	H	5	49188539	0.955	no
1	2	H	6	18610301	0.004	no
1	2	H	7	27187087	0.936	no
1	2	H	8	12359426	0.001	no
1	2	H	9	18113564	-0.001	yes
1	2	H	10	24014441	0.951	no
1	2	H	11	29069616	0.913	no
1	2	H	12	PB+Novo	-0.001	no
1	3	A	1	(-) S.Tm	0.006	no
1	3	A	2	40028122	0.882	no
1	3	A	3	64347559	0.732	no
1	3	A	4	24307943	0.006	no
1	3	A	5	58184480	0.58	no
1	3	A	6	18987404	0.628	no
1	3	A	7	45134831	0.49	no
1	3	A	8	22218946	0.602	no
1	3	A	9	62491964	0.728	no
1	3	A	10	20049381	0.528	no
1	3	A	11	96044182	0.003	no
1	3	A	12	PB+DMSO	0.633	no
1	3	B	1	(-) S.Tm	0	no
1	3	B	2	13710576	0.771	no
1	3	B	3	55155150	0.528	no
1	3	B	4	87027110	0.578	no
1	3	B	5	58891793	0.722	no
1	3	B	6	42936829	0.01	no
1	3	B	7	27137314	0.663	no
1	3	B	8	96274621	0.53	no
1	3	B	9	43355527	0.013	no
1	3	B	10	50657461	0.723	no
1	3	B	11	29058114	0.74	no
1	3	B	12	PB+DMSO	0.717	no
1	3	C	1	(-) S.Tm	-0.001	no
1	3	C	2	43512325	0.811	no
1	3	C	3	96084037	0.606	no
1	3	C	4	81741103	0.2	no
1	3	C	5	81325653	0.005	no
1	3	C	6	16326681	0.48	no
1	3	C	7	49490889	0.702	no
1	3	C	8	49156288	0.27	no
1	3	C	9	11543400	0.638	no
1	3	C	10	54818244	0.37	no
1	3	C	11	31941321	0.671	no
1	3	C	12	PB+DMSO	0.677	no
1	3	D	1	(-) S.Tm	0	no
1	3	D	2	26829613	0.812	no
1	3	D	3	50104680	0.652	no
1	3	D	4	53357411	0.715	no
1	3	D	5	73403590	0.692	no
1	3	D	6	51856870	0.694	no
1	3	D	7	71790090	0.539	no
1	3	D	8	52068037	0	yes
1	3	D	9	53986327	0.173	no
1	3	D	10	80549837	0.012	no
1	3	D	11	41877263	0.67	no
1	3	D	12	PB+DMSO	0.677	no
1	3	E	1	DMSO	0.993	no
1	3	E	2	38961450	0.014	no
1	3	E	3	81433134	0.002	no
1	3	E	4	53456710	0.673	no
1	3	E	5	25195273	0.707	no
1	3	E	6	81695894	0.171	no
1	3	E	7	17171969	0.587	no
1	3	E	8	49973132	0.679	no
1	3	E	9	53762751	0.014	no
1	3	E	10	53570288	0.639	no
1	3	E	11	41019493	0.601	no
1	3	E	12	PB+Novo	0.001	no
1	3	F	1	DMSO	1.014	no
1	3	F	2	48740881	0.645	no
1	3	F	3	92377217	0.676	no
1	3	F	4	96984546	0.718	no
1	3	F	5	12144867	0.627	no
1	3	F	6	12596707	0.609	no
1	3	F	7	19255582	0.628	no
1	3	F	8	84270783	0.667	no
1	3	F	9	14231137	0	yes
1	3	F	10	67428525	0.007	no
1	3	F	11	17610183	0.667	no
1	3	F	12	PB+Novo	0.001	no
1	3	G	1	DMSO	1.076	no
1	3	G	2	90256176	0.701	no
1	3	G	3	92865878	0.734	no
1	3	G	4	32488438	0.743	no
1	3	G	5	23679617	0.716	no
1	3	G	6	35608232	0.72	no
1	3	G	7	59500695	0.446	no
1	3	G	8	65410309	0.825	no
1	3	G	9	45583683	0.871	no
1	3	G	10	42908330	0.091	no
1	3	G	11	58811896	0.909	no
1	3	G	12	PB+Novo	0.001	no
1	3	H	1	DMSO	1.114	no
1	3	H	2	92305486	0.014	no
1	3	H	3	18909224	0.57	no
1	3	H	4	57972145	0.323	no
1	3	H	5	64075315	0.906	no
1	3	H	6	10995649	0.829	no
1	3	H	7	89729838	-0.002	yes
1	3	H	8	47248626	0.907	no
1	3	H	9	39915768	-0.001	yes
1	3	H	10	25194971	0.873	no
1	3	H	11	69592483	0.908	no
1	3	H	12	PB+Novo	-0.004	no
1	4	A	1	(-) S.Tm	-0.001	no
1	4	A	2	71018611	0.571	no
1	4	A	3	95668629	0.264	no
1	4	A	4	45116186	0.128	no
1	4	A	5	86446694	0.274	no
1	4	A	6	25548888	0.014	no
1	4	A	7	35842590	0.015	no
1	4	A	8	99109267	0.015	no
1	4	A	9	18760433	0.381	no
1	4	A	10	15850124	0.015	no
1	4	A	11	25760117	0.304	no
1	4	A	12	PB+DMSO	0.155	no
1	4	B	1	(-) S.Tm	0	no
1	4	B	2	65012110	0.007	no
1	4	B	3	66305140	0.004	no
1	4	B	4	16781369	0.614	no
1	4	B	5	78431035	0.014	no
1	4	B	6	45818052	0.556	no
1	4	B	7	95696428	0.015	no
1	4	B	8	15607719	0.009	no
1	4	B	9	40169908	0.016	no
1	4	B	10	25336688	0.224	no
1	4	B	11	87290690	0.044	no
1	4	B	12	PB+DMSO	0.361	no
1	4	C	1	(-) S.Tm	0	no
1	4	C	2	56207548	0.242	no
1	4	C	3	67537413	-0.001	yes
1	4	C	4	36163139	0.002	no
1	4	C	5	12457799	0.007	no
1	4	C	6	66355210	0.013	no
1	4	C	7	66708753	0.005	no
1	4	C	8	38103436	0.017	no
1	4	C	9	53507687	0.015	no
1	4	C	10	35742585	0.014	no
1	4	C	11	69792834	0.008	no
1	4	C	12	PB+DMSO	0.494	no
1	4	D	1	(-) S.Tm	0	no
1	4	D	2	52418408	0.01	no
1	4	D	3	58504493	0.538	no
1	4	D	4	40572730	0.727	no
1	4	D	5	43723771	0	yes
1	4	D	6	92694185	0.534	no
1	4	D	7	57497514	0.003	no
1	4	D	8	39033072	0.356	no
1	4	D	9	35876254	0.259	no
1	4	D	10	48832259	0.209	no
1	4	D	11	81028954	0.091	no
1	4	D	12	PB+DMSO	0.577	no
1	4	E	1	DMSO	0.992	no
1	4	E	2	75546130	0.758	no
1	4	E	3	99174275	0.009	no
1	4	E	4	45826724	0.393	no
1	4	E	5	27461571	0.457	no
1	4	E	6	83799930	0.017	no
1	4	E	7	60953029	0.205	no
1	4	E	8	12326733	0.348	no
1	4	E	9	65753091	0.013	no
1	4	E	10	80132306	0.683	no
1	4	E	11	33038699	0.002	no
1	4	E	12	PB+Novo	0.001	no
1	4	F	1	DMSO	1.002	no
1	4	F	2	85332118	0.664	no
1	4	F	3	85520274	0.007	no
1	4	F	4	36337202	0.604	no
1	4	F	5	22387025	0.286	no
1	4	F	6	95685318	0.006	no
1	4	F	7	23630276	0.608	no
1	4	F	8	54981291	0.503	no
1	4	F	9	16875087	0.117	no
1	4	F	10	41233662	0.061	no
1	4	F	11	63041597	0.54	no
1	4	F	12	PB+Novo	0.001	no
1	4	G	1	DMSO	1.013	no
1	4	G	2	86776691	0.788	no
1	4	G	3	86274503	0.618	no
1	4	G	4	12946496	0.002	no
1	4	G	5	32784116	0.651	no
1	4	G	6	56303176	0.01	no
1	4	G	7	23379600	0.916	no
1	4	G	8	86334674	0.245	no
1	4	G	9	19721052	0.939	no
1	4	G	10	63371686	0.918	no
1	4	G	11	16402921	0.898	no
1	4	G	12	PB+Novo	-0.003	no
1	4	H	1	DMSO	0.99	no
1	4	H	2	69710446	0.712	no
1	4	H	3	78293102	0.003	no
1	4	H	4	53186476	0.02	no
1	4	H	5	14935150	0.898	no
1	4	H	6	47648890	0.888	no
1	4	H	7	54917973	0.848	no
1	4	H	8	31219999	0.793	no
1	4	H	9	72794771	0	yes
1	4	H	10	64536910	0.663	no
1	4	H	11	37137054	0.654	no
1	4	H	12	PB+Novo	-0.001	no
1	5	A	1	(-) S.Tm	-0.001	no
1	5	A	2	79949826	0.007	no
1	5	A	3	44256638	0	no
1	5	A	4	38649164	0.005	no
1	5	A	5	14095192	0.255	no
1	5	A	6	62434805	0.014	no
1	5	A	7	69736521	0.006	no
1	5	A	8	72365096	0.01	no
1	5	A	9	13734636	0.002	no
1	5	A	10	38956653	-0.003	yes
1	5	A	11	83461776	0	no
1	5	A	12	PB+DMSO	0.007	no
1	5	B	1	(-) S.Tm	0	no
1	5	B	2	40053602	0.013	no
1	5	B	3	17338305	0.393	no
1	5	B	4	10205158	0.59	no
1	5	B	5	31626229	0	no
1	5	B	6	72245221	0.593	no
1	5	B	7	35759641	0.585	no
1	5	B	8	72219866	0.301	no
1	5	B	9	24034566	0.52	no
1	5	B	10	48065493	0.009	no
1	5	B	11	68520124	0.012	no
1	5	B	12	PB+DMSO	0.018	no
1	5	C	1	(-) S.Tm	-0.001	no
1	5	C	2	21382133	0.008	no
1	5	C	3	29706633	0.006	no
1	5	C	4	25607865	0.32	no
1	5	C	5	41426629	0.592	no
1	5	C	6	18975678	0.012	no
1	5	C	7	45929921	0.013	no
1	5	C	8	24402628	0.724	no
1	5	C	9	45328047	0.013	no
1	5	C	10	17116503	0.025	no
1	5	C	11	39014971	0.008	no
1	5	C	12	PB+DMSO	0.009	no
1	5	D	1	(-) S.Tm	0.001	no
1	5	D	2	31628486	0.017	no
1	5	D	3	21531989	0.314	no
1	5	D	4	87014812	0.513	no
1	5	D	5	12821214	0.002	no
1	5	D	6	34758707	0.007	no
1	5	D	7	16061779	0.564	no
1	5	D	8	55263142	0.001	no
1	5	D	9	38067130	-0.001	yes
1	5	D	10	28967026	0.011	no
1	5	D	11	10496017	0.538	no
1	5	D	12	PB+DMSO	0.559	no
1	5	E	1	DMSO	1.032	no
1	5	E	2	21344709	0.621	no
1	5	E	3	16164086	0.011	no
1	5	E	4	29965392	0.016	no
1	5	E	5	95780390	0.014	no
1	5	E	6	17928198	0.01	no
1	5	E	7	66841393	0.52	no
1	5	E	8	98119098	0.014	no
1	5	E	9	30104401	0.535	no
1	5	E	10	48771208	0.24	no
1	5	E	11	40788459	0.048	no
1	5	E	12	PB+Novo	0.001	no
1	5	F	1	DMSO	1.031	no
1	5	F	2	32864058	0.573	no
1	5	F	3	36625321	0.014	no
1	5	F	4	82876921	0.113	no
1	5	F	5	17270001	0.688	no
1	5	F	6	37686333	0.89	no
1	5	F	7	57029713	0.738	no
1	5	F	8	21216767	0.903	no
1	5	F	9	11672749	0.925	no
1	5	F	10	60660682	0.708	no
1	5	F	11	50405709	0	no
1	5	F	12	PB+Novo	-0.001	no
1	5	G	1	DMSO	1.086	no
1	5	G	2	42092631	0.001	no
1	5	G	3	36874683	0.056	no
1	5	G	4	75228640	0.004	no
1	5	G	5	17598691	0.941	no
1	5	G	6	38871662	0.944	no
1	5	G	7	60861829	0.975	no
1	5	G	8	32168614	-0.001	yes
1	5	G	9	43218873	0.98	no
1	5	G	10	42833603	0.935	no
1	5	G	11	60871301	0.321	no
1	5	G	12	PB+Novo	-0.001	no
1	5	H	1	DMSO	1	no
1	5	H	2	34416344	0.89	no
1	5	H	3	21632566	0.001	no
1	5	H	4	57603179	0.736	no
1	5	H	5	12204924	0.021	no
1	5	H	6	49172347	0.585	no
1	5	H	7	80009973	-0.003	yes
1	5	H	8	72183056	0.525	no
1	5	H	9	64869598	-0.004	yes
1	5	H	10	63928798	0.358	no
1	5	H	11	12419537	0.676	no
1	5	H	12	PB+Novo	-0.005	no
1	6	A	1	(-) S.Tm	0	no
1	6	A	2	74705866	0.01	no
1	6	A	3	46238135	-0.001	yes
1	6	A	4	35921512	0.008	no
1	6	A	5	33527130	0.007	no
1	6	A	6	53181489	0.519	no
1	6	A	7	31520376	0.007	no
1	6	A	8	17424287	0.517	no
1	6	A	9	20250995	0.007	no
1	6	A	10	38479447	0	yes
1	6	A	11	11021848	0.009	no
1	6	A	12	PB+DMSO	0.009	no
1	6	B	1	(-) S.Tm	0.651	no
1	6	B	2	57535912	0.008	no
1	6	B	3	35986666	0.009	no
1	6	B	4	97167680	-0.005	yes
1	6	B	5	16419403	0.012	no
1	6	B	6	14398980	0.007	no
1	6	B	7	23458988	0.009	no
1	6	B	8	38168376	0.007	no
1	6	B	9	15512453	0.002	no
1	6	B	10	88697690	0.42	no
1	6	B	11	91157359	0.551	no
1	6	B	12	PB+DMSO	0.007	no
1	6	C	1	(-) S.Tm	0	no
1	6	C	2	28858749	0.573	no
1	6	C	3	85505024	0.693	no
1	6	C	4	10369231	0	yes
1	6	C	5	26788127	0.018	no
1	6	C	6	41162010	0.36	no
1	6	C	7	45494514	0.01	no
1	6	C	8	20110156	0.01	no
1	6	C	9	25268904	0.007	no
1	6	C	10	13712594	0.228	no
1	6	C	11	32651441	0.005	no
1	6	C	12	PB+DMSO	0.008	no
1	6	D	1	(-) S.Tm	0.001	no
1	6	D	2	21548813	0.009	no
1	6	D	3	27353152	0.588	no
1	6	D	4	31474114	0.077	no
1	6	D	5	38389629	0.002	no
1	6	D	6	32887849	0.211	no
1	6	D	7	27160657	0.009	no
1	6	D	8	20063721	0.008	no
1	6	D	9	46178728	0.007	no
1	6	D	10	23429841	0.006	no
1	6	D	11	87944274	0.29	no
1	6	D	12	PB+DMSO	0.671	no
1	6	E	1	DMSO	1.019	no
1	6	E	2	31055810	0.59	no
1	6	E	3	37006953	0.012	no
1	6	E	4	12747106	0.57	no
1	6	E	5	89619873	0.012	no
1	6	E	6	24275412	0.01	no
1	6	E	7	19997769	0.015	no
1	6	E	8	61096770	0.465	no
1	6	E	9	27755612	0.013	no
1	6	E	10	43680134	0.013	no
1	6	E	11	29626465	0.007	no
1	6	E	12	PB+Novo	0.003	no
1	6	F	1	DMSO	1.01	no
1	6	F	2	13897721	0.6	no
1	6	F	3	57422128	0.008	no
1	6	F	4	32556286	0.215	no
1	6	F	5	12086358	0.014	no
1	6	F	6	37848332	0.345	no
1	6	F	7	43452351	0.005	no
1	6	F	8	15253564	0.008	no
1	6	F	9	47994347	0.212	no
1	6	F	10	15496496	0.01	no
1	6	F	11	93458606	0.005	no
1	6	F	12	PB+Novo	0	no
1	6	G	1	DMSO	1.02	no
1	6	G	2	33465247	0.009	no
1	6	G	3	67448926	0.019	no
1	6	G	4	38225656	0.46	no
1	6	G	5	22934768	0.011	no
1	6	G	6	18503642	0.511	no
1	6	G	7	25010728	0.005	no
1	6	G	8	76511576	0.013	no
1	6	G	9	77694441	0.007	no
1	6	G	10	65488969	0.01	no
1	6	G	11	68493866	0.005	no
1	6	G	12	PB+Novo	0	no
1	6	H	1	DMSO	1.062	no
1	6	H	2	64245946	0.012	no
1	6	H	3	89039764	0.892	no
1	6	H	4	22259293	0.014	no
1	6	H	5	42470624	0.761	no
1	6	H	6	79624579	0.902	no
1	6	H	7	35568071	0.807	no
1	6	H	8	29187461	0.008	no
1	6	H	9	28452813	0.01	no
1	6	H	10	79309455	0.53	no
1	6	H	11	31326253	0.012	no
1	6	H	12	PB+Novo	-0.002	no
1	7	A	1	(-) S.Tm	0	no
1	7	A	2	81619293	0.007	no
1	7	A	3	65450747	0.008	no
1	7	A	4	92562442	0.008	no
1	7	A	5	52405572	0.01	no
1	7	A	6	63200436	0.006	no
1	7	A	7	51205671	0.011	no
1	7	A	8	71534695	0.006	no
1	7	A	9	64174477	0.537	no
1	7	A	10	84954437	0.006	no
1	7	A	11	61776730	0.002	no
1	7	A	12	PB+DMSO	0.009	no
1	7	B	1	(-) S.Tm	0.001	no
1	7	B	2	81508502	0.001	yes
1	7	B	3	47516592	0.045	no
1	7	B	4	13787173	0.603	no
1	7	B	5	92150375	0.67	no
1	7	B	6	66371614	0.538	no
1	7	B	7	74042054	0.011	no
1	7	B	8	71254790	0.513	no
1	7	B	9	25683526	0.01	no
1	7	B	10	55990620	0.012	no
1	7	B	11	12879070	0.503	no
1	7	B	12	PB+DMSO	0.01	no
1	7	C	1	(-) S.Tm	-0.001	no
1	7	C	2	24231598	0	yes
1	7	C	3	11984274	0.002	no
1	7	C	4	86322318	0.265	no
1	7	C	5	47658312	0.001	yes
1	7	C	6	88752532	0.002	no
1	7	C	7	75356689	0.008	no
1	7	C	8	22568163	0.014	no
1	7	C	9	96508031	0.005	no
1	7	C	10	85969787	0.011	no
1	7	C	11	66033311	0.492	no
1	7	C	12	PB+DMSO	0.364	no
1	7	D	1	(-) S.Tm	0.001	no
1	7	D	2	94499631	0.004	no
1	7	D	3	52452751	0.53	no
1	7	D	4	98194293	0.554	no
1	7	D	5	51423021	0.009	no
1	7	D	6	62287941	0.017	no
1	7	D	7	95092326	0.549	no
1	7	D	8	65302602	0.513	no
1	7	D	9	27218176	0.393	no
1	7	D	10	47013557	0.025	no
1	7	D	11	27853950	0.008	no
1	7	D	12	PB+DMSO	0.044	no
1	7	E	1	DMSO	0.971	no
1	7	E	2	60669160	0.006	no
1	7	E	3	62598092	0.001	yes
1	7	E	4	81156759	0.009	no
1	7	E	5	71056990	0.182	no
1	7	E	6	67833670	0.139	no
1	7	E	7	50763183	0.486	no
1	7	E	8	86923337	0.011	no
1	7	E	9	48707142	0.009	no
1	7	E	10	52827575	0.013	no
1	7	E	11	77513095	0.011	no
1	7	E	12	PB+Novo	0.002	no
1	7	F	1	DMSO	0.985	no
1	7	F	2	52988770	0.231	no
1	7	F	3	24222818	0.012	no
1	7	F	4	65122997	0.52	no
1	7	F	5	15426641	0.014	no
1	7	F	6	97407812	0.481	no
1	7	F	7	63392458	0.555	no
1	7	F	8	77973778	0.009	no
1	7	F	9	12464613	0.009	no
1	7	F	10	64087798	0.013	no
1	7	F	11	50545780	0.468	no
1	7	F	12	PB+Novo	0	no
1	7	G	1	DMSO	1.038	no
1	7	G	2	44445474	0.536	no
1	7	G	3	15043947	0.005	no
1	7	G	4	81036807	0.269	no
1	7	G	5	96854098	0.009	no
1	7	G	6	68613713	0.526	no
1	7	G	7	73223669	0.002	no
1	7	G	8	48249747	0.523	no
1	7	G	9	52609059	0.003	no
1	7	G	10	96147413	0.612	no
1	7	G	11	70455773	0.519	no
1	7	G	12	PB+Novo	0.001	no
1	7	H	1	DMSO	1.081	no
1	7	H	2	55203642	0.791	no
1	7	H	3	90643989	0.85	no
1	7	H	4	91645177	0.001	no
1	7	H	5	32245608	0.012	no
1	7	H	6	50531142	0.013	no
1	7	H	7	67619729	0.914	no
1	7	H	8	70049591	0.904	no
1	7	H	9	64910705	0.402	no
1	7	H	10	47969133	-0.002	yes
1	7	H	11	51078407	0.801	no
1	7	H	12	PB+Novo	-0.004	no
1	8	A	1	(-) S.Tm	0	no
1	8	A	2	61672053	0.006	no
1	8	A	3	25373511	0.006	no
1	8	A	4	79866132	0.004	no
1	8	A	5	60443355	0.045	no
1	8	A	6	37514235	0	yes
1	8	A	7	33844702	0.006	no
1	8	A	8	38514340	0	yes
1	8	A	9	50188045	0.004	no
1	8	A	10	85529463	0.004	no
1	8	A	11	87235475	0.001	yes
1	8	A	12	PB+DMSO	0.441	no
1	8	B	1	(-) S.Tm	0.439	no
1	8	B	2	62847964	0.309	no
1	8	B	3	17625666	0.483	no
1	8	B	4	91108918	0.009	no
1	8	B	5	93400631	0.577	no
1	8	B	6	37878731	0.475	no
1	8	B	7	43343686	0.538	no
1	8	B	8	90654543	0.084	no
1	8	B	9	81306765	0.256	no
1	8	B	10	95729508	0.163	no
1	8	B	11	38273277	0.009	no
1	8	B	12	PB+DMSO	0.012	no
1	8	C	1	(-) S.Tm	0	no
1	8	C	2	65608148	0.006	no
1	8	C	3	38004885	0.275	no
1	8	C	4	52552068	0.365	no
1	8	C	5	95778429	0.327	no
1	8	C	6	69849643	0.436	no
1	8	C	7	64779164	0.349	no
1	8	C	8	53248370	0.005	no
1	8	C	9	42185443	0	yes
1	8	C	10	27562845	0.002	no
1	8	C	11	89776805	0.378	no
1	8	C	12	PB+DMSO	0.011	no
1	8	D	1	(-) S.Tm	0.002	no
1	8	D	2	69222257	0.012	no
1	8	D	3	31910934	0.491	no
1	8	D	4	82485804	0.003	no
1	8	D	5	76229052	0.484	no
1	8	D	6	42392090	0.011	no
1	8	D	7	94423826	0.009	no
1	8	D	8	24368353	0.003	no
1	8	D	9	33044024	0.002	no
1	8	D	10	29440400	0	yes
1	8	D	11	89896844	0.534	no
1	8	D	12	PB+DMSO	0.401	no
1	8	E	1	DMSO	1.021	no
1	8	E	2	71021378	0	yes
1	8	E	3	37407278	0.007	no
1	8	E	4	43617857	0.008	no
1	8	E	5	76823120	0.017	no
1	8	E	6	44106578	0.012	no
1	8	E	7	47090766	0.185	no
1	8	E	8	74864508	0.007	no
1	8	E	9	29087746	0.006	no
1	8	E	10	71669474	0.003	no
1	8	E	11	12630774	0.013	no
1	8	E	12	PB+Novo	0.003	no
1	8	F	1	DMSO	1.067	no
1	8	F	2	51044598	0.007	no
1	8	F	3	20703143	0.331	no
1	8	F	4	44033308	0.151	no
1	8	F	5	47802658	0.012	no
1	8	F	6	18700947	0.412	no
1	8	F	7	28814969	0.015	no
1	8	F	8	55840081	0.008	no
1	8	F	9	52052554	0	yes
1	8	F	10	71842843	0.146	no
1	8	F	11	53520096	0.002	no
1	8	F	12	PB+Novo	0.001	no
1	8	G	1	DMSO	1.107	no
1	8	G	2	12427415	0.043	no
1	8	G	3	23845090	0.517	no
1	8	G	4	98157287	0.003	no
1	8	G	5	20062290	0.003	no
1	8	G	6	38635090	0.59	no
1	8	G	7	10858336	0.008	no
1	8	G	8	87584443	0.005	no
1	8	G	9	63184891	0	yes
1	8	G	10	33667534	0.185	no
1	8	G	11	95077400	0	yes
1	8	G	12	PB+Novo	0.001	no
1	8	H	1	DMSO	0.978	no
1	8	H	2	34270920	0.001	no
1	8	H	3	57453525	0.005	no
1	8	H	4	99217532	0.625	no
1	8	H	5	33203324	0.76	no
1	8	H	6	49719121	0.92	no
1	8	H	7	28880839	0.839	no
1	8	H	8	28441898	0.012	no
1	8	H	9	25282371	0	yes
1	8	H	10	96828638	0.387	no
1	8	H	11	95706977	0.007	no
1	8	H	12	PB+Novo	-0.001	no
1	9	A	1	(-) S.Tm	-0.001	no
1	9	A	2	97364563	0.513	no
1	9	A	3	21513667	0.003	no
1	9	A	4	48315178	0.395	no
1	9	A	5	19553707	0.013	no
1	9	A	6	92775277	0.008	no
1	9	A	7	50608465	0.002	no
1	9	A	8	78101124	0.007	no
1	9	A	9	95793736	0.356	no
1	9	A	10	67689410	0.003	no
1	9	A	11	40822808	0.008	no
1	9	A	12	PB+DMSO	0.013	no
1	9	B	1	(-) S.Tm	0	no
1	9	B	2	28446427	0.405	no
1	9	B	3	55134471	-0.001	yes
1	9	B	4	79184598	0.354	no
1	9	B	5	91360298	0	yes
1	9	B	6	83395518	0.433	no
1	9	B	7	80671088	0.488	no
1	9	B	8	10736290	0.009	no
1	9	B	9	79571462	0.006	no
1	9	B	10	87919947	0.187	no
1	9	B	11	97619731	0.009	no
1	9	B	12	PB+DMSO	0.01	no
1	9	C	1	(-) S.Tm	0	no
1	9	C	2	13533475	0.004	no
1	9	C	3	57783161	0.325	no
1	9	C	4	10182922	0.454	no
1	9	C	5	82882868	0.009	no
1	9	C	6	93583853	0.008	no
1	9	C	7	78346975	-0.001	yes
1	9	C	8	72752027	0.009	no
1	9	C	9	61939053	0.008	no
1	9	C	10	34202281	0.409	no
1	9	C	11	99849508	0.011	no
1	9	C	12	PB+DMSO	0.014	no
1	9	D	1	(-) S.Tm	0.002	no
1	9	D	2	34877914	0.125	no
1	9	D	3	70078987	0.008	no
1	9	D	4	41984253	0.012	no
1	9	D	5	74805140	0.474	no
1	9	D	6	66493944	0.01	no
1	9	D	7	88006376	0.007	no
1	9	D	8	64537731	0.006	no
1	9	D	9	80469381	0.007	no
1	9	D	10	75669731	0.009	no
1	9	D	11	12860785	0.559	no
1	9	D	12	PB+DMSO	0.791	no
1	9	E	1	DMSO	1.071	no
1	9	E	2	50383557	0.234	no
1	9	E	3	80824547	0.009	no
1	9	E	4	22591167	0.005	no
1	9	E	5	45951238	0.009	no
1	9	E	6	30394348	0.001	no
1	9	E	7	90381545	0.012	no
1	9	E	8	38922514	0.472	no
1	9	E	9	72367202	0.009	no
1	9	E	10	26603020	0.01	no
1	9	E	11	26322292	0.01	no
1	9	E	12	PB+Novo	0.003	no
1	9	F	1	DMSO	1.107	no
1	9	F	2	25604081	0.381	no
1	9	F	3	95506153	0.016	no
1	9	F	4	53716913	0.009	no
1	9	F	5	57172889	0.008	no
1	9	F	6	81149046	0.008	no
1	9	F	7	43103097	0.155	no
1	9	F	8	43437841	0.007	no
1	9	F	9	84230724	0.008	no
1	9	F	10	37944767	0.008	no
1	9	F	11	15137532	0.007	no
1	9	F	12	PB+Novo	0	no
1	9	G	1	DMSO	1.035	no
1	9	G	2	69114415	0.007	no
1	9	G	3	97198583	0.001	no
1	9	G	4	97100571	0.01	no
1	9	G	5	70417858	0.013	no
1	9	G	6	12351619	0.006	no
1	9	G	7	35820310	0.524	no
1	9	G	8	74126061	0.01	no
1	9	G	9	35636770	0.008	no
1	9	G	10	39298510	0.013	no
1	9	G	11	85543959	0.016	no
1	9	G	12	PB+Novo	-0.001	no
1	9	H	1	DMSO	0.974	no
1	9	H	2	20113069	0.006	no
1	9	H	3	28616409	0.227	no
1	9	H	4	28883551	0.02	no
1	9	H	5	52265660	0.115	no
1	9	H	6	59247203	0.752	no
1	9	H	7	27508823	0.748	no
1	9	H	8	84840583	0.005	no
1	9	H	9	65900529	0.721	no
1	9	H	10	10408970	0.876	no
1	9	H	11	76813356	0.017	no
1	9	H	12	PB+Novo	-0.004	no
1	10	A	1	(-) S.Tm	0	no
1	10	A	2	28767857	0.004	yes
1	10	A	3	70488357	0.006	no
1	10	A	4	81282690	0.005	no
1	10	A	5	59040113	0.52	no
1	10	A	6	50179978	0.539	no
1	10	A	7	41540461	0.016	no
1	10	A	8	87534230	0.007	no
1	10	A	9	51796040	0.006	no
1	10	A	10	76256723	-0.001	yes
1	10	A	11	70882598	0.004	yes
1	10	A	12	PB+DMSO	0.006	no
1	10	B	1	(-) S.Tm	0.353	no
1	10	B	2	69458036	0.012	no
1	10	B	3	90550940	0.029	no
1	10	B	4	53934878	0.001	yes
1	10	B	5	74684497	0.573	no
1	10	B	6	11548130	0.554	no
1	10	B	7	98882653	0.004	yes
1	10	B	8	14700299	0.001	yes
1	10	B	9	42229468	0.582	no
1	10	B	10	17520686	0.451	no
1	10	B	11	62805355	0.366	no
1	10	B	12	PB+DMSO	0.006	no
1	10	C	1	(-) S.Tm	0.001	no
1	10	C	2	79517815	0.001	yes
1	10	C	3	43499710	0.009	no
1	10	C	4	55327892	0.009	no
1	10	C	5	35663025	0.009	no
1	10	C	6	54861350	0.377	no
1	10	C	7	29747657	0.618	no
1	10	C	8	24404080	0.005	no
1	10	C	9	62224127	0.006	no
1	10	C	10	67470451	0.011	no
1	10	C	11	14399311	0.013	no
1	10	C	12	PB+DMSO	0.013	no
1	10	D	1	(-) S.Tm	0.009	no
1	10	D	2	99158447	0.551	no
1	10	D	3	18339323	0.575	no
1	10	D	4	59281461	0.638	no
1	10	D	5	16713978	0.107	no
1	10	D	6	96798113	0.006	no
1	10	D	7	39105001	0.356	no
1	10	D	8	54558485	0.009	no
1	10	D	9	67216074	0.369	no
1	10	D	10	12370695	0.003	yes
1	10	D	11	44448268	0.005	no
1	10	D	12	PB+DMSO	0.009	no
1	10	E	1	DMSO	1.037	no
1	10	E	2	22338620	0.016	no
1	10	E	3	52444807	0.009	no
1	10	E	4	34749218	0.524	no
1	10	E	5	77594339	0.146	no
1	10	E	6	59952383	0.013	no
1	10	E	7	21390514	0.011	no
1	10	E	8	45031104	0.014	no
1	10	E	9	49299897	0.504	no
1	10	E	10	44345477	0.549	no
1	10	E	11	46426886	0.552	no
1	10	E	12	PB+Novo	0.014	no
1	10	F	1	DMSO	1.05	no
1	10	F	2	13978476	0.016	no
1	10	F	3	72767834	0.024	no
1	10	F	4	54139525	0.584	no
1	10	F	5	13511253	0.018	no
1	10	F	6	50537143	0.017	no
1	10	F	7	45827216	0.02	no
1	10	F	8	29470295	0.64	no
1	10	F	9	12300888	0.014	no
1	10	F	10	84003463	0.008	no
1	10	F	11	20994071	0.014	no
1	10	F	12	PB+Novo	0.011	no
1	10	G	1	DMSO	1.1	no
1	10	G	2	43075682	0.026	no
1	10	G	3	82068053	0.596	no
1	10	G	4	96156002	0.008	no
1	10	G	5	76195985	0.331	no
1	10	G	6	67964799	0.017	no
1	10	G	7	65482593	0.356	no
1	10	G	8	29335711	0.01	no
1	10	G	9	92619791	0.002	yes
1	10	G	10	58074019	0.014	no
1	10	G	11	53175187	0.015	no
1	10	G	12	PB+Novo	0.006	no
1	10	H	1	DMSO	0.977	no
1	10	H	2	17417797	0.089	no
1	10	H	3	43329774	0.934	no
1	10	H	4	48054067	0.943	no
1	10	H	5	57317095	0.947	no
1	10	H	6	20994879	0.911	no
1	10	H	7	46570126	0.932	no
1	10	H	8	50670805	0.307	no
1	10	H	9	13521960	0.849	no
1	10	H	10	59740688	0.004	yes
1	10	H	11	25074285	0.003	yes
1	10	H	12	PB+Novo	0.004	no
1	11	A	1	(-) S.Tm	0	no
1	11	A	2	76303443	0	yes
1	11	A	3	40395852	0.018	no
1	11	A	4	54768447	0.191	no
1	11	A	5	36384306	0.002	no
1	11	A	6	37537907	0.403	no
1	11	A	7	28195968	0.01	no
1	11	A	8	31686953	0.012	no
1	11	A	9	75241043	0.004	no
1	11	A	10	71349083	0.008	no
1	11	A	11	11674460	0.001	yes
1	11	A	12	PB+DMSO	0.014	no
1	11	B	1	(-) S.Tm	0.001	no
1	11	B	2	76305440	-0.001	yes
1	11	B	3	36446445	0.008	no
1	11	B	4	36757149	-0.001	yes
1	11	B	5	27433201	0.011	no
1	11	B	6	77136511	0.011	no
1	11	B	7	68780663	0.542	no
1	11	B	8	52242546	0	yes
1	11	B	9	36941009	0.711	no
1	11	B	10	26835174	-0.003	yes
1	11	B	11	12193909	0.001	yes
1	11	B	12	PB+DMSO	0.016	no
1	11	C	1	(-) S.Tm	0.646	no
1	11	C	2	33055278	0	yes
1	11	C	3	17788318	0.011	no
1	11	C	4	31591381	0.304	no
1	11	C	5	37995991	0.005	no
1	11	C	6	21305438	0.026	no
1	11	C	7	40837727	0.01	no
1	11	C	8	52047594	0.012	no
1	11	C	9	49215465	0.048	no
1	11	C	10	17859893	0.002	no
1	11	C	11	13732084	-0.001	yes
1	11	C	12	PB+DMSO	0.019	no
1	11	D	1	(-) S.Tm	0.002	no
1	11	D	2	34380062	0.01	no
1	11	D	3	29766320	0.002	no
1	11	D	4	92126077	0.491	no
1	11	D	5	30503994	0.009	no
1	11	D	6	31033595	0.003	no
1	11	D	7	24481275	0.006	no
1	11	D	8	23500582	0.007	no
1	11	D	9	11521821	0.006	no
1	11	D	10	41902108	0.008	no
1	11	D	11	26250187	0.011	no
1	11	D	12	PB+DMSO	0.017	no
1	11	E	1	DMSO	0.934	no
1	11	E	2	68821541	0.516	no
1	11	E	3	29089438	0.012	no
1	11	E	4	30237061	0.015	no
1	11	E	5	80925016	0.343	no
1	11	E	6	32938435	0.011	no
1	11	E	7	15734118	0.512	no
1	11	E	8	63144688	0.678	no
1	11	E	9	12777000	0.008	no
1	11	E	10	22704090	0.555	no
1	11	E	11	40851790	0.008	no
1	11	E	12	PB+Novo	0.003	no
1	11	F	1	DMSO	0.919	no
1	11	F	2	69943443	0.003	no
1	11	F	3	20630107	0.014	no
1	11	F	4	23672933	0.005	no
1	11	F	5	63898769	0.012	no
1	11	F	6	14923108	0.454	no
1	11	F	7	26369486	0.006	no
1	11	F	8	50274931	0.016	no
1	11	F	9	44842474	0.005	no
1	11	F	10	16530986	0.007	no
1	11	F	11	80111542	0.005	no
1	11	F	12	PB+Novo	0.001	no
1	11	G	1	DMSO	0.927	no
1	11	G	2	63395942	0.007	no
1	11	G	3	71028668	0.004	no
1	11	G	4	53178209	0.02	no
1	11	G	5	25622832	0.017	no
1	11	G	6	24778987	0.334	no
1	11	G	7	30992310	0.021	no
1	11	G	8	60731710	0.012	no
1	11	G	9	29098229	0.009	no
1	11	G	10	38697778	0.01	no
1	11	G	11	31909938	0.01	no
1	11	G	12	PB+Novo	0.001	no
1	11	H	1	DMSO	0.953	no
1	11	H	2	83669310	0.01	no
1	11	H	3	32584472	0.002	no
1	11	H	4	34061694	0.009	no
1	11	H	5	35508294	0.009	no
1	11	H	6	97573184	0.628	no
1	11	H	7	31341397	0.013	no
1	11	H	8	65401464	0.008	no
1	11	H	9	21064682	0.573	no
1	11	H	10	90090972	0.007	no
1	11	H	11	64504706	0.007	no
1	11	H	12	PB+Novo	0.001	no
1	12	A	1	(-) S.Tm	0.001	no
1	12	A	2	45165603	0.009	no
1	12	A	3	30180152	0.571	no
1	12	A	4	23190323	0.011	no
1	12	A	5	30299140	0.012	no
1	12	A	6	47782176	0.009	no
1	12	A	7	57070343	0.006	no
1	12	A	8	52848920	0.01	no
1	12	A	9	99234675	0.314	no
1	12	A	10	51755830	0.01	no
1	12	A	11	71378654	0.006	no
1	12	A	12	PB+DMSO	0.352	no
1	12	B	1	(-) S.Tm	0	no
1	12	B	2	26439224	-0.001	yes
1	12	B	3	33640801	0.566	no
1	12	B	4	37735763	0.01	no
1	12	B	5	22913014	0.595	no
1	12	B	6	11243951	0.009	no
1	12	B	7	60903688	0.71	no
1	12	B	8	43020701	0.553	no
1	12	B	9	50979412	0.01	no
1	12	B	10	13322051	0.011	no
1	12	B	11	84096595	0.008	no
1	12	B	12	PB+DMSO	0.754	no
1	12	C	1	(-) S.Tm	0	no
1	12	C	2	32858135	0.01	no
1	12	C	3	60940381	0.01	no
1	12	C	4	40873680	0.581	no
1	12	C	5	22527740	0.001	yes
1	12	C	6	56128448	0.009	no
1	12	C	7	61687349	0.007	no
1	12	C	8	24635800	0.011	no
1	12	C	9	52007281	0.011	no
1	12	C	10	15710229	0.507	no
1	12	C	11	96610881	0.051	no
1	12	C	12	PB+DMSO	0.337	no
1	12	D	1	(-) S.Tm	0.002	no
1	12	D	2	33362913	0.006	no
1	12	D	3	24552070	0.013	no
1	12	D	4	50434311	0.009	no
1	12	D	5	15833305	0.012	no
1	12	D	6	67423510	0.003	no
1	12	D	7	81976401	0.591	no
1	12	D	8	80860158	0.462	no
1	12	D	9	52301725	0.234	no
1	12	D	10	12254135	0.55	no
1	12	D	11	78375074	0.001	yes
1	12	D	12	PB+DMSO	0.559	no
1	12	E	1	DMSO	0.925	no
1	12	E	2	88977725	0.001	yes
1	12	E	3	29853264	0.006	no
1	12	E	4	70488679	0.424	no
1	12	E	5	36073511	0.643	no
1	12	E	6	77566309	0.015	no
1	12	E	7	73661258	0.576	no
1	12	E	8	11514472	0.555	no
1	12	E	9	55094121	0.005	no
1	12	E	10	13662780	0.668	no
1	12	E	11	49095638	0.007	no
1	12	E	12	PB+Novo	0.003	no
1	12	F	1	DMSO	0.926	no
1	12	F	2	29411210	-0.002	yes
1	12	F	3	59814734	0.011	no
1	12	F	4	70099658	0.011	no
1	12	F	5	29548079	0.551	no
1	12	F	6	61774322	0.007	no
1	12	F	7	77594587	0.495	no
1	12	F	8	61445063	0.004	no
1	12	F	9	98281225	0.009	no
1	12	F	10	23903066	0.004	no
1	12	F	11	59545059	0.001	yes
1	12	F	12	PB+Novo	0.001	no
1	12	G	1	DMSO	0.946	no
1	12	G	2	83522617	0.003	no
1	12	G	3	79104218	0.012	no
1	12	G	4	93203744	0.011	no
1	12	G	5	33863041	0.011	no
1	12	G	6	75268141	0.008	no
1	12	G	7	12425311	0.434	no
1	12	G	8	15823029	0.007	no
1	12	G	9	60310668	0.004	no
1	12	G	10	33124192	0.007	no
1	12	G	11	81203293	0.006	no
1	12	G	12	PB+Novo	0.001	no
1	12	H	1	DMSO	1.048	no
1	12	H	2	68938284	0.549	no
1	12	H	3	22172213	0.525	no
1	12	H	4	76585116	0.002	no
1	12	H	5	94974998	0.001	no
1	12	H	6	66308824	0.01	no
1	12	H	7	42846136	0.015	no
1	12	H	8	38705944	0.614	no
1	12	H	9	21774627	0.01	no
1	12	H	10	16790833	0.009	no
1	12	H	11	65329395	0.614	no
1	12	H	12	PB+Novo	0	no
1	13	A	1	(-) S.Tm	0	no
1	13	A	2	58132691	0.569	no
1	13	A	3	24464658	0.003	no
1	13	A	4	57991519	0.002	no
1	13	A	5	93335329	0.005	no
1	13	A	6	61726103	0.008	no
1	13	A	7	15021512	0.003	no
1	13	A	8	29397089	0.007	no
1	13	A	9	90691870	0.005	no
1	13	A	10	58329605	0.339	no
1	13	A	11	80770487	0.006	no
1	13	A	12	PB+DMSO	0.646	no
1	13	B	1	(-) S.Tm	0.702	no
1	13	B	2	51651450	0.65	no
1	13	B	3	49967881	0.011	no
1	13	B	4	74601144	0.005	no
1	13	B	5	97550902	0.161	no
1	13	B	6	82176917	0.029	no
1	13	B	7	55279972	0.003	no
1	13	B	8	90387539	0.005	no
1	13	B	9	63200810	0.006	no
1	13	B	10	39362958	0.009	no
1	13	B	11	73418990	0.522	no
1	13	B	12	PB+DMSO	0.649	no
1	13	C	1	(-) S.Tm	0.791	no
1	13	C	2	23598298	0.579	no
1	13	C	3	69795331	0.57	no
1	13	C	4	42724844	0.515	no
1	13	C	5	38509600	0.082	no
1	13	C	6	54585372	0.007	no
1	13	C	7	99511703	0.011	no
1	13	C	8	21844005	0.009	no
1	13	C	9	58839325	0.01	no
1	13	C	10	89444844	0.547	no
1	13	C	11	29828965	0.007	no
1	13	C	12	PB+DMSO	0.014	no
1	13	D	1	(-) S.Tm	0.002	no
1	13	D	2	53002955	0.009	no
1	13	D	3	23840751	0.006	no
1	13	D	4	46182508	0.012	no
1	13	D	5	10935784	0.591	no
1	13	D	6	77607690	0.002	no
1	13	D	7	70283294	0.118	no
1	13	D	8	31608230	0.469	no
1	13	D	9	39449736	0.506	no
1	13	D	10	70043671	0.515	no
1	13	D	11	63243863	0.007	no
1	13	D	12	PB+DMSO	0.601	no
1	13	E	1	DMSO	0.956	no
1	13	E	2	34843313	0.002	no
1	13	E	3	66360150	0.008	no
1	13	E	4	37478047	0.47	no
1	13	E	5	91365469	0.004	no
1	13	E	6	18107131	0.59	no
1	13	E	7	92228052	0.506	no
1	13	E	8	87997748	0.007	no
1	13	E	9	69843905	0.551	no
1	13	E	10	45298405	0.626	no
1	13	E	11	54820480	0.168	no
1	13	E	12	PB+Novo	0.002	no
1	13	F	1	DMSO	0.964	no
1	13	F	2	38145416	0.005	no
1	13	F	3	98364616	0.019	no
1	13	F	4	18418814	0.013	no
1	13	F	5	12931566	0.502	no
1	13	F	6	99853335	0.004	no
1	13	F	7	24071633	0.015	no
1	13	F	8	58659627	-0.012	yes
1	13	F	9	83104504	0.47	no
1	13	F	10	28634048	0.57	no
1	13	F	11	86329329	0.011	no
1	13	F	12	PB+Novo	0.001	no
1	13	G	1	DMSO	1.003	no
1	13	G	2	59973201	0	yes
1	13	G	3	96717509	0.246	no
1	13	G	4	90289091	0.159	no
1	13	G	5	94071635	0.512	no
1	13	G	6	91484260	0.106	no
1	13	G	7	88199579	0.206	no
1	13	G	8	58837922	0.459	no
1	13	G	9	35710250	0.008	no
1	13	G	10	48277215	0.004	no
1	13	G	11	48936182	0.007	no
1	13	G	12	PB+Novo	0.001	no
1	13	H	1	DMSO	1.045	no
1	13	H	2	72217362	0.014	no
1	13	H	3	27866461	0.015	no
1	13	H	4	63726345	0.019	no
1	13	H	5	45990258	0	yes
1	13	H	6	23473260	0.004	no
1	13	H	7	98786712	0.225	no
1	13	H	8	30360745	0.434	no
1	13	H	9	47468506	0.598	no
1	13	H	10	19062088	0.772	no
1	13	H	11	52659499	0.001	no
1	13	H	12	PB+Novo	0.766	no
1	14	A	1	(-) S.Tm	0	no
1	14	A	2	97551312	0.002	no
1	14	A	3	37619359	0.558	no
1	14	A	4	77416113	0.011	no
1	14	A	5	59908255	0.12	no
1	14	A	6	70482304	0.236	no
1	14	A	7	45615893	0.009	no
1	14	A	8	51430068	0.009	no
1	14	A	9	38150745	0.299	no
1	14	A	10	29911046	0.005	no
1	14	A	11	64698584	0.006	no
1	14	A	12	PB+DMSO	0.009	no
1	14	B	1	(-) S.Tm	0	no
1	14	B	2	97797603	0.01	no
1	14	B	3	49737047	0.237	no
1	14	B	4	58797233	0.182	no
1	14	B	5	51448048	0	yes
1	14	B	6	22187590	0.006	no
1	14	B	7	85085845	0.522	no
1	14	B	8	83256211	0.255	no
1	14	B	9	39681363	0.554	no
1	14	B	10	89821773	0.002	no
1	14	B	11	26018127	0.008	no
1	14	B	12	PB+DMSO	0.01	no
1	14	C	1	(-) S.Tm	0.66	no
1	14	C	2	99201727	0.01	no
1	14	C	3	40397414	0.01	no
1	14	C	4	78517697	0.151	no
1	14	C	5	13670901	0	yes
1	14	C	6	13665180	0	yes
1	14	C	7	17840477	0.011	no
1	14	C	8	85470200	0.006	no
1	14	C	9	11809992	0.003	no
1	14	C	10	16428413	0.01	no
1	14	C	11	40753248	0.493	no
1	14	C	12	PB+DMSO	0.551	no
1	14	D	1	(-) S.Tm	0.042	no
1	14	D	2	40163999	0.148	no
1	14	D	3	14255613	0.008	no
1	14	D	4	32115520	0.547	no
1	14	D	5	44024478	0.48	no
1	14	D	6	45920040	0.283	no
1	14	D	7	80476673	0.012	no
1	14	D	8	52480726	0.008	no
1	14	D	9	52137912	0.011	no
1	14	D	10	97340368	0.345	no
1	14	D	11	93784650	0.562	no
1	14	D	12	PB+DMSO	0.017	no
1	14	E	1	DMSO	0.94	no
1	14	E	2	47867013	0.005	no
1	14	E	3	54906190	0.009	no
1	14	E	4	74970637	0.01	no
1	14	E	5	47956035	0.002	no
1	14	E	6	38580953	0.007	no
1	14	E	7	82369903	0.404	no
1	14	E	8	14266278	0.011	no
1	14	E	9	23054232	0.004	no
1	14	E	10	28533577	0.012	no
1	14	E	11	85815829	0.15	no
1	14	E	12	PB+Novo	0.005	no
1	14	F	1	DMSO	0.917	no
1	14	F	2	67846119	0.024	no
1	14	F	3	38094986	0.01	no
1	14	F	4	25413276	0.511	no
1	14	F	5	28204822	0.006	no
1	14	F	6	50819079	0.003	no
1	14	F	7	93361176	0.005	no
1	14	F	8	17387704	0.486	no
1	14	F	9	23746367	0.431	no
1	14	F	10	45912261	0.008	no
1	14	F	11	86353264	0.008	no
1	14	F	12	PB+Novo	0.003	no
1	14	G	1	DMSO	1.032	no
1	14	G	2	68433336	0.004	no
1	14	G	3	73521685	0.007	no
1	14	G	4	65971356	0.562	no
1	14	G	5	40584354	0.012	no
1	14	G	6	62423006	0.006	no
1	14	G	7	97174716	0.009	no
1	14	G	8	25232460	0.175	no
1	14	G	9	45954799	0.008	no
1	14	G	10	71503619	0.007	no
1	14	G	11	57902569	0.003	no
1	14	G	12	PB+Novo	0.001	no
1	14	H	1	DMSO	1.096	no
1	14	H	2	12137951	0.54	no
1	14	H	3	76953249	0.713	no
1	14	H	4	78640480	0.826	no
1	14	H	5	60595440	0.015	no
1	14	H	6	33558136	0.692	no
1	14	H	7	99400746	0.004	no
1	14	H	8	55398835	0.799	no
1	14	H	9	75353552	0.002	no
1	14	H	10	13923099	0.703	no
1	14	H	11	21300239	0.608	no
1	14	H	12	PB+Novo	0	no
1	15	A	1	(-) S.Tm	0	no
1	15	A	2	52185586	0.415	no
1	15	A	3	73054387	0.137	no
1	15	A	4	73127500	0.522	no
1	15	A	5	55965743	0.005	no
1	15	A	6	93232620	0.01	no
1	15	A	7	38637638	0.004	no
1	15	A	8	31493552	0.004	no
1	15	A	9	88276948	0.007	no
1	15	A	10	78648604	0.007	no
1	15	A	11	21359689	0.004	no
1	15	A	12	PB+DMSO	0.008	no
1	15	B	1	(-) S.Tm	0.672	no
1	15	B	2	72564450	0.006	no
1	15	B	3	44145091	0.254	no
1	15	B	4	93687541	0.529	no
1	15	B	5	56606628	0.001	yes
1	15	B	6	75771632	0.006	no
1	15	B	7	51956386	0.586	no
1	15	B	8	44502814	0.004	no
1	15	B	9	49756795	0.568	no
1	15	B	10	69125899	0.003	yes
1	15	B	11	23378051	0.008	no
1	15	B	12	PB+DMSO	0.006	no
1	15	C	1	(-) S.Tm	0	no
1	15	C	2	83563276	0.012	no
1	15	C	3	65655092	0.033	no
1	15	C	4	64861402	0.589	no
1	15	C	5	47210908	0.001	yes
1	15	C	6	40905366	0.012	no
1	15	C	7	74560226	0.229	no
1	15	C	8	26580412	0.527	no
1	15	C	9	53072443	0.012	no
1	15	C	10	64562146	0.508	no
1	15	C	11	34580020	0.568	no
1	15	C	12	PB+DMSO	0.011	no
1	15	D	1	(-) S.Tm	0.007	no
1	15	D	2	64583370	0.637	no
1	15	D	3	17425407	0.198	no
1	15	D	4	85841904	0.474	no
1	15	D	5	69135717	0.016	no
1	15	D	6	91581272	0.521	no
1	15	D	7	95557548	0.56	no
1	15	D	8	86859156	0.005	no
1	15	D	9	46024613	0	yes
1	15	D	10	55870850	0.358	no
1	15	D	11	25762088	0.528	no
1	15	D	12	PB+DMSO	0.499	no
1	15	E	1	DMSO	0.987	no
1	15	E	2	85278201	0.01	no
1	15	E	3	27833358	0.012	no
1	15	E	4	18367483	0.542	no
1	15	E	5	80455535	0.014	no
1	15	E	6	32530068	0.377	no
1	15	E	7	87818880	0.012	no
1	15	E	8	67577594	0.007	no
1	15	E	9	47869120	0.009	no
1	15	E	10	65436104	0.013	no
1	15	E	11	36046856	0.486	no
1	15	E	12	PB+Novo	0.011	no
1	15	F	1	DMSO	0.96	no
1	15	F	2	19926203	0.021	no
1	15	F	3	58527488	0.021	no
1	15	F	4	32346882	0.548	no
1	15	F	5	11008740	0.019	no
1	15	F	6	34432954	0.018	no
1	15	F	7	19782215	0.017	no
1	15	F	8	98830747	0.382	no
1	15	F	9	68298310	0.019	no
1	15	F	10	75642457	0.028	no
1	15	F	11	10436121	0.011	no
1	15	F	12	PB+Novo	0.008	no
1	15	G	1	DMSO	1.065	no
1	15	G	2	59594451	0.624	no
1	15	G	3	88940765	0.014	no
1	15	G	4	64584212	0.016	no
1	15	G	5	51782553	0.017	no
1	15	G	6	74887165	0.016	no
1	15	G	7	89713742	0.015	no
1	15	G	8	52870052	0.01	no
1	15	G	9	39007192	0.004	no
1	15	G	10	95256412	0.012	no
1	15	G	11	21437309	0.48	no
1	15	G	12	PB+Novo	0.006	no
1	15	H	1	DMSO	1.135	no
1	15	H	2	30304995	0.005	no
1	15	H	3	30518250	0.469	no
1	15	H	4	25855847	0.403	no
1	15	H	5	33081042	0.01	no
1	15	H	6	77835783	0.242	no
1	15	H	7	50083272	0.498	no
1	15	H	8	56349150	0.014	no
1	15	H	9	78240280	0.835	no
1	15	H	10	20175533	0.016	no
1	15	H	11	35007515	0.012	no
1	15	H	12	PB+Novo	0.003	no
1	16	A	1	(-) S.Tm	0	no
1	16	A	2	19764632	0.014	no
1	16	A	3	62270388	0.572	no
1	16	A	4	62006022	0.011	no
1	16	A	5	63323886	0.392	no
1	16	A	6	10447871	0.013	no
1	16	A	7	86753896	0.452	no
1	16	A	8	38387068	0.607	no
1	16	A	9	44651280	0.264	no
1	16	A	10	18562335	0.01	no
1	16	A	11	27328080	0.004	no
1	16	A	12	PB+DMSO	0.711	no
1	16	B	1	(-) S.Tm	0.001	no
1	16	B	2	60472477	0.018	no
1	16	B	3	16482429	0.126	no
1	16	B	4	82514264	0.016	no
1	16	B	5	34335225	0.01	no
1	16	B	6	12584860	0.636	no
1	16	B	7	28107592	0.003	no
1	16	B	8	39545325	0.548	no
1	16	B	9	87608306	0.011	no
1	16	B	10	20860869	0.011	no
1	16	B	11	47439422	0.559	no
1	16	B	12	PB+DMSO	0.259	no
1	16	C	1	(-) S.Tm	0.745	no
1	16	C	2	82101929	0.011	no
1	16	C	3	39391108	0.014	no
1	16	C	4	56656148	0.019	no
1	16	C	5	65586429	0.765	no
1	16	C	6	14162085	0.118	no
1	16	C	7	19464000	0.614	no
1	16	C	8	79549235	0.731	no
1	16	C	9	95194930	0.021	no
1	16	C	10	40928887	0.481	no
1	16	C	11	41846664	0.394	no
1	16	C	12	PB+DMSO	0.551	no
1	16	D	1	(-) S.Tm	0.001	no
1	16	D	2	64951372	0.012	no
1	16	D	3	32865400	0.071	no
1	16	D	4	12587012	0.03	no
1	16	D	5	47765508	0.015	no
1	16	D	6	84317555	0.023	no
1	16	D	7	39630303	0.018	no
1	16	D	8	31076201	0.03	no
1	16	D	9	17631510	0.095	no
1	16	D	10	81174038	0.011	no
1	16	D	11	82296828	0.023	no
1	16	D	12	PB+DMSO	0.65	no
1	16	E	1	DMSO	0.944	no
1	16	E	2	29952003	0.001	yes
1	16	E	3	45802822	0.001	yes
1	16	E	4	86869831	0.011	no
1	16	E	5	73457284	0.014	no
1	16	E	6	19304316	0.017	no
1	16	E	7	31427909	0.619	no
1	16	E	8	32374989	0.567	no
1	16	E	9	58634696	0.469	no
1	16	E	10	94555891	0.649	no
1	16	E	11	13886711	0.009	no
1	16	E	12	PB+Novo	0.002	no
1	16	F	1	DMSO	0.939	no
1	16	F	2	10773401	0.436	no
1	16	F	3	67040997	0.738	no
1	16	F	4	17957193	0.838	no
1	16	F	5	55512756	0.024	no
1	16	F	6	41066261	0.022	no
1	16	F	7	52762508	0.033	no
1	16	F	8	54277116	0.061	no
1	16	F	9	70579542	0.034	no
1	16	F	10	35317425	0.449	no
1	16	F	11	85640311	0.657	no
1	16	F	12	PB+Novo	0.001	no
1	16	G	1	DMSO	0.944	no
1	16	G	2	30061502	0.633	no
1	16	G	3	28809116	0.013	no
1	16	G	4	47017771	0.619	no
1	16	G	5	68576024	0.662	no
1	16	G	6	61210056	0.009	no
1	16	G	7	13872251	0.636	no
1	16	G	8	61799338	0.024	no
1	16	G	9	61948317	0.015	no
1	16	G	10	38252476	0.039	no
1	16	G	11	10974405	0.593	no
1	16	G	12	PB+Novo	0.002	no
1	16	H	1	DMSO	0.977	no
1	16	H	2	31709349	0.001	no
1	16	H	3	78222708	0.62	no
1	16	H	4	13168572	0.588	no
1	16	H	5	29604002	0.728	no
1	16	H	6	94252250	0.112	no
1	16	H	7	43861353	0.782	no
1	16	H	8	24612685	0.635	no
1	16	H	9	54131553	0.776	no
1	16	H	10	92924839	0.631	no
1	16	H	11	20063428	0.015	no
1	16	H	12	PB+Novo	0.001	no
1	17	A	1	(-) S.Tm	0	no
1	17	A	2	15580899	0.005	no
1	17	A	3	85578020	0.011	no
1	17	A	4	98032008	0.403	no
1	17	A	5	32835821	0.433	no
1	17	A	6	39893523	0.001	yes
1	17	A	7	10220039	0.005	no
1	17	A	8	31446078	0.015	no
1	17	A	9	42906254	0.005	no
1	17	A	10	95508955	0.581	no
1	17	A	11	86398516	0.819	no
1	17	A	12	PB+DMSO	0.688	no
1	17	B	1	(-) S.Tm	0	no
1	17	B	2	28569239	0	yes
1	17	B	3	51186055	0.877	no
1	17	B	4	21067739	0.014	no
1	17	B	5	13671199	0.003	no
1	17	B	6	22319458	0.005	no
1	17	B	7	43517929	0.029	no
1	17	B	8	31032937	0.421	no
1	17	B	9	13233330	0.023	no
1	17	B	10	46116035	0.004	no
1	17	B	11	47121269	0.676	no
1	17	B	12	PB+DMSO	0.468	no
1	17	C	1	(-) S.Tm	0	no
1	17	C	2	10079902	0.098	no
1	17	C	3	72456310	0.015	no
1	17	C	4	92952196	0.261	no
1	17	C	5	49531019	0.013	no
1	17	C	6	17735930	0.401	no
1	17	C	7	14308661	0.019	no
1	17	C	8	32078653	0.029	no
1	17	C	9	15841505	0.018	no
1	17	C	10	86645322	0.005	no
1	17	C	11	48254363	0.013	no
1	17	C	12	PB+DMSO	0.602	no
1	17	D	1	(-) S.Tm	0.002	no
1	17	D	2	31404647	0.004	no
1	17	D	3	93425028	0.02	no
1	17	D	4	33654878	0.019	no
1	17	D	5	21256401	0.728	no
1	17	D	6	39030921	0.019	no
1	17	D	7	74759381	0.018	no
1	17	D	8	43177709	0.622	no
1	17	D	9	15667998	0.028	no
1	17	D	10	57966120	0.647	no
1	17	D	11	49727240	0.578	no
1	17	D	12	PB+DMSO	0.585	no
1	17	E	1	DMSO	0.903	no
1	17	E	2	41471261	0.009	no
1	17	E	3	64431555	0.579	no
1	17	E	4	86453427	0.015	no
1	17	E	5	34823942	0.732	no
1	17	E	6	30872477	0.013	no
1	17	E	7	74010491	0.012	no
1	17	E	8	35928336	0.031	no
1	17	E	9	37619193	0.492	no
1	17	E	10	49821458	0.526	no
1	17	E	11	49009850	0.73	no
1	17	E	12	PB+Novo	0.003	no
1	17	F	1	DMSO	0.895	no
1	17	F	2	32391069	0.004	no
1	17	F	3	84084995	0.021	no
1	17	F	4	47411703	0.49	no
1	17	F	5	37516048	0.339	no
1	17	F	6	46369580	0.031	no
1	17	F	7	40817139	0.03	no
1	17	F	8	41751372	0.026	no
1	17	F	9	39670889	0.028	no
1	17	F	10	61504923	0.526	no
1	17	F	11	56042746	0.009	no
1	17	F	12	PB+Novo	0.001	no
1	17	G	1	DMSO	0.9	no
1	17	G	2	43988396	0.016	no
1	17	G	3	46396304	0.622	no
1	17	G	4	88993398	0.011	no
1	17	G	5	28514023	0.697	no
1	17	G	6	86248326	0.58	no
1	17	G	7	41223805	0.352	no
1	17	G	8	39086036	0.019	no
1	17	G	9	60429233	0.077	no
1	17	G	10	91250622	0.017	no
1	17	G	11	47146912	0.483	no
1	17	G	12	PB+Novo	0.004	no
1	17	H	1	DMSO	1.029	no
1	17	H	2	35697408	0.004	no
1	17	H	3	68203398	0.016	no
1	17	H	4	32111667	0.622	no
1	17	H	5	29206278	0.341	no
1	17	H	6	97850873	0.695	no
1	17	H	7	39253663	0.014	no
1	17	H	8	39925123	0.305	no
1	17	H	9	35184568	0.009	no
1	17	H	10	91447611	0.008	no
1	17	H	11	87368576	0.006	no
1	17	H	12	PB+Novo	0.002	no
1	18	A	1	(-) S.Tm	0	no
1	18	A	2	48417454	0.014	no
1	18	A	3	69078071	0.013	no
1	18	A	4	72390732	0.01	no
1	18	A	5	98503619	0.011	no
1	18	A	6	75121498	0.005	no
1	18	A	7	30420116	0.01	no
1	18	A	8	19401927	0.003	no
1	18	A	9	75829522	0.009	no
1	18	A	10	91356739	0.613	no
1	18	A	11	75311502	0.01	no
1	18	A	12	PB+DMSO	0.793	no
1	18	B	1	(-) S.Tm	0	no
1	18	B	2	78020279	0.012	no
1	18	B	3	21192373	0.015	no
1	18	B	4	24019933	0.013	no
1	18	B	5	59101528	0.003	no
1	18	B	6	39397259	0.483	no
1	18	B	7	66160541	0.012	no
1	18	B	8	39973494	0.346	no
1	18	B	9	75921834	0.462	no
1	18	B	10	53412549	0.037	no
1	18	B	11	68502533	0.007	no
1	18	B	12	PB+DMSO	0.849	no
1	18	C	1	(-) S.Tm	0	no
1	18	C	2	60468657	0.349	no
1	18	C	3	53663582	0.159	no
1	18	C	4	46705141	0.515	no
1	18	C	5	50100728	0.589	no
1	18	C	6	69477924	0.605	no
1	18	C	7	86337328	0.597	no
1	18	C	8	11009351	0.019	no
1	18	C	9	39886837	0.01	no
1	18	C	10	93598612	0.015	no
1	18	C	11	31339645	0.566	no
1	18	C	12	PB+DMSO	0.945	no
1	18	D	1	(-) S.Tm	0.002	no
1	18	D	2	70891173	0.027	no
1	18	D	3	75345420	0.618	no
1	18	D	4	58270798	0.019	no
1	18	D	5	80591849	0.031	no
1	18	D	6	91544557	0.455	no
1	18	D	7	49179704	0.009	no
1	18	D	8	34972732	0.658	no
1	18	D	9	50085912	0.034	no
1	18	D	10	67700789	0.012	no
1	18	D	11	52058130	0.405	no
1	18	D	12	PB+DMSO	0.952	no
1	18	E	1	DMSO	0.936	no
1	18	E	2	62538702	0.752	no
1	18	E	3	58980666	0.595	no
1	18	E	4	72670124	0.021	no
1	18	E	5	23211111	0.682	no
1	18	E	6	76815834	0.639	no
1	18	E	7	99644842	0.017	no
1	18	E	8	84481979	-0.001	yes
1	18	E	9	45891299	0.014	no
1	18	E	10	71392376	0.776	no
1	18	E	11	35044110	0.786	no
1	18	E	12	PB+Novo	0.001	no
1	18	F	1	DMSO	0.886	no
1	18	F	2	65764965	0.013	no
1	18	F	3	59410403	0.013	no
1	18	F	4	46701074	0.008	no
1	18	F	5	66332931	0.01	no
1	18	F	6	86457973	0.311	no
1	18	F	7	93643698	0.031	no
1	18	F	8	94708936	0.411	no
1	18	F	9	17951839	0.01	no
1	18	F	10	57225965	0.003	no
1	18	F	11	46981324	0.009	no
1	18	F	12	PB+Novo	0	no
1	18	G	1	DMSO	0.897	no
1	18	G	2	66636060	0.012	no
1	18	G	3	80455425	0.531	no
1	18	G	4	86009757	0.009	no
1	18	G	5	98274941	0.011	no
1	18	G	6	47378932	0.014	no
1	18	G	7	14118029	0.016	no
1	18	G	8	16457574	0.018	no
1	18	G	9	51177576	0.543	no
1	18	G	10	67428332	0.006	no
1	18	G	11	98283249	0.461	no
1	18	G	12	PB+Novo	0.002	no
1	18	H	1	DMSO	0.923	no
1	18	H	2	58449261	0.015	no
1	18	H	3	31505107	0.619	no
1	18	H	4	58965587	0.584	no
1	18	H	5	82576264	0	no
1	18	H	6	98163091	0.622	no
1	18	H	7	55534891	0.248	no
1	18	H	8	72260271	0.01	no
1	18	H	9	71471625	0.015	no
1	18	H	10	49397498	-0.001	yes
1	18	H	11	81402590	0.011	no
1	18	H	12	PB+Novo	0	no
1	19	A	1	(-) S.Tm	0	no
1	19	A	2	32248170	0.002	no
1	19	A	3	33277669	0.011	no
1	19	A	4	90624782	0.005	no
1	19	A	5	44897004	0.007	no
1	19	A	6	39969185	0.002	no
1	19	A	7	11491173	0.011	no
1	19	A	8	60191511	0.004	no
1	19	A	9	94903018	0.451	no
1	19	A	10	42265300	0.007	no
1	19	A	11	63741713	0.077	no
1	19	A	12	PB+DMSO	0.012	no
1	19	B	1	(-) S.Tm	0.001	no
1	19	B	2	13214572	0.004	no
1	19	B	3	15062743	0.246	no
1	19	B	4	95048056	0.013	no
1	19	B	5	54605237	0.44	no
1	19	B	6	10966676	0.012	no
1	19	B	7	21615405	0.01	no
1	19	B	8	83593584	0.004	no
1	19	B	9	36338191	0.007	no
1	19	B	10	15797244	-0.001	yes
1	19	B	11	25094784	0.008	no
1	19	B	12	PB+DMSO	0.011	no
1	19	C	1	(-) S.Tm	0.001	no
1	19	C	2	58706941	0.011	no
1	19	C	3	35327227	0.012	no
1	19	C	4	26982781	0.013	no
1	19	C	5	65260310	0.481	no
1	19	C	6	33432303	0.014	no
1	19	C	7	12776448	0.589	no
1	19	C	8	14094355	0.004	no
1	19	C	9	86806803	0.013	no
1	19	C	10	35675945	0.01	no
1	19	C	11	85241033	0.001	no
1	19	C	12	PB+DMSO	0.164	no
1	19	D	1	(-) S.Tm	0.002	no
1	19	D	2	42061553	0.008	no
1	19	D	3	38344700	0.013	no
1	19	D	4	77356065	0.009	no
1	19	D	5	33757629	0.017	no
1	19	D	6	14262808	0.005	no
1	19	D	7	15663749	0.005	no
1	19	D	8	54098606	0.257	no
1	19	D	9	47852913	0.428	no
1	19	D	10	56974944	0.014	no
1	19	D	11	69297364	0.463	no
1	19	D	12	PB+DMSO	0.465	no
1	19	E	1	DMSO	0.934	no
1	19	E	2	79360278	0.018	no
1	19	E	3	40382519	0.006	no
1	19	E	4	35696718	0.614	no
1	19	E	5	83666382	0.016	no
1	19	E	6	27655909	0.32	no
1	19	E	7	15328615	0.101	no
1	19	E	8	35003461	0.179	no
1	19	E	9	88604833	0.702	no
1	19	E	10	86638421	0.373	no
1	19	E	11	69414573	0.643	no
1	19	E	12	PB+Novo	0.002	no
1	19	F	1	DMSO	0.969	no
1	19	F	2	51377229	0.014	no
1	19	F	3	13175799	0.015	no
1	19	F	4	78838397	0.559	no
1	19	F	5	34136262	0.006	no
1	19	F	6	19931222	0.007	no
1	19	F	7	18679821	0.322	no
1	19	F	8	26924123	0.396	no
1	19	F	9	79220050	0.009	no
1	19	F	10	17129669	0.003	no
1	19	F	11	30853792	0.007	no
1	19	F	12	PB+Novo	0.001	no
1	19	G	1	DMSO	0.971	no
1	19	G	2	12827768	0.018	no
1	19	G	3	16022250	0.322	no
1	19	G	4	29003084	0.328	no
1	19	G	5	44786050	0.016	no
1	19	G	6	17298684	0.014	no
1	19	G	7	19391815	0.002	no
1	19	G	8	68149665	0.003	no
1	19	G	9	89185117	0.411	no
1	19	G	10	31481042	0.009	no
1	19	G	11	70327078	0.597	no
1	19	G	12	PB+Novo	0.002	no
1	19	H	1	DMSO	1.042	no
1	19	H	2	32462668	0.009	no
1	19	H	3	38308575	0.02	no
1	19	H	4	53771567	0.63	no
1	19	H	5	35482652	0.01	no
1	19	H	6	20779901	0.62	no
1	19	H	7	10346540	0.655	no
1	19	H	8	61674008	0.592	no
1	19	H	9	30337987	0.673	no
1	19	H	10	32845445	0.016	no
1	19	H	11	93594457	0.437	no
1	19	H	12	PB+Novo	-0.001	no
1	20	A	1	(-) S.Tm	-0.001	no
1	20	A	2	24222048	0.437	no
1	20	A	3	93193421	0.572	no
1	20	A	4	56901604	0.01	no
1	20	A	5	87391694	0.107	no
1	20	A	6	14897472	-0.002	yes
1	20	A	7	97604038	0.05	no
1	20	A	8	88936259	0.008	no
1	20	A	9	47198020	0.006	no
1	20	A	10	78947057	0.003	no
1	20	A	11	88344420	0.007	no
1	20	A	12	PB+DMSO	0.009	no
1	20	B	1	(-) S.Tm	0.001	no
1	20	B	2	44366902	0.193	no
1	20	B	3	54552711	0.433	no
1	20	B	4	57186401	0.01	no
1	20	B	5	98417472	0.002	no
1	20	B	6	38621199	0.009	no
1	20	B	7	58948835	0.001	no
1	20	B	8	88215585	0.01	no
1	20	B	9	58773244	0.014	no
1	20	B	10	19774498	0.009	no
1	20	B	11	71875644	0.012	no
1	20	B	12	PB+DMSO	0.016	no
1	20	C	1	(-) S.Tm	0.001	no
1	20	C	2	27624550	0.011	no
1	20	C	3	26494347	0.01	no
1	20	C	4	97619899	0.012	no
1	20	C	5	69861442	0.004	no
1	20	C	6	89700470	0.216	no
1	20	C	7	68960351	-0.001	yes
1	20	C	8	89232375	0.493	no
1	20	C	9	69313026	0.024	no
1	20	C	10	60572975	0.011	no
1	20	C	11	93336703	0.011	no
1	20	C	12	PB+DMSO	0.684	no
1	20	D	1	(-) S.Tm	0.004	no
1	20	D	2	77723647	0.133	no
1	20	D	3	56013375	0.016	no
1	20	D	4	49621473	0.683	no
1	20	D	5	99925287	0.506	no
1	20	D	6	89008871	0.629	no
1	20	D	7	80857275	0.021	no
1	20	D	8	11062405	0.025	no
1	20	D	9	70982377	-0.001	yes
1	20	D	10	11679658	0.063	no
1	20	D	11	26195503	0.008	no
1	20	D	12	PB+DMSO	0.413	no
1	20	E	1	DMSO	0.963	no
1	20	E	2	38451991	0.017	no
1	20	E	3	28307128	0	yes
1	20	E	4	31076144	0.634	no
1	20	E	5	20248888	0.692	no
1	20	E	6	60568119	0.018	no
1	20	E	7	74955190	0.016	no
1	20	E	8	81311232	0.021	no
1	20	E	9	92266846	0.411	no
1	20	E	10	71868527	0.015	no
1	20	E	11	36820875	0.522	no
1	20	E	12	PB+Novo	0.006	no
1	20	F	1	DMSO	1.072	no
1	20	F	2	51090012	0.679	no
1	20	F	3	84411721	0.023	no
1	20	F	4	93612250	0.019	no
1	20	F	5	22840091	0.394	no
1	20	F	6	33483868	0.322	no
1	20	F	7	45780906	0.015	no
1	20	F	8	24129894	0.013	no
1	20	F	9	93212945	0.015	no
1	20	F	10	54259937	0.608	no
1	20	F	11	38979386	0.01	no
1	20	F	12	PB+Novo	0.004	no
1	20	G	1	DMSO	1.055	no
1	20	G	2	81864035	0.013	no
1	20	G	3	94603774	0.194	no
1	20	G	4	24944955	0.002	no
1	20	G	5	22041216	0.592	no
1	20	G	6	45807381	0.467	no
1	20	G	7	55646968	0.592	no
1	20	G	8	56614141	0.655	no
1	20	G	9	77721048	0.633	no
1	20	G	10	45197284	0.556	no
1	20	G	11	19041735	0.044	no
1	20	G	12	PB+Novo	0.004	no
1	20	H	1	DMSO	1.125	no
1	20	H	2	12267109	0.01	no
1	20	H	3	65738672	0.701	no
1	20	H	4	86468708	0.561	no
1	20	H	5	43455668	0.789	no
1	20	H	6	96170742	0.807	no
1	20	H	7	47007538	0.819	no
1	20	H	8	17277208	0.757	no
1	20	H	9	18406720	0.777	no
1	20	H	10	17827283	0.881	no
1	20	H	11	39774122	0.006	no
1	20	H	12	PB+Novo	0.001	no
1	21	A	1	(-) S.Tm	0	no
1	21	A	2	79169734	0.001	no
1	21	A	3	37562609	0.003	no
1	21	A	4	20094004	0.002	no
1	21	A	5	60183696	0.475	no
1	21	A	6	94495059	-0.001	no
1	21	A	7	72550335	0.601	no
1	21	A	8	96677064	0.001	no
1	21	A	9	66117996	0.028	no
1	21	A	10	47288836	0.738	no
1	21	A	11	18898206	0.007	no
1	21	A	12	PB+DMSO	0.778	no
1	21	B	1	(-) S.Tm	0.739	no
1	21	B	2	62139395	0.013	no
1	21	B	3	11984324	0.002	no
1	21	B	4	30003437	0.657	no
1	21	B	5	61706139	0.005	no
1	21	B	6	94232155	0.146	no
1	21	B	7	13872723	0.006	no
1	21	B	8	37417847	0.007	no
1	21	B	9	28585808	0.14	no
1	21	B	10	57128517	0.066	no
1	21	B	11	68417675	0.005	no
1	21	B	12	PB+DMSO	0.008	no
1	21	C	1	(-) S.Tm	-0.001	no
1	21	C	2	92078305	0.003	no
1	21	C	3	52888954	0.005	no
1	21	C	4	60468294	0.011	no
1	21	C	5	91251563	0.003	no
1	21	C	6	35931647	0.434	no
1	21	C	7	33211772	-0.001	no
1	21	C	8	78180279	0.006	no
1	21	C	9	48285535	-0.001	no
1	21	C	10	39911744	0.551	no
1	21	C	11	89286504	0.553	no
1	21	C	12	PB+DMSO	0.008	no
1	21	D	1	(-) S.Tm	0.001	no
1	21	D	2	93674544	0.004	no
1	21	D	3	23102274	0.006	no
1	21	D	4	72903942	0.01	no
1	21	D	5	83370808	0.008	no
1	21	D	6	95914014	0.001	no
1	21	D	7	45836384	0.005	no
1	21	D	8	78057384	0.004	no
1	21	D	9	51454988	0.005	no
1	21	D	10	31613923	0.006	no
1	21	D	11	21313523	0.694	no
1	21	D	12	PB+DMSO	0.711	no
1	21	E	1	DMSO	1.034	no
1	21	E	2	15288837	0.546	no
1	21	E	3	44017700	0.002	no
1	21	E	4	93747521	0.479	no
1	21	E	5	24330546	0.569	no
1	21	E	6	96089902	0.001	no
1	21	E	7	75037805	0.008	no
1	21	E	8	49923404	0.009	no
1	21	E	9	43032182	0.001	no
1	21	E	10	91372795	0.661	no
1	21	E	11	41586520	0.005	no
1	21	E	12	PB+Novo	0	no
1	21	F	1	DMSO	1.05	no
1	21	F	2	75287525	0.007	no
1	21	F	3	74734755	0.008	no
1	21	F	4	84958562	0.004	no
1	21	F	5	25885528	0.009	no
1	21	F	6	68806821	0.002	no
1	21	F	7	20946414	-0.003	no
1	21	F	8	30133242	0	no
1	21	F	9	55264601	0.425	no
1	21	F	10	62821593	0.151	no
1	21	F	11	71345912	0.009	no
1	21	F	12	PB+Novo	0.001	no
1	21	G	1	DMSO	1.068	no
1	21	G	2	26397683	0.006	no
1	21	G	3	76676819	0.006	no
1	21	G	4	26838489	0.006	no
1	21	G	5	36180752	0.01	no
1	21	G	6	98481882	0.486	no
1	21	G	7	90181978	-0.001	no
[truncated: 18,161 more rows]

## Sheet: 2nd Step
Plate number	Well row	Well col	Compound ID	OD600 25uM	SAFIRE % DMSO	Class
1	B	8	30564977	0.05	122.497
1	B	9	41229867	0.003	107.709
1	B	10	10213367	0.008	73.7662
1	B	11	41165480	0.004	7.71015	4.18
1	C	5	59046059	0.001	123.684
1	C	7	16159039	0.086	78.6324
1	D	2	58714212	-0.011	33.1608
1	H	5	23627099	0.415	33.5122
2	A	10	55433026	-0.01	88.5943
2	C	10	97139987	0.316	161.59
2	C	11	25918633	0.003	20.9732	8.11
2	D	6	34825674	0	5.28585	7.18
2	H	9	18113564	-0.002	72.2375
3	D	8	52068037	0.002	34.8251
3	F	9	14231137	0.001	55.2515
3	H	7	89729838	0.004	6.23571	4.22
3	H	9	39915768	0.282	160.099
4	C	3	67537413	-0.008	0.114295	1.12
4	D	5	43723771	-0.002	102.385
4	H	9	72794771	0.62	83.6229
5	A	10	38956653	0.319	165.239
5	D	9	38067130	-0.002	110.729
5	G	8	32168614	0.174	135.999
5	H	7	80009973	0.576	90.7308
5	H	9	64869598	0.592	161.353
6	A	3	46238135	0.011	14.3422	8.12
6	A	10	38479447	0.113	53.1715
6	B	4	97167680	-0.002	119.232
6	C	4	10369231	-0.013	134.654
7	B	2	81508502	0.002	57.1666
7	C	2	24231598	0.006	64.0982
7	C	5	47658312	0.02	81.6073
7	E	3	62598092	0.003	13.7513	3.19
7	H	10	47969133	-0.025	103.358
8	A	6	37514235	0.003	78.3172
8	A	8	38514340	0.006	87.9502
8	A	11	87235475	0.566	130.926
8	C	9	42185443	0.531	145.783
8	D	10	29440400	0.181	39.5783
8	E	2	71021378	0.285	66.0889
8	F	9	52052554	0.639	83.2535
8	G	9	63184891	0.112	76.1954
8	G	11	95077400	0.414	83.449
8	H	9	25282371	0.288	72.2387
9	B	3	55134471	-0.021	77.6619
9	B	5	91360298	0.141	8.40715
9	C	7	78346975	0.432	31.5474
10	A	2	28767857	0.581	89.4235
10	A	10	76256723	0.623	89.7941
10	A	11	70882598	0.619	93.2311
10	B	4	53934878	-0.011	42.6221
10	B	7	98882653	0.404	124.507
10	B	8	14700299	0.003	25.0667	3.12
10	C	2	79517815	0.631	55.621
10	D	10	12370695	0.003	135.197
10	G	9	92619791	0.003	55.482
10	H	10	59740688	0.004	34.26
10	H	11	25074285	0.393	11.8837
11	A	2	76303443	0.001	44.6522
11	A	11	11674460	-0.009	109.03
11	B	2	76305440	0.018	22.0546	8.14
11	B	4	36757149	-0.011	3.22442	3.17
11	B	8	52242546	-0.008	166.267
11	B	10	26835174	-0.004	20.087	7.15
11	B	11	12193909	0.068	93.7017
11	C	2	33055278	0.002	46.9501
11	C	11	13732084	0.002	80.548
12	B	2	26439224	0.003	73.5509
12	C	5	22527740	0.001	79.7414
12	D	11	78375074	0.03	14.2807	9.15
12	E	2	88977725	0.299	103.513
12	F	2	29411210	0.01	35.9738
12	F	11	59545059	-0.005	121.69
13	F	8	58659627	0.017	83.8496
13	G	2	59973201	-0.003	53.6552
13	H	5	45990258	0.003	26.194
14	B	5	51448048	-0.019	65.156
14	C	5	13670901	0.003	6.08962	4.13
14	C	6	13665180	0.001	17.1328	3.11
15	B	5	56606628	0.346	137.649
15	B	10	69125899	0.293	69.2996
15	C	5	47210908	0.16	68.3682
15	D	9	46024613	-0.01	109.812
16	E	2	29952003	-0.029	64.4699
16	E	3	45802822	0.006	5.9748	2.11
17	A	6	39893523	0.003	101.43
17	B	2	28569239	0.007	151.553
18	E	8	84481979	0.001	72.027
18	H	10	49397498	0.003	95.597
19	B	10	15797244	0	122.247
20	A	6	14897472	0.004	101.298
20	C	7	68960351	0.001	101.739
20	D	9	70982377	-0.002	176.12
20	E	3	28307128	0.004	112.221
21	H	9	26822809	0.006	31.4843
22	H	10	10034133	0	48.5732
23	A	11	95832256	0.526	24.0307
23	H	10	62589999	0.006	101.321
24	A	7	65423695	0.001	45.9408
24	E	7	23074120	-0.011	72.1645
24	G	2	40954397	0.003	44.0639
24	H	2	31974992	0.429	117.596
24	H	3	13827459	0.454	102.302
25	G	4	73404303	0.03	108.43
25	H	2	90114210	0.5	174.688
25	H	3	96534720	0.637	98.9964
25	H	7	28258946	0.007	152.389
26	B	8	29813313	-0.003	45.4499
26	B	9	16085357	-0.01	106.829
26	C	9	26874194	-0.002	63.3293
26	E	11	22097448	-0.019	41.5671
26	F	10	33761211	0.015	76.2017
26	H	10	93689729	-0.005	80.2003
27	B	2	17796664	-0.005	95.2053
28	A	7	60782556	0.003	74.3638
28	C	10	67886886	-0.002	137.911
28	D	11	79903993	0	63.4766
28	E	10	59627180	-0.001	231.844
29	A	8	37642183	0.048	68.359
30	A	3	94811436	0	105.326
30	A	11	86654571	0.048	56.993
30	C	2	63356207	0.003	89.3671
30	C	4	66791143	0.005	19.1947	4.2
31	E	7	96403903	0.004	69.278
32	B	4	48361365	0.087	178.934
33	E	3	86354217	-0.002	216.762
34	A	5	92296392	0.004	40.7885
35	H	8	76731984	0.007	121.689
35	H	10	18981250	0.005	108.236
36	A	8	42574220	0.003	123.463
37	D	10	37703157	0.004	67.6716
37	D	11	17131084	0.003	18.8755	7.12
38	A	11	32642620	0.489	119.018
38	B	4	22610506	0.006	46.1549
39	B	4	91733218	0.003	59.3378
39	F	6	28489726	-0.003	60.0656
40	H	11	11267528	0.552	156.528
41	B	10	40446108	0.021	128.747
42	G	10	18697318	-0.023	137.893
43	C	5	27001007	0.384	118.192
44	H	5	71097045	0.006	93.9882
45	H	7	95216758	0.003	9.16557	3.22
45	H	10	57088114	0.004	51.1005
46	G	3	58941298	-0.016	192.683
47	A	2	36612422	0.001	27.2742
47	C	2	77480646	0.007	83.1062
47	D	5	85526805	0.399	12.6355
48	E	7	29552007	0.005	64.4692
49	C	4	13877005	0.067	17.9039	4.14
49	C	7	19533345	-0.013	104.397
49	E	2	11719520	0.002	98.369
49	H	2	27866270	0.005	160.402
49	H	5	51625210	-0.002	82.196
50	A	7	52488814	0.003	57.1859
50	C	6	52610709	0.003	10.0677	1.14
50	C	8	73136537	-0.013	106.575
50	D	9	39016109	0.001	22.6022	20.2
50	F	10	80657332	0.008	90.0686
52	B	8	69347160	0.001	55.6812
52	C	3	27606076	0.563	156.29
53	G	3	47565955	0.005	118.425
54	C	3	23766532	0.007	74.0061
55	G	9	76273522	-0.003	148.947
56	B	7	15593217	0.166	79.4236
57	A	9	25727335	0.42	137.791
57	C	7	15582301	0.003	85.3828
58	A	10	64525247	-0.002	298.064
58	B	6	87693174	0.497	116.414
58	G	2	15716675	0.063	28.1523
59	C	5	51507983	0.004	1.98092	6.14
61	D	5	58089219	0.176	130.75
61	D	7	40571069	0.005	181.952
62	A	5	98813155	0.19	139.202
62	B	10	14113399	0.017	25.6063	9.11
63	B	5	13701029	0.008	62.8563
63	D	9	82121752	-0.002	150.041
64	A	7	15221837	0.42	173.342
64	A	10	19697864	0.007	18.132	11
64	D	8	38029244	0.005	76.4919
65	H	2	67310320	0.414	99.0508
65	H	3	77174847	0.523	88.8484
66	B	8	96016384	0.001	36.6914
66	B	10	58230298	0.006	10.3802	11
66	H	4	59991144	0	54.7462
67	A	3	21238149	0	122.461
67	A	7	34034410	-0.005	139.978
67	A	11	49671708	-0.012	3.31609	4.19
67	E	3	75490513	-0.003	140.129
68	B	9	67140867	0.002	126.256
69	A	10	74714606	0.193	121.25
69	D	3	25945728	0.009	195.762
69	G	9	33792204	0.002	150.146
70	E	3	34630096	0.006	101.584
70	G	6	49302725	0.006	142.88
71	A	8	72358147	0.376	176.567
71	G	11	18764627	-0.009	102.357
72	C	6	69058336	0.072	136.217
72	D	9	61611900	-0.008	47.3675
72	E	5	19338026	-0.004	64.5397
72	E	6	81914321	-0.006	77.2094
73	A	6	15390444	0.001	0.0215559	4.23
73	D	3	99269659	-0.023	62.7297
75	A	6	34883943	0	92.7059
75	A	9	19207892	-0.049	1.06709	10.11
75	D	10	14978771	-0.015	10.3433	3.13
75	E	5	29890742	0.003	106.135
75	E	9	23368642	-0.042	65.8698
75	F	10	16955520	-0.029	45.7921
75	H	10	19715271	-0.007	69.0685
76	A	3	10847192	0.005	162.202
76	A	4	21149542	0	50.5986
76	D	2	15313616	-0.03	88.2204
76	E	2	35654806	-0.013	50.6402
76	E	7	10622515	0.004	92.0686
76	H	4	21978379	-0.012	45.2613
77	C	9	38802807	-0.004	55.5544
77	F	2	66063645	0.022	5.74003	3.2
77	H	4	41605030	-0.004	57.027
78	A	11	11294449	0	84.4729
78	F	2	69162519	0.003	114.901
79	G	3	49207633	-0.007	104.127
80	A	7	17992226	-0.003	12.6636	3.14
80	F	10	38051993	-0.004	83.9991
80	H	2	10819891	0.492	29.6498
80	H	11	35421161	-0.013	95.8221
81	A	11	81727946	0	95.6147
81	B	3	41086087	0.003	7.42643	5.13
81	C	5	20665670	0.002	96.5852
81	C	10	52238109	0.387	146.524
81	D	7	58048780	0.531	20.7337
81	D	10	65326338	0.003	39.985
81	E	2	33396898	0.594	1.94413
81	E	6	27231683	0.592	21.631
82	A	10	25322422	0.007	57.0368
82	B	11	31244675	-0.015	91.6075
82	C	4	22574381	0.553	50.3628
82	C	6	16662008	0.005	52.0744
82	C	10	10293004	-0.004	81.2941
82	D	5	62355085	0.442	129.779
82	D	9	90101088	0.511	89.6536
82	E	11	15695767	0.051	81.2145
83	B	7	19323116	0.01	83.6858
83	E	7	36213732	0.354	196.847
83	F	7	83314531	0.155	178.421
84	B	3	59491580	-0.006	34.6624
84	B	8	30280430	0.006	80.1633
84	B	10	43921999	0.005	13.3502	5.2
84	C	2	10645002	0.331	22.3536
84	C	6	32384883	-0.003	13.8196	6.11
84	C	9	13592827	0.007	129.124
84	D	3	31000186	0.003	0.649716	4.16
84	E	3	15537110	0.004	45.3306
84	H	6	22607668	-0.01	49.3214
85	A	8	31552956	0.003	101.2
85	C	5	11086819	0.52	19.6345
85	D	7	87898771	-0.002	33.2575
85	F	9	60599780	-0.003	147.147
86	A	11	68103385	0.013	80.7494
86	B	10	43534092	0	18.7208	5.15
86	B	11	29636601	0.196	120.599
86	C	2	10895192	-0.008	53.3112
86	D	4	33386713	0.009	134.364
86	E	7	72423816	0.011	131.34
86	E	8	12672654	0.172	53.1594
86	E	9	36737849	-0.002	129.605
86	E	10	24106290	0.187	56.1122
86	E	11	31930544	0.007	85.8625
87	A	2	98771272	0.38	90.384
87	A	4	41425051	0.393	65.8257
87	B	10	71189982	0.004	15.899	10.13
87	B	11	11576439	0.001	46.3392
87	D	2	22281650	0.446	155.765
88	E	5	23444431	0	144.481
88	F	9	21293959	0	23.7276	3.15
89	B	10	13021849	-0.009	100.104
89	C	2	34047437	0.381	127.658
89	C	9	10345699	0.006	42.875
89	C	11	19182368	-0.012	35.3221
89	E	4	18403639	-0.006	41.3681
89	E	5	84925141	-0.002	78.6719
90	F	10	11605890	-0.006	86.8202
90	G	11	21809351	-0.006	57.849
91	A	2	34365272	0.011	113.542
91	A	10	12488215	-0.001	60.8259
91	B	3	16968833	0.114	154.843
91	C	8	10245029	-0.003	115.882
91	D	4	41432392	0.008	95.2719
91	E	4	22137174	-0.006	68.3618
92	A	3	32814429	-0.013	1.2041	5.11
92	A	7	70933109	-0.002	75.1435
92	A	9	24340522	-0.006	59.4792
92	B	3	34297587	-0.01	45.1956
92	B	5	82084383	-0.003	26.0099
92	B	6	58092047	-0.009	36.2293
92	B	7	21954554	0.006	28.0711
92	B	8	33635342	0.001	46.1368
92	C	4	23372412	0.008	60.7309
92	C	7	52226307	0.008	3.18731	5.16
92	D	3	35418243	-0.013	93.5098
92	D	4	54146122	-0.004	34.6317
93	B	11	12942412	-0.001	171.557
93	C	5	55463777	-0.006	42.1676
94	A	8	59498643	0.011	35.7133
94	B	10	76884019	0.006	29.7722
94	C	4	87408302	0.008	74.8926
94	C	10	48371506	0.008	72.7875
94	D	4	19199020	0.009	114.334
94	D	8	52790297	0.001	108.532
95	C	7	74469206	0.002	73.3319
96	A	2	72465550	0.362	102.564
96	A	3	33802512	0.001	100.496
96	A	9	42497721	0.006	50.9949
96	C	4	59650888	0.008	177.567
96	D	2	97810953	0.003	85.1928
96	D	11	79168352	0.006	0.717229	7.22
97	B	3	89223468	-0.001	88.8374
97	B	8	72632176	-0.003	76.8503
97	C	2	27666752	0.009	4.81626	5.19
97	D	3	21542341	0.001	122.478
98	A	11	61364813	0.003	20.7237	5.18
98	D	11	45182359	-0.007	149.102
98	F	10	35227181	-0.03	92.1829
98	F	11	67305286	0.003	58.1693
99	A	3	12219993	0.002	239.168
99	A	10	45716421	0.015	111.916
99	B	9	23025242	0.001	171.9
100	D	4	84872819	0.066	105.102
100	F	9	37598512	-0.012	58.6284
100	G	3	56363417	0.463	252.233
101	H	3	75111746	0.001	132.756
101	H	11	36301244	0.531	95.2211
102	H	8	20252934	0.048	76.6748
103	G	2	16943360	0	54.9248
103	H	4	24078705	0	24.7289	3.16
103	H	7	11402927	-0.003	52.576
104	A	6	33260947	-0.008	168.291
104	E	11	13438252	-0.008	32.3984
105	F	7	39297726	-0.002	91.0946
105	H	6	39574857	-0.019	79.2575
105	H	8	22416914	0.347	107.619
106	C	8	19841078	-0.005	58.0983
106	D	8	20406936	-0.009	75.4951
107	C	8	31883451	0.001	29.8818
107	G	4	16344563	-0.003	125.333
108	E	2	99924974	0	93.3684
108	E	11	10711027	0.004	38.3919
109	A	8	10544110	0.004	101.059
109	D	4	51297876	0.048	0.509803	10.12
109	E	10	39732038	0.004	118.817
109	F	8	15466284	0.002	1.81875	4.15
110	A	7	17745943	-0.001	109.211
110	D	7	48991251	0.007	35.5825
110	E	8	22634638	-0.002	63.1601
110	G	8	92009167	0.001	67.4008
110	H	7	56617572	0.006	94.7356
110	H	8	33000185	0.003	39.3628
111	B	4	49459622	-0.004	93.7736
111	B	8	55724451	0.004	15.1963	6.17
112	A	9	27202737	0.001	101.993
113	H	5	54641324	-0.001	114.672
114	B	5	45472233	0	111.169
114	C	6	21381429	0.002	23.5456	5
114	E	8	35344630	0.001	136.135
114	G	3	71436220	0.003	111.272
114	H	4	11447268	0	72.8981
115	G	8	12462403	-0.005	100.804
115	H	3	96960192	0.006	48.2941
116	B	7	75513526	0.016	11.5268	10.14
116	E	2	77331379	0.003	172.679
117	C	2	15206823	-0.004	200.883
117	D	10	44150083	-0.023	22.8174	6.12
117	F	11	10443684	-0.001	37.4655
118	B	3	54938253	0.004	109.234
118	E	4	90233594	0.005	119.406
118	F	11	44734877	-0.011	44.0444
119	A	6	13103026	0.001	47.0323
119	H	5	42407212	-0.006	6.49859	5.14
120	A	7	27074679	-0.009	112.17
120	D	7	14120589	-0.003	144.096
120	D	10	10838163	0	60.6731
120	F	2	99605241	-0.001	81.1222
121	C	4	56727740	0.002	136.313
121	D	2	11000227	-0.004	112.745
121	D	4	67735411	-0.001	138.325
121	H	2	86244195	-0.005	202.023
122	A	3	36698111	-0.001	63.7026
122	A	8	50090072	-0.008	71.6641
122	B	4	79338196	0.005	23.3892
122	C	7	20890818	0.205	86.7785
122	D	10	79840606	0.003	56.3243
122	D	11	38058329	0.001	54.8444
122	E	2	31624455	-0.008	70.1378
122	E	4	23670274	0.334	51.3144
122	G	9	13228346	0.003	121.606
122	H	8	40542452	0.001	123.527
122	H	10	81465063	0.004	53.1971
123	A	2	36942812	0.177	55.2206
123	C	11	46670192	0.002	125.01
123	D	11	47952802	0.001	37.375
123	E	11	48938584	0.001	188.947
123	H	9	88063007	0.021	42.8374
124	A	2	31048665	-0.001	49.8792
124	A	4	92716673	-0.002	45.6713
124	A	8	55134545	-0.005	21.7137
124	A	11	36740416	0.244	99.0673
124	B	4	13141111	-0.003	69.813
124	B	6	12036868	-0.003	102.768
124	B	8	65242015	-0.008	68.3496
124	C	3	53420897	-0.008	132.717
124	C	7	58846731	0.002	63.512
124	D	3	25084602	-0.002	96.0295
124	D	5	56952285	-0.009	49.0704
124	D	6	36231407	0	48.681
124	D	7	69352270	-0.001	62.2541
124	D	8	29608542	-0.009	50.6382
124	E	3	26123229	-0.005	21.5297	7.14
124	E	6	39583091	-0.007	127.215
124	E	8	20970388	0.003	2.15894	7.13
124	F	5	20856039	0	58.7025
124	F	8	80954002	-0.013	140.804
124	F	10	51671875	0	128.535
124	G	8	41704215	0.003	0.960643	7.19
124	H	2	60552931	0.001	0.236295
124	H	3	31477585	0	63.3247
124	H	6	23423673	-0.016	62.8126
124	H	9	32345056	-0.024	95.582
125	A	8	24127550	-0.014	52.8142
125	B	2	19302977	0.275	52.5013
125	B	3	99354996	0.01	44.5858
125	B	4	13986670	0.338	94.5401
125	B	5	34524281	0.389	111.916
125	B	6	24245526	0.672	96.4276
125	B	7	27579520	0.589	7.6015
125	B	8	16311663	0.483	117.295
125	B	9	11299711	0.437	87.4231
125	B	10	22683033	-0.006	62.0542
125	B	11	13207209	0.059	70.7765
125	C	6	16727630	-0.024	30.2927
125	E	3	45896748	-0.005	58.1604
125	E	4	99486206	-0.02	66.2338
125	F	8	14531005	-0.019	54.3505
125	G	2	35205927	-0.002	0.012277	5.12
125	G	3	10025950	-0.001	91.2252
126	E	7	97135560	0.002	85.7584
126	H	10	11419233	0.081	17.6149	20.1
127	B	10	67146708	0.006	2.43388	2.12
128	C	9	38769518	0.002	114.212
128	E	11	91290006	0	128.265
129	A	9	69084538	0.551	51.5701
129	D	5	65196220	0.008	114.12
130	C	2	35694225	0.001	106.096
131	C	2	12995318	0.092	33.0899
131	D	6	42636412	0.008	21.1317	9.14
132	D	5	14562122	0.433	102.356
133	A	11	84875791	0.003	29.8163
134	B	11	12007997	0.003	78.3969
135	A	11	62938790	0.003	42.2617
135	G	3	48693088	-0.001	19.5768	7.2
136	D	7	71163440	0.002	72.389
137	D	4	81048011	0.003	63.5588
138	E	11	48955598	-0.001	102.563
141	C	2	38330119	0	71.5118
142	C	9	17187027	0.118	1.67035	1.13
144	B	2	34100633	0.535	85.7746
145	A	8	92001194	0.004	40.2753
145	E	11	16789431	0.629	37.6399
146	B	6	45569990	0.42	52.5822
147	B	10	58393102	0.001	7.58622	1.15
148	A	2	32155532	-0.003	105.398
148	E	6	50912174	0.004	33.6778
148	H	4	86176288	0.004	110.604
149	E	6	76385524	0.001	124.146
191	D	7	22012154	0.002	105.691
192	A	9	89649610	-0.002	69.662
193	B	5	98380693	0.004	3.15907	7.23
193	C	8	31799337	0.003	11.704	7.17
194	F	10	51145264	0.034	86.5566
194	G	10	26525299	0.524	41.2101
195	A	10	78181383	0.003	50.2812
195	B	3	35729272	0.003	37.0628
196	D	5	22635941	0.029	29.633
197	A	4	32320780	0.635	98.4662
197	C	8	82931400	0.637	164.11
197	C	9	17782534	0.633	100.366
198	D	2	97817166	0.691	55.3848
204	A	4	11039085	-0.008	108.948
205	C	9	48111893	0.003	7.58973	3.23
205	F	6	56656872	0.002	26.6392
205	G	3	64697584	0.005	42.7803
206	B	6	25783466	-0.005	0.0358779	1.11
207	B	5	66628993	0.004	3.09712	3.21
207	E	10	56046831	0.002	27.7145
207	F	10	49394099	0.007	8.4973	3.18
209	B	2	12705755	0.23	8.39832
210	B	6	35330202	-0.001	78.4064
210	B	10	61210051	0.001	7.43295	7.21
210	C	7	21359967	0.004	57.922
211	E	8	12408197	0.001	15.6895	4.11
211	H	3	16045588	-0.006	81.3369
212	B	6	13426598	-0.001	42.9256
212	C	2	73269825	0.668	200.452
213	D	11	21501146	0.003	17.1567	9.12
215	A	7	29772502	0.198	122.876
215	F	8	51094410	0.002	2.14935	6.13
216	D	2	76864225	0.001	141.161
216	D	8	37511614	-0.008	2.82796	4.17
216	D	9	34886549	-0.007	66.6182
216	F	10	41942949	-0.001	35.6777
217	A	9	73494421	-0.016	104.873
218	E	5	12091518	0.516	32.1967
218	G	5	18803602	0.004	79.5253
219	C	11	78200378	-0.003	72.0949
220	A	3	95305605	0.003	170.598
220	D	2	51696236	-0.002	150.973
221	A	10	34371076	0.003	152.09
221	F	3	32073680	-0.001	13.9766	9.13
221	G	9	22708574	0.002	75.4242
222	A	7	76968111	0.003	209.494
222	B	5	36494478	0.576	184.387
223	C	5	38021535	0.004	27.059
223	H	2	25070479	0.003	65.8432
224	H	10	47522723	0.002	14.5822	8.13
225	A	2	46126349	0.3	73.1202
225	A	4	20266466	-0.005	109.218
225	B	4	31210462	0.002	123.4
225	C	4	15534382	0.002	130.564
225	H	10	37593804	0	35.8521
226	C	3	51166095	0	124.384
227	G	6	72218521	0.51	48.8609
228	B	3	30636304	0.003	6.98555	4.24
228	D	2	66662539	-0.003	112.957
230	B	3	21031350	-0.006	90.9728
231	G	9	11342356	0.367	92.3597
233	B	10	68065993	0.004	32.9345
234	B	10	37553872	0.002	53.7289
235	H	3	13323624	0.005	12.0336	7.11
236	A	9	79953883	0.017	34.1762
237	A	7	13300080	0.002	10.8289	4.12
237	G	6	89989929	0.001	6.58319	9.16
238	H	8	41364291	-0.005	26.0148
239	A	8	70658207	0.003	22.9296	4.21
240	D	2	17383915	0.008	56.259
241	A	2	27151713	0.635	107.608
242	A	4	14633265	0.273	54.2696
243	B	5	14227607	0.524	60.6891
243	G	10	19115308	0.002	104.228
244	C	3	53800637	0.012	74.7961
245	H	9	34036777	0.42	8.72458
246	G	9	45046849	0.001	150.37
247	H	2	30899005	0.005	5.78393	7.16
249	B	2	45721249	0.007	140.382
250	H	6	68193199	0.705	159.047
250	H	7	22481538	0.666	207.877

## Sheet: Hit List (80 hits)
CU#	CompoundID	Mol Weight	SMILES	Formula	Chemical Name	cLogP	LogSW	RB	tPSA	hDon	hAcc	Original Plate number	PB concentration used (ug/mL)	Background Subtracted (raw OD600) @ 50uM	OD600 with 0.5PB and 25uM	SAFIRE % DMSO (25uM)	SAFIRE notes	SAFIRE repeat n=2	DMSO control	DMSO PB control	Background Subtracted (raw OD600) @ 50uM	OD600 with 0.5PB and 25uM	% grwth inhibition macs	% grwth inhibition PB
1.11	25783466	430.5	C(=O)(C1CCN(CC1)CC1=CC=CC(OC)=C1)NC1C=CC=CC=1C1C=CC=C(OC)C=1	C27 H30 N2 O3	1-(3-methoxybenzyl)-N-(3'-methoxy-2-biphenylyl)-4-piperidinecarboxamide	3.734	-4.761	5	50.8	1	4	206	1	0.005	-0.005	0.0358779	slight reduction of macs but they look great		0.783	0.66	0.005	-0.005	99.9641	100.639
1.12	67537413	400.5	C(=O)(C1CCN(CC1)CC1C=CC=CC=1)NC1C=CC=CC=1C1C=CC=C(OC)C=1	C26 H28 N2 O2	1-benzyl-N-(3'-methoxy-2-biphenylyl)-4-piperidinecarboxamide	3.815	-4.904	5	41.57	1	3	4	1	-0.001	-0.008	0.114295	beautiful macs		0.783	0.66	-0.001	-0.008	99.8857	101.022
1.13	17187027	421.9	C(=O)(C1CCN(CC1)CC1C=CC=C(Cl)C=1)NC1=CC=C(C=C1)OC1=CC=CN=C1	C24 H24 Cl N3 O2	1-(3-chlorobenzyl)-N-[4-(3-pyridinyloxy)phenyl]-4-piperidinecarboxamide	4.321	-4.965	6	54.46	1	4	142	1	0.006	0.118	1.67035			0.783	0.66	0.006	0.118	98.3296	84.9298
1.14	52610709	389.5	C(=O)(NC1=CC=CC(C2C=CC(=CC=2)F)=C1)C1CCCN(CC2=CC=CC=N2)C1	C24 H24 F N3 O	N-(4'-fluoro-3-biphenylyl)-1-(2-pyridinylmethyl)-3-piperidinecarboxamide	4.395	-5.351	5	45.23	1	3	50	0.75	0.013	0.003	10.0677			0.74	0.727	0.013	0.003	89.9323	99.5946
1.15	58393102	389.5	C(=O)(NC1=CC=CC(C2=CC=C(C=C2)F)=C1)C1CCCN(CC2C=CC=NC=2)C1	C24 H24 F N3 O	N-(4'-fluoro-3-biphenylyl)-1-(3-pyridinylmethyl)-3-piperidinecarboxamide	4.395	-5.088	5	45.23	1	3	147	1	0.008	0.001	7.58622			0.76	0.564	0.008	0.001	92.4138	99.8684
2.11	45802822	373.9	C(=O)(C1CCCN(CC2=CC=CC(OC)=C2O)C1)C1C=CC(=CC=1C)Cl	C21 H24 Cl N O3	(4-chloro-2-methylphenyl)[1-(2-hydroxy-3-methoxybenzyl)-3-piperidinyl]methanone	4.553	-4.04	4	49.77	1	4	16	1	0.001	0.006	5.9748			0.784	0.639	0.001	0.006	94.0252	99.2347
2.12	67146708	403.9	C(CN1CCCC(C1)C(=O)C1C=CC=C(Cl)C=1)1=C(OC)C=C(C=C1OC)OC	C22 H26 Cl N O4	(3-chlorophenyl)[1-(2,4,6-trimethoxybenzyl)-3-piperidinyl]methanone	4.922	-3.658	4	48	0	5	127	1	0.002	0.006	2.43388			0.791	0.644	0.002	0.006	97.5661	99.2415
3.11	13665180	413.5	C1(=CC=C(COC)O1)C(=O)N1CCC(CC1)(CCCC1=CC=CC=C1)C(OCC)=O	C24 H31 N O5	ethyl 1-[5-(methoxymethyl)-2-furoyl]-4-(3-phenylpropyl)-4-piperidinecarboxylate	3.137	-5.666	7	68.98	0	5	14	1	0	0.001	17.1328			0.759	0.606	0	0.001	82.8672	99.8682
3.12	14700299	394.5	N1(CCC(CC1)(CCCC1C=CC=CC=1)C(OCC)=O)C(=O)CC1=CC=CN=C1	C24 H30 N2 O3	ethyl 4-(3-phenylpropyl)-1-(3-pyridinylacetyl)-4-piperidinecarboxylate	4.605	-5.025	7	59.5	0	4	10	1	0.001	0.003	25.0667			0.783	0.66	0.001	0.003	74.9333	99.6169
3.13	14978771	472.6	C(=O)(C1CC1)N(C)C(C1CCN(CC1)C(=O)C1C=CC(=CC=1)SC)CC1C=CC(=CC=1F)F	C26 H30 F2 N2 O2 S	N-(2-(2,4-difluorophenyl)-1-{1-[4-(methylthio)benzoyl]-4-piperidinyl}ethyl)-N-methylcyclopropanecarboxamide	3.47	-6.112	6	40.62	0	2	75	0.75	0	-0.015	10.3433			0.773	0.599	0	-0.015	89.6567	101.94
3.14	17992226	480.6	C(=O)(CC(C)C)N(C)C(C1CCN(CC1)C(=O)/C=C/C1C=CC=CC=1F)CC1C=CC=C(OC)C=1	C29 H37 F N2 O3	N-[1-{1-[(2E)-3-(2-fluorophenyl)-2-propenoyl]-4-piperidinyl}-2-(3-methoxyphenyl)ethyl]-N,3-dimethylbutanamide	4.78	-6.337	7	49.85	0	3	80	0.75	-0.001	-0.003	12.6636			0.783	0.66	-0.001	-0.003	87.3364	100.383
3.15	21293959	484.6	N(CC#CC)1C(=O)C(NC1=O)(CCCC1C=CC=CC=1)C1CCN(CC1)C(=O)/C=C/C1C=CC=CN=1	C29 H32 N4 O3	3-(2-butyn-1-yl)-5-(3-phenylpropyl)-5-{1-[(2E)-3-(2-pyridinyl)-2-propenoyl]-4-piperidinyl}-2,4-imidazolidinedione	2.75	-7.099	9	82.61	1	4	88	0.75	0.053	0	23.7276			0.783	0.66	0.053	0	76.2724	100
3.16	24078705	483.6	N(CC#CC)1C(=O)C(NC1=O)(CCCC1=CC=CC=C1)C1CCN(CC1)C(=O)/C=C/C1C=CC=CC=1	C30 H33 N3 O3	3-(2-butyn-1-yl)-5-{1-[(2E)-3-phenyl-2-propenoyl]-4-piperidinyl}-5-(3-phenylpropyl)-2,4-imidazolidinedione	4.24	-7.517	9	69.72	1	3	103	0.75	-0.003	0	24.7289			0.76	0.564	-0.003	0	75.2711	100
3.17	36757149	432	N1(C(C)=CC(C)=N1)C(C)C(=O)N1CCC(CC1)(CC1=CC=C(C=C1)Cl)C(OCC)=O	C23 H30 Cl N3 O3	ethyl 4-(4-chlorobenzyl)-1-[2-(3,5-dimethyl-1H-pyrazol-1-yl)propanoyl]-4-piperidinecarboxylate	3.743	-5.1	5	64.43	0	5	11	1	-0.001	-0.011	3.22442			0.773	0.599	-0.001	-0.011	96.7756	101.423
3.18	49394099	358.4	C1(=COC(COC2=CC=CC(F)=C2)=N1)C(=O)N1CC[C@@]2([C@]([H])(CCCC2)C1)[H]	C20 H23 F N2 O3	(4aS*,8aR*)-2-({2-[(3-fluorophenoxy)methyl]-1,3-oxazol-4-yl}carbonyl)decahydroisoquinoline	3.277	-4.478	4	55.57	0	4	207	1	0.043	0.007	8.4973			0.759	0.606	0.043	0.007	91.5027	99.0777
3.19	62598092	385.5	C1(CCCN(C(=O)C2=CC=C(OC)O2)C1)(CCC1=CC=CC=C1)C(OCC)=O	C22 H27 N O5	ethyl 1-(5-methoxy-2-furoyl)-3-(2-phenylethyl)-3-piperidinecarboxylate	4.032	-4.613	5	68.98	0	5	7	1	0.001	0.003	13.7513			0.759	0.606	0.001	0.003	86.2487	99.6047
3.2	66063645	471.6	C(=O)(C1C=CC=CN=1)N(C)C(CC1C=CC=CC=1)C1CCN(CC1)C(=O)/C(/F)=C/C1C=CC=CC=1	C29 H30 F N3 O2	N-(1-{1-[(2Z)-2-fluoro-3-phenyl-2-propenoyl]-4-piperidinyl}-2-phenylethyl)-N-methyl-2-pyridinecarboxamide	4.32	-6	7	53.51	0	3	77	0.75	0.002	0.022	5.74003			0.74	0.727	0.002	0.022	94.26	97.027
3.21	66628993	409.5	C1(CCCN(C(=O)CCN2C=CC(C)=N2)C1)(C/C=C/C1C=CC=CC=1)C(OCC)=O	C24 H31 N3 O3	ethyl 1-[3-(3-methyl-1H-pyrazol-1-yl)propanoyl]-3-[(2E)-3-phenyl-2-propen-1-yl]-3-piperidinecarboxylate	4.27	-4.956	7	64.43	0	5	207	1	0.025	0.004	3.09712			0.791	0.644	0.025	0.004	96.9029	99.4943
3.22	95216758	358.4	C1(=CC=C(CN(C)C)O1)C(=O)N1CCCC(CCC2C=CC=C(F)C=2)C1	C21 H27 F N2 O2	1-[5-({3-[2-(3-fluorophenyl)ethyl]-1-piperidinyl}carbonyl)-2-furyl]-N,N-dimethylmethanamine	3.419	-3.665	5	36.69	0	3	45	0.75	-0.003	0.003	9.16557			0.759	0.606	-0.003	0.003	90.8344	99.6047
3.23	48111893	366.5	N1(CCCC(C1)NC1=CC=C(C=C1)C(C)C)C(=O)C1C=CC2=C(OCO2)C=1	C22 H26 N2 O3	1-(1,3-benzodioxol-5-ylcarbonyl)-N-(4-isopropylphenyl)-3-piperidinamine	4.235	-4.988	3	50.8	1	3	205	1	0.005	0.003	7.58973			0.739	0.618	0.005	0.003	92.4103	99.594
4.11	12408197	365.8	N1(CCCC(CO)(CC2C=CC=C(Cl)C=2)C1)CC1=CC=C(C(F)=C1)F	C20 H22 Cl F2 N O	[3-(3-chlorobenzyl)-1-(3,4-difluorobenzyl)-3-piperidinyl]methanol	4.567	-4.347	5	23.47	1	2	211	1	0.001	0.001	15.6895			0.783	0.66	0.001	0.001	84.3105	99.8723
4.12	13300080	369.5	C1(CCCN(CC2=NC=CN2CC)C1)(CCC1=CC=CC=C1)C(OCC)=O	C22 H31 N3 O2	ethyl 1-[(1-ethyl-1H-imidazol-2-yl)methyl]-3-(2-phenylethyl)-3-piperidinecarboxylate	4.186	-3.988	6	47.36	0	5	237	1	0.001	0.002	10.8289			0.783	0.66	0.001	0.002	89.1711	99.7446
4.13	13670901	389.9	C1(CCCN(CC2=NC=CN2CC)C1)(CC1C=CC=C(Cl)C=1)C(OCC)=O	C21 H28 Cl N3 O2	ethyl 3-(3-chlorobenzyl)-1-[(1-ethyl-1H-imidazol-2-yl)methyl]-3-piperidinecarboxylate	4.52	-3.586	5	47.36	0	5	14	1	0	0.003	6.08962			0.791	0.644	0	0.003	93.9104	99.6207
4.14	13877005	364.5	C1(CCCN(CC2=CC=NC=C2)C1)(C/C=C/C1=CC=CC=C1)C(OCC)=O	C23 H28 N2 O2	ethyl 3-[(2E)-3-phenyl-2-propen-1-yl]-1-(4-pyridinylmethyl)-3-piperidinecarboxylate	4.54	-3.576	6	42.43	0	4	49	0.75	0.005	0.067	17.9039			0.783	0.66	0.005	0.067	82.0961	91.4432
4.15	15466284	489	C(=O)(C1=CC=CO1)N(C)C(C1CCN(CC1)CC1=CC(Cl)=CC=C1O)CC1C=CC(=CC=1F)F	C26 H27 Cl F2 N2 O3	N-[1-[1-(5-chloro-2-hydroxybenzyl)-4-piperidinyl]-2-(2,4-difluorophenyl)ethyl]-N-methyl-2-furamide	4.7	-5.572	7	56.92	1	4	109	0.75	0.002	0.002	1.81875			0.791	0.644	0.002	0.002	98.1813	99.7472
4.16	31000186	489.6	C(CN1CCC(CC1)C1C(=CN=C(C2=CC=NC=C2)N=1)C1C=CC=C(OC)C=1)1C2C=CC=CC=2N(C)C=1	C31 H31 N5 O	3-({4-[5-(3-methoxyphenyl)-2-(4-pyridinyl)-4-pyrimidinyl]-1-piperidinyl}methyl)-1-methyl-1H-indole	4.92	-6.465	5	56.07	0	6	84	0.75	0.023	0.003	0.649716	bad mask/toxic	macs look great; 0.7% of DMSO	0.773	0.599	0.023	0.003	99.3503	99.6119
4.17	37511614	424.4	C(OC)1C(OC)=CC(=CC=1Cl)CN1CCCC(CO)(CC2C=CC=C(Cl)C=2)C1	C22 H27 Cl2 N O3	[3-(3-chlorobenzyl)-1-(3-chloro-4,5-dimethoxybenzyl)-3-piperidinyl]methanol	4.564	-4.355	5	41.93	1	4	216	1	0.001	-0.008	2.82796			0.74	0.727	0.001	-0.008	97.172	101.081
4.18	41165480	426.5	C(F)(F)(F)C1=CC=CC=C1CC1(CCN(CC1)CC1=CN=C(C)S1)C(OCC)=O	C21 H25 F3 N2 O2 S	ethyl 1-[(2-methyl-1,3-thiazol-5-yl)methyl]-4-[2-(trifluoromethyl)benzyl]-4-piperidinecarboxylate	4.37	-3.89	5	42.43	0	4	1	1	0.001	0.004	7.71015			0.791	0.644	0.001	0.004	92.2898	99.4943
4.19	49671708	363.5	N1(CCCC(CO)(CC2=CC=CC=C2F)C1)CC1=CC=CC2=CC=CC=C12	C24 H26 F N O	[3-(2-fluorobenzyl)-1-(1-naphthylmethyl)-3-piperidinyl]methanol	4.955	-3.633	5	23.47	1	2	67	0.75	-0.002	-0.012	3.31609			0.773	0.599	-0.002	-0.012	96.6839	101.552
4.2	66791143	389.9	C(CN1CCC(CC1)(CC1=CC=CC=C1Cl)C(OCC)=O)1=NC=CN1CC	C21 H28 Cl N3 O2	ethyl 4-(2-chlorobenzyl)-1-[(1-ethyl-1H-imidazol-2-yl)methyl]-4-piperidinecarboxylate	3.731	-3.381	5	47.36	0	5	30	1	0	0.005	19.1947			0.791	0.644	0	0.005	80.8053	99.3679
4.21	70658207	399.5	C1(CCCN(CC2C=NC(=NC=2)SC)C1)(CCC1=CC=CC=C1)C(OCC)=O	C22 H29 N3 O2 S	ethyl 1-{[2-(methylthio)-5-pyrimidinyl]methyl}-3-(2-phenylethyl)-3-piperidinecarboxylate	4.56	-4.34	6	55.32	0	5	239	1	-0.001	0.003	22.9296			0.739	0.618	-0.001	0.003	77.0704	99.594
4.22	89729838	439.5	C(F)(F)(F)C1=CC=CC=C1CC1(CCN(CC1)CC1=CC=C(COC)O1)C(OCC)=O	C23 H28 F3 N O4	ethyl 1-{[5-(methoxymethyl)-2-furyl]methyl}-4-[2-(trifluoromethyl)benzyl]-4-piperidinecarboxylate	4.481	-3.405	6	51.91	0	5	3	1	-0.002	0.004	6.23571			0.783	0.66	-0.002	0.004	93.7643	99.4891
4.23	15390444	384.5	C12C(C3=CC=CC(O)=C3)N(CCC=1C1C(=CC=CC=1)N2)CC1=CC=CC=C1OC	C25 H24 N2 O2	3-[2-(2-methoxybenzyl)-2,3,4,9-tetrahydro-1H-beta-carbolin-1-yl]phenol	4.829	-4.841	3	48.49	2	3	73	0.75	-0.002	0.001	0.0215559	bad mask/toxic	macs look great; 21.9% of DMSO	0.783	0.66	-0.002	0.001	99.9784	99.8723
4.24	30636304	419	C(=O)(N1CCCCC1)C1=CC=CC=C1OC1CCN(CC1)CC1=CC=C(Cl)S1	C22 H27 Cl N2 O2 S	1-[(5-chloro-2-thienyl)methyl]-4-[2-(1-piperidinylcarbonyl)phenoxy]piperidine	4.267	-4.978	5	32.78	0	3	228	1	0.009	0.003	6.98555			0.76	0.564	0.009	0.003	93.0145	99.6053
5	21381429	464.6	C12C=CSC=1CCN(CC1=CC=C3C(CN(CCO3)CC3=CC(OC)=C4C(OCO4)=C3)=C1)C2	C26 H28 N2 O4 S	7-(6,7-dihydrothieno[3,2-c]pyridin-5(4H)-ylmethyl)-4-[(7-methoxy-1,3-benzodioxol-5-yl)methyl]-2,3,4,5-tetrahydro-1,4-benzoxazepine	4.819	-2.35	4	43.4	0	6	114	0.75	0.002	0.002	23.5456			0.791	0.644	0.002	0.002	76.4544	99.7472
5.11	32814429	477.6	C(CN1CCOC2=CC=C(C=C2C1)C1CCC2=C(C=CC=C2)C=1)1=C(C)N(N(C2C=CC=CC=2)C1=O)C	C31 H31 N3 O2	4-{[7-(3,4-dihydro-2-naphthalenyl)-2,3-dihydro-1,4-benzoxazepin-4(5H)-yl]methyl}-1,5-dimethyl-2-phenyl-1,2-dihydro-3H-pyrazol-3-one	4.567	-5.721	4	39.4	0	3	92	0.75	0.001	-0.013	1.2041			0.784	0.639	0.001	-0.013	98.7959	101.658
5.12	35205927	381.5	N(CC1=CC=C(C(OC)=C1)O)1CC(C2C=CSC=2)OC2=CC=C(C)C=C2C1	C22 H23 N O3 S	2-methoxy-4-{[7-methyl-2-(3-thienyl)-2,3-dihydro-1,4-benzoxazepin-4(5H)-yl]methyl}phenol	4.814	-5.011	3	41.93	1	4	125	0.75	-0.001	-0.002	0.012277	very few macs/toxic/bad mask		0.759	0.606	-0.001	-0.002	99.9877	100.264
5.13	41086087	432.6	C12C(=CC=C(C(C)(O)COC3C=CC=CC=3)C=1)OCCN(CC1C=CC(=CC=1)N(C)C)C2	C27 H32 N2 O3	2-{4-[4-(dimethylamino)benzyl]-2,3,4,5-tetrahydro-1,4-benzoxazepin-7-yl}-1-phenoxy-2-propanol	4.909	-5.791	6	45.17	1	4	81	0.75	0.048	0.003	7.42643			0.783	0.66	0.048	0.003	92.5736	99.6169
5.14	42407212	371.5	C(CN1CCOC2=CC=C(C=C2C1)C1CC2=C(C=CC=C2)C=1)1=CN(N=C1C)C	C24 H25 N3 O	4-[(1,3-dimethyl-1H-pyrazol-4-yl)methyl]-7-(1H-inden-2-yl)-2,3,4,5-tetrahydro-1,4-benzoxazepine	4.33	-5.474	3	30.29	0	4	119	0.75	0.003	-0.006	6.49859			0.783	0.66	0.003	-0.006	93.5014	100.766
5.15	43534092	395.9	N1(CC(CC)OC2=CC(Cl)=CC=C2C1)C(=O)C1=CC=CC(=C1)CN1C=CC=N1	C22 H22 Cl N3 O2	8-chloro-2-ethyl-4-[3-(1H-pyrazol-1-ylmethyl)benzoyl]-2,3,4,5-tetrahydro-1,4-benzoxazepine	4.585	-5.826	3	47.36	0	4	86	0.75	0.01	0	18.7208			0.76	0.564	0.01	0	81.2792	100
5.16	52226307	429.6	C(CN1CCOC2=CC=C(C3CCCCC=3)C=C2C1)1=C(C)N(N(C2C=CC=CC=2)C1=O)C	C27 H31 N3 O2	4-{[7-(1-cyclohexen-1-yl)-2,3-dihydro-1,4-benzoxazepin-4(5H)-yl]methyl}-1,5-dimethyl-2-phenyl-1,2-dihydro-3H-pyrazol-3-one	4.057	-4.614	4	39.4	0	3	92	0.75	0.011	0.008	3.18731			0.783	0.66	0.011	0.008	96.8127	98.9783
5.17	55724451	369.5	N(CC(C)CC1=CC=C2C(OCO2)=C1)1CC(C)OC2=CC(OC)=CC=C2C1	C22 H27 N O4	4-[3-(1,3-benzodioxol-5-yl)-2-methylpropyl]-8-methoxy-2-methyl-2,3,4,5-tetrahydro-1,4-benzoxazepine	4.81	-2.875	4	40.16	0	5	111	0.75	0.007	0.004	15.1963			0.773	0.599	0.007	0.004	84.8037	99.4825
5.18	61364813	457.6	O1C2=CC=CC=C2CN(CCC(=O)N2CCC(CC2)OC2C=CC=NC=2)CC1C1=CC=CC=C1	C28 H31 N3 O3	4-{3-oxo-3-[4-(3-pyridinyloxy)-1-piperidinyl]propyl}-2-phenyl-2,3,4,5-tetrahydro-1,4-benzoxazepine	3.862	-4.381	6	54.9	0	5	98	0.75	0.006	0.003	20.7237			0.773	0.599	0.006	0.003	79.2763	99.6119
5.19	27666752	465.5	C12=CC(=CC=C1OCCN(CC1=CC=C(C(F)=C1)F)C2)CN1CCC(CC1)OC1C=CC=NC=1	C27 H29 F2 N3 O2	4-(3,4-difluorobenzyl)-7-{[4-(3-pyridinyloxy)-1-piperidinyl]methyl}-2,3,4,5-tetrahydro-1,4-benzoxazepine	4.714	-3.925	6	37.83	0	5	97	0.75	0.01	0.009	4.81626			0.783	0.66	0.01	0.009	95.1837	98.8506
5.2	43921999	351.4	C(CN1CC2=CC=CC=C2OC(C2C=CC=CC=2F)C1)1C=NN(C)C=1C	C21 H22 F N3 O	4-[(1,5-dimethyl-1H-pyrazol-4-yl)methyl]-2-(2-fluorophenyl)-2,3,4,5-tetrahydro-1,4-benzoxazepine	3.964	-4.678	3	30.29	0	4	84	0.75	0.001	0.005	13.3502			0.74	0.727	0.001	0.005	86.6498	99.3243
6.11	32384883	456.5	N1C(C2=CC=NC=C2)=NC=C(C2=CC=CC=C2C)C=1C1CCCN(CC2=CC=C(C(F)=C2)F)C1	C28 H26 F2 N4	4-[1-(3,4-difluorobenzyl)-3-piperidinyl]-5-(2-methylphenyl)-2-(4-pyridinyl)pyrimidine	4.98	-6.305	5	41.91	0	4	84	0.75	0.002	-0.003	13.8196			0.784	0.639	0.002	-0.003	86.1804	100.383
6.12	44150083	456.6	C(N1CCC(CC1)NC(C1C=CC=CC=1)CN1C=CC=N1)1=NC2=CC=C(C=C2C(C)=N1)OCC	C27 H32 N6 O	1-(6-ethoxy-4-methyl-2-quinazolinyl)-N-[1-phenyl-2-(1H-pyrazol-1-yl)ethyl]-4-piperidinamine	4.896	-6.756	6	68.1	1	6	117	0.75	0	-0.023	22.8174	red autofluorescent		0.74	0.727	0	-0.023	77.1826	103.108
6.13	51094410	344.5	C(N1CCCCCCC1)1N=CC(=C(C)N=1)C(C)NCC1C=CSC=1	C19 H28 N4 S	1-[2-(1-azocanyl)-4-methyl-5-pyrimidinyl]-N-(3-thienylmethyl)ethanamine	3.835	-4.867	5	41.05	1	3	215	1	0.001	0.002	2.14935			0.783	0.66	0.001	0.002	97.8506	99.7446
6.14	51507983	338.5	C(N1CCCCCCC1)1N=CC(=C(C)N=1)C(C)NCC1C=CC=CC=1	C21 H30 N4	1-[2-(1-azocanyl)-4-methyl-5-pyrimidinyl]-N-benzylethanamine	4.189	-4.883	5	41.05	1	3	59	0.75	0.001	0.004	1.98092			0.783	0.66	0.001	0.004	98.0191	99.4891
7.11	13323624	392.5	C(C(=O)N(C)CCCC)1N=C2N(C=CC=C2)C=1CN(C)CC1C=CC(=CC=1)CC	C24 H32 N4 O	N-butyl-3-{[(4-ethylbenzyl)(methyl)amino]methyl}-N-methylimidazo[1,2-a]pyridine-2-carboxamide	4.232	-3.634	6	40.85	0	4	235	1	0.001	0.005	12.0336			0.791	0.644	0.001	0.005	87.9664	99.3679
7.12	17131084	381.9	C(CN(C)C(=O)CC(C1C=CC=CC=1)C1C=CC(=CC=1)Cl)1=NC=CN1CC	C22 H24 Cl N3 O	3-(4-chlorophenyl)-N-[(1-ethyl-1H-imidazol-2-yl)methyl]-N-methyl-3-phenylpropanamide	3.588	-5.233	6	38.13	0	3	37	1	-0.003	0.003	18.8755			0.783	0.66	-0.003	0.003	81.1245	99.6169
7.13	20970388	461.6	C(=O)(CN1CCCCC1)N(CC1C=CN=CC=1)CC1=CC=CC(OCCC2C=CC(=CC=2)F)=C1	C28 H32 F N3 O2	N-{3-[2-(4-fluorophenyl)ethoxy]benzyl}-2-(1-piperidinyl)-N-(4-pyridinylmethyl)acetamide	5.02	-4.797	10	45.67	0	4	124	0.75	0.002	0.003	2.15894			0.739	0.618	0.002	0.003	97.8411	99.594
7.14	26123229	537.6	N1(CC(CC1=O)C1C=CC=CC=1)CC(=O)N(CC1C=CN=CC=1)CC1=CC=CC(OCCC2C=CC(=CC=2)F)=C1	C33 H32 F N3 O3	N-{3-[2-(4-fluorophenyl)ethoxy]benzyl}-2-(2-oxo-4-phenyl-1-pyrrolidinyl)-N-(4-pyridinylmethyl)acetamide	5	-6.212	11	62.74	0	4	124	0.75	-0.008	-0.005	21.5297	slight reduction of macs but they look great		0.759	0.606	-0.008	-0.005	78.4703	100.659
7.15	26835174	322.4	C(C(NCCC1C=CC=NC=1)=O)1OC2=C(C=C(C=C2)CCC)C=1C	C20 H22 N2 O2	3-methyl-5-propyl-N-[2-(3-pyridinyl)ethyl]-1-benzofuran-2-carboxamide	3.737	-5.823	4	55.13	1	3	11	1	-0.003	-0.004	20.087			0.783	0.66	-0.003	-0.004	79.913	100.511
7.16	30899005	430.5	C(C(=O)N(C)CCCC)1=C(CNCC2C(OC)=CC=C3C=CC=CC=23)N2C(C=CC=C2)=N1	C26 H30 N4 O2	N-butyl-3-({[(2-methoxy-1-naphthyl)methyl]amino}methyl)-N-methylimidazo[1,2-a]pyridine-2-carboxamide	3.221	-4.582	6	58.87	1	5	247	1	0.004	0.005	5.78393			0.739	0.618	0.004	0.005	94.2161	99.3234
7.17	31799337	313.8	C(=O)(N1CCCC1)CC(C1C=CC=CC=1)C1C=CC=CC=1Cl	C19 H20 Cl N O	1-[3-(2-chlorophenyl)-3-phenylpropanoyl]pyrrolidine	3.67	-4.856	4	20.31	0	1	193	1	0.003	0.003	11.704			0.783	0.66	0.003	0.003	88.296	99.6169
7.18	34825674	390.4	N1=C(C2C=CC(=CC=2)C(F)(F)F)OC(C)=C1CN(C)CC1C=CC=C(OC)C=1	C21 H21 F3 N2 O2	(3-methoxybenzyl)methyl({5-methyl-2-[4-(trifluoromethyl)phenyl]-1,3-oxazol-4-yl}methyl)amine	4.571	-4.681	5	38.5	0	4	2	1	0.001	0	5.28585			0.784	0.639	0.001	0	94.7142	100
7.19	41704215	475.6	C(=O)(C1CCCCCN1C)N(CC1=CC=NC=C1)CC1=CC=CC(OCCC2C=CC(=CC=2)F)=C1	C29 H34 F N3 O2	N-{3-[2-(4-fluorophenyl)ethoxy]benzyl}-1-methyl-N-(4-pyridinylmethyl)-2-azepanecarboxamide	5.48	-4.868	9	45.67	0	4	124	0.75	0.002	0.003	0.960643	looks like the macs grew		0.784	0.639	0.002	0.003	99.0394	99.6173
7.2	48693088	392.5	C1(=CN(N=N1)CC1COC2=C(C=CC=C2)O1)C(=O)N(C)CC1C=CC(=CC=1)CC	C22 H24 N4 O3	1-(2,3-dihydro-1,4-benzodioxin-2-ylmethyl)-N-(4-ethylbenzyl)-N-methyl-1H-1,2,3-triazole-4-carboxamide	3.38	-4.739	5	69.48	0	6	135	1	0.009	-0.001	19.5768			0.783	0.66	0.009	-0.001	80.4232	100.128
7.21	61210051	392.5	C(CN1CCCC1C(=O)NC1=CC=C(C=C1)C1C=CC=C(F)C=1)1=NC=CN1CC	C23 H25 F N4 O	1-[(1-ethyl-1H-imidazol-2-yl)methyl]-N-(3'-fluoro-4-biphenylyl)prolinamide	4.021	-4.507	5	50.16	1	4	210	1	0.018	0.001	7.43295			0.74	0.727	0.018	0.001	92.567	99.8649
7.22	79168352	494.6	N1(CCC(CC1)NC(C)C1C=CC2=C(C=CC(OC)=C2)C=1)C1C=CC(=CC=1)C(=O)NCC1=CC=CN=C1	C31 H34 N4 O2	4-(4-{[1-(6-methoxy-2-naphthyl)ethyl]amino}-1-piperidinyl)-N-(3-pyridinylmethyl)benzamide	4.474	-6.84	7	66.49	2	4	96	0.75	0.008	0.006	0.717229	beautiful macs		0.783	0.66	0.008	0.006	99.2828	99.2337
7.23	98380693	378.9	C(=O)(N(C)CC1C=CN=CC=1C)CC(C1=CC=CC=C1)C1C=CC=CC=1Cl	C23 H23 Cl N2 O	3-(2-chlorophenyl)-N-methyl-N-[(3-methyl-4-pyridinyl)methyl]-3-phenylpropanamide	4.166	-4.906	6	33.2	0	2	193	1	0.001	0.004	3.15907			0.773	0.599	0.001	0.004	96.8409	99.4825
8.11	25918633	427.6	C1(=NC=C(CN(C)C(C)C2C=CC=CC=2OC)N1CC1=CC=CC=C1)S(CC)(=O)=O	C23 H29 N3 O3 S	N-{[1-benzyl-2-(ethylsulfonyl)-1H-imidazol-5-yl]methyl}-1-(2-methoxyphenyl)-N-methylethanamine	3.869	-2.509	7	64.43	0	6	2	1	0	0.003	20.9732			0.739	0.618	0	0.003	79.0268	99.594
8.12	46238135	391.6	C1(=NC=C(CN(C)CCC(C)C)N1CCC1C=CC=CC=1)S(C(C)C)(=O)=O	C21 H33 N3 O2 S	N-{[2-(isopropylsulfonyl)-1-(2-phenylethyl)-1H-imidazol-5-yl]methyl}-N,3-dimethyl-1-butanamine	4.497	-2.759	8	55.2	0	5	6	1	-0.001	0.011	14.3422			0.783	0.66	-0.001	0.011	85.6578	98.5951
8.13	47522723	403.6	C1(=NC=C(CN(C)C2CCCCC2)N1CC1C=CC=CC=1)S(=O)(=O)CC(C)C	C22 H33 N3 O2 S	N-{[1-benzyl-2-(isobutylsulfonyl)-1H-imidazol-5-yl]methyl}-N-methylcyclohexanamine	4.832	-3.271	7	55.2	0	5	224	1	-0.001	0.002	14.5822			0.76	0.564	-0.001	0.002	85.4178	99.7368
8.14	76305440	411.6	C1(=NC=C(CN2CCCC(C(C)=O)C2)N1CCCC)S(CCCC(C)C)(=O)=O	C21 H37 N3 O3 S	1-[1-({1-butyl-2-[(4-methylpentyl)sulfonyl]-1H-imidazol-5-yl}methyl)-3-piperidinyl]ethanone	4.219	-2.616	8	72.27	0	6	11	1	-0.001	0.018	22.0546			0.791	0.644	-0.001	0.018	77.9454	97.7244
9.11	14113399	401.5	C1([C@@H]2C[C@@H](CNC(=O)C3=COC(COC4C=CC=C5C=CC=NC=45)=N3)[C@@H]1C=C2)1CC1	C24 H23 N3 O3	2-[(8-quinolinyloxy)methyl]-N-[(1R*,2S*,4S*)-spiro[bicyclo[2.2.1]heptane-7,1'-cyclopropane]-5-en-2-ylmethyl]-1,3-oxazole-4-carboxamide	3.819	-5.388	6	77.25	1	5	62	0.75	0.001	0.017	25.6063			0.74	0.727	0.001	0.017	74.3937	97.7027
9.12	21501146	396.5	C1(=CN(N=C1C1C=CC(=CC=1)C1C=CC=CC=1)[H])CN1CCN(CC1)C1N=CC=CN=1	C24 H24 N6	2-(4-{[3-(4-biphenylyl)-1H-pyrazol-4-yl]methyl}-1-piperazinyl)pyrimidine	3.387	-5.102	5	60.94	1	4	213	1	0.006	0.003	17.1567			0.773	0.599	0.006	0.003	82.8433	99.6119
9.13	32073680	427.5	N1=C(C2=CC=CC(OC3C=CC=CC=3)=C2)OC(C)=C1CN1CCN(CC1)C1=CN=CC=N1	C25 H25 N5 O2	2-(4-{[5-methyl-2-(3-phenoxyphenyl)-1,3-oxazol-4-yl]methyl}-1-piperazinyl)pyrazine	3.696	-4.624	6	67.52	0	6	221	1	0.003	-0.001	13.9766			0.783	0.66	0.003	-0.001	86.0234	100.128
9.14	42636412	450.5	C(CN(C(C)C)CC1CCC(=O)N1)1=CN(N=C1C1C=CC(=C(F)C=1)OC)C1C=CC=CC=1C	C26 H31 F N4 O2	5-{[{[3-(3-fluoro-4-methoxyphenyl)-1-(2-methylphenyl)-1H-pyrazol-4-yl]methyl}(isopropyl)amino]methyl}-2-pyrrolidinone	4.566	-3.638	6	59.39	1	5	131	1	0.006	0.008	21.1317			0.784	0.639	0.006	0.008	78.8683	98.9796
9.15	78375074	354.8	N1=C(CN2CCCC(C3C=CC(=CC=3)Cl)C2)ON=C1C1C=CC=CN=1	C19 H19 Cl N4 O	2-(5-{[3-(4-chlorophenyl)-1-piperidinyl]methyl}-1,2,4-oxadiazol-3-yl)pyridine	3.697	-4.128	4	55.05	0	5	12	1	0.001	0.03	14.2807			0.773	0.599	0.001	0.03	85.7193	96.119
9.16	89989929	381.9	C1(=CN(N=C1C1C=CC(=C(C)C=1)C)[H])CN1CCN(CC1)C1C=CC(=CN=1)Cl	C21 H24 Cl N5	1-(5-chloro-2-pyridinyl)-4-{[3-(3,4-dimethylphenyl)-1H-pyrazol-4-yl]methyl}piperazine	4.01	-5.17	4	48.05	1	3	237	1	-0.001	0.001	6.58319			0.773	0.599	-0.001	0.001	93.4168	99.8706
10.11	19207892	498.5	C(F)(F)(F)C1=CC=CC=C1CCNC(CCC1(CCC(=O)N1)CC1=CC=C(C2C=CC=CC1=2)OC)=O	C28 H29 F3 N2 O3	3-{2-[(4-methoxy-1-naphthyl)methyl]-5-oxo-2-pyrrolidinyl}-N-{2-[2-(trifluoromethyl)phenyl]ethyl}propanamide	4.724	-5.118	8	67.43	2	3	75	0.75	-0.019	-0.049	1.06709	bad mask/toxic	macs look great; 32.7% of DMSO	0.759	0.606	-0.019	-0.049	98.9329	106.456
10.12	51297876	445	N1(C(CCNCC2=CC3OCOC=3C=C2Cl)CCC1=O)CC1C2CC3CC1CC(C3)C2	C25 H33 Cl N2 O3	1-(2-adamantylmethyl)-5-(2-{[(6-chloro-1,3-benzodioxol-5-yl)methyl]amino}ethyl)-2-pyrrolidinone	4.96	-3.705	7	50.8	1	4	109	0.75	0.002	0.048	0.509803	beautiful macs		0.773	0.59	0.002	0.048	99.4902	93.7904
10.13	71189982	487.6	C(C1C=CC=CC=1)1(CC(N(CCCOC2C=CC=NC=2)C1=O)=O)CC(=O)N1[C@@H](CC=C)CC=C[C@@H]1C	C29 H33 N3 O4	3-{2-[(2R*,6R*)-2-allyl-6-methyl-3,6-dihydro-1(2H)-pyridinyl]-2-oxoethyl}-3-phenyl-1-[3-(3-pyridinyloxy)propyl]-2,5-pyrrolidinedione	4.12	-5.524	10	79.81	0	5	87	0.75	0	0.004	15.899			0.773	0.599	0	0.004	84.101	99.4825
10.14	75513526	464.5	C(C1=CC=CC(=C1)C(F)(F)F)(CC(=O)N(C)CC1C=C(NN=1)CCC)1CC(N(CC)C1=O)=O	C23 H27 F3 N4 O3	2-{1-ethyl-2,5-dioxo-3-[3-(trifluoromethyl)phenyl]-3-pyrrolidinyl}-N-methyl-N-[(5-propyl-1H-pyrazol-3-yl)methyl]acetamide	3.055	-7.025	5	86.37	1	4	116	0.75	0.005	0.016	11.5268			0.783	0.66	0.005	0.016	88.4732	97.9566
11.11	19697864	394.5	C1(CC2C(=CC=CC=2)C1)(C(=O)NCC1C=CC=C(OC)C=1)N1C[C@H](C)O[C@H](C)C1	C24 H30 N2 O3	2-[(2R*,6S*)-2,6-dimethyl-4-morpholinyl]-N-(3-methoxybenzyl)-2-indanecarboxamide	3.917	-3.974	4	50.8	1	4	64	0.75	0.001	0.007	18.132			0.739	0.618	0.001	0.007	81.868	99.0528
11.12	58230298	374.5	C(C(NCCC1=CNC=N1)=O)1(CC2C(=CC=CC=2)C1)N(C)CC1C=CC=CC=1	C23 H26 N4 O	2-[benzyl(methyl)amino]-N-[2-(1H-imidazol-4-yl)ethyl]-2-indanecarboxamide	2.604	-3.791	7	61.02	2	3	66	0.75	0	0.006	10.3802			0.783	0.66	0	0.006	89.6198	99.2337
12.11	11419233	441	C(C(=O)N1CCCCCCC1)1=C(CNCC2C=CC=C(OC)C=2)N2C(C=CC(Cl)=C2)=N1	C24 H29 Cl N4 O2	1-[2-(1-azocanylcarbonyl)-6-chloroimidazo[1,2-a]pyridin-3-yl]-N-(3-methoxybenzyl)methanamine	3.488	-4.8	5	58.87	1	5	126	1	0.006	0.081	17.6149			0.783	0.66	0.006	0.081	82.3851	89.6552
12.12	39016109	426.9	N12CCC[C@]11[C@@](C[C@@H]2C2C=C(OC)C(=CC=2Cl)O)([H])CN(CCC2C=CC=CC=2)C1=O	C24 H27 Cl N2 O3	(3aS*,5S*,9aS*)-5-(2-chloro-4-hydroxy-5-methoxyphenyl)-2-(2-phenylethyl)hexahydro-7H-pyrrolo[3,4-g]pyrrolizin-1(2H)-one	4.173	-4.206	4	53.01	1	4	50	0.75	0.013	0.001	22.6022			0.784	0.639	0.013	0.001	77.3978	99.8724
