# Supplementary material for: A two-step screen identifies a small molecule that disrupts membrane voltage and is effective against growing and persister gram-negative bacteria
Source: Microbiol Spectr. 2025 Dec 31;14(2):e03217-25. doi: 10.1128/spectrum.03217-25 (PMC12889115; doi:10.1128/spectrum.03217-25)
Supplement: Table S2 — Chemical properties of the compounds used to analyze thecompounds during the tSNE analysis. [file spectrum.03217-25-s0003.xlsx]

## Sheet: chembridge_properties_table
label	ID	smiles	AB_Class	MolWt	logP	NumHAcceptors	NumHDonors	NumHeteroatoms	NumRotatableBonds	NumHeavyAtoms	NumAliphaticCarbocycles	NumAliphaticHeterocycles	NumAliphaticRings	NumAromaticCarbocycles	NumAromaticHeterocycles	NumAromaticRings	RingCount	FractionCSP3	TPSA	NPR1	NPR2	InertialShapeFactor	RadiusOfGyration
Chembridge	10001898	[H]c1sc(C([H])(N([H])C(=O)c2c([H])c(N([H])S(=O)(=O)N(C([H])([H])[H])C([H])([H])[H])c([H])c3nc(C([H])([H])C([H])(C([H])([H])[H])C([H])([H])[H])n(C([H])([H])[H])c23)C([H])([H])[H])nc1C([H])([H])[H]		478.64399999999983	3.2460200000000023	7	2	11	15	32	0	0	0	1	2	3	3	0.47619047619047616	109.22	0.5726606529988442	0.5882086134503718	0.0001199	4.3974527067603635
Chembridge	10009948	[H]c1nc([H])c(C([H])([H])N2C([H])([H])C([H])([H])C([H])(C3([H])C([H])([H])N(C(=O)c4oc(OC([H])([H])[H])c([H])c4[H])C([H])([H])C3([H])[H])C([H])([H])C2([H])[H])c([H])c1[H]		369.46499999999963	3.057500000000002	5	0	6	6	27	0	2	2	0	2	2	4	0.5238095238095238	58.81	0.070977	0.9755206751413789	0.00144834	5.1265767703957135
Chembridge	10013503	[H]c1c([H])c(C([H])([H])C([H])([H])N(C([H])([H])[H])C2([H])C([H])([H])N(C([H])([H])c3nc4c([H])c([H])c(F)c([H])c4n3[H])C([H])([H])C([H])([H])C2([H])[H])c([H])c(OC([H])([H])[H])c1OC([H])([H])[H]		426.5359999999996	3.858100000000003	5	1	7	11	31	0	1	1	2	1	3	4	0.4583333333333333	53.620000000000005	0.0824047	0.9616133121471901	0.000820481	5.837670668508142
Chembridge	10014329	[H]c1nc2c(nc(C([H])([H])C3([H])C([H])([H])C([H])([H])C([H])([H])C3([H])[H])n2C2([H])C([H])([H])C([H])([H])N(C(=O)c3c4c(nn3[H])C([H])([H])C([H])([H])C([H])([H])C4([H])[H])C([H])([H])C2([H])[H])c([H])c1[H]		432.57199999999966	4.243200000000003	5	1	7	4	32	2	1	3	0	3	3	6	0.6	79.7	0.20733364038075586	0.8688313735533366	0.000441469	4.772759994976647
Chembridge	10015620	[H]c1c([H])c(C([H])([H])N2C([H])([H])C([H])([H])C([H])([H])C([H])(C([H])([H])C([H])([H])C(=O)N([H])c3c([H])c([H])c(OC([H])([H])[H])c([H])c3C([H])([H])[H])C2([H])[H])c([H])c(OC([H])([H])[H])c1F		414.52099999999956	4.782220000000004	4	1	6	11	30	0	1	1	2	0	2	3	0.4583333333333333	50.80000000000001	0.11515401452418296	0.944799	0.000657904	5.566594173101162
Chembridge	10017727	[H]c1c([H])c(F)c([H])c(C([H])([H])C2=NOC([H])(C([H])([H])N([H])C(=O)C([H])([H])C([H])([H])C(=O)c3c([H])c([H])c(OC([H])([H])[H])c([H])c3[H])C2([H])[H])c1[H]		398.4339999999997	3.301000000000002	5	1	7	10	29	0	1	1	2	0	2	3	0.3181818181818182	76.99	0.0982094	0.9430898073889539	0.000681944	6.006008123944414
Chembridge	10017876	[H]c1c([H])c(C(=O)N2C([H])([H])C([H])([H])C([H])(C([H])([H])C([H])([H])C(=O)N([H])C3([H])C([H])([H])C3([H])[H])C([H])([H])C2([H])[H])c2c(c1[H])-c1c([H])c([H])c(Cl)c([H])c1C2=O		436.93899999999974	4.462400000000004	3	1	6	5	31	2	1	3	2	0	2	5	0.4	66.48	0.10971084025658935	0.9725678833304455	0.000661789	5.64962
Chembridge	10025139	[H]OC([H])([H])C([H])([H])C1([H])N(C([H])([H])C2([H])C([H])([H])C([H])([H])C([H])([H])C([H])([H])C2([H])[H])C([H])([H])C([H])([H])N(C([H])([H])c2c([H])c([H])c(C(=O)OC([H])([H])[H])c([H])c2[H])C1([H])[H]		374.52499999999947	2.9221000000000004	5	1	5	9	27	1	1	2	1	0	1	3	0.6818181818181818	53.010000000000005	0.14782519017900161	0.9113181515186575	0.000744535	4.770962659258179
OD Screen Hit	10025950	[H]OC([H])([H])C([H])([H])N(C(=O)C([H])([H])C1(c2c([H])c([H])c(-c3c([H])c([H])c([H])c([H])c3[H])c([H])c2[H])C(=O)N(C([H])([H])[H])C(=O)C1([H])[H])C([H])([H])c1c([H])c([H])c([H])c([H])c1[H]		456.54199999999975	3.391300000000002	4	1	6	10	34	0	1	1	3	0	3	4	0.25	77.92	0.32283357798732526	0.7920125946231937	0.000252057	4.748004766630127
Chembridge	10030223	[H]c1nc([H])c(C([H])([H])C([H])([H])N([H])C([H])([H])c2c(C(=O)N(C([H])([H])[H])C([H])([H])c3c([H])c([H])c([H])c([H])c3[H])nc3c([H])c([H])c([H])c([H])n23)c([H])c1[H]		399.4979999999997	3.3338000000000028	5	1	6	9	30	0	0	0	1	3	4	4	0.20833333333333334	62.53	0.43491283719002866	0.6584901757872216	0.000207862	4.368575943624557
OD Screen Hit	10034133	[H]c1nc(C([H])([H])OC2([H])C([H])([H])C([H])([H])N(C(=O)c3oc4c([H])c([H])c(C([H])([H])C([H])([H])C([H])([H])[H])c([H])c4c3C([H])([H])[H])C([H])([H])C2([H])[H])c([H])c([H])c1[H]		392.4989999999997	4.9101200000000045	4	0	5	8	29	0	1	1	1	2	3	4	0.4166666666666667	55.57000000000001	0.10731379459995738	0.9647945174992574	0.000829965	5.347265069038167
Chembridge	10034611	[H]c1c([H])c(C([H])([H])N([H])C(=O)c2c([H])c([H])c(OC([H])([H])[H])c(OC3([H])C([H])([H])C([H])([H])N(C([H])(C([H])([H])[H])C([H])([H])[H])C([H])([H])C3([H])[H])c2[H])c([H])c([H])c1F		400.4939999999996	4.015900000000004	4	1	6	10	29	0	1	1	2	0	2	3	0.43478260869565216	50.8	0.15576937373407476	0.9383908465165747	0.00061784	5.048991788182328
Chembridge	10035506	[H]c1c(C([H])(C([H])([H])[H])C([H])([H])[H])c([H])c2c(C([H])([H])[H])nc(N3C([H])([H])C([H])([H])C([H])(C(=O)N([H])C([H])([H])C4([H])C([H])([H])C([H])([H])N(C5([H])C([H])([H])C([H])([H])C([H])([H])C5([H])[H])C([H])([H])C4([H])[H])C([H])([H])C3([H])[H])nc2c1[H]		477.6969999999995	5.0488200000000045	5	1	6	9	35	1	2	3	1	1	2	5	0.6896551724137931	61.36000000000001	0.0654266	0.9714672673419119	0.000732493	6.5739766085259275
Chembridge	10039715	[H]c1c([H])c(OC([H])([H])C(=O)N2C([H])([H])C([H])([H])C([H])([H])C([H])(N([H])c3c([H])c([H])c(C([H])([H])[H])c(C([H])([H])[H])c3[H])C2([H])[H])c([H])c([H])c1OC([H])([H])[H]		368.4769999999996	3.7939400000000028	4	1	5	9	27	0	1	1	2	0	2	3	0.4090909090909091	50.80000000000001	0.19117427836023526	0.9074661996644411	0.000556792	4.927230128379504
Chembridge	10047432	[H]c1c([H])c(OC(F)(F)F)c([H])c(C([H])([H])N([H])C2([H])C([H])([H])C([H])([H])N(c3c([H])c([H])c(C(=O)N4C([H])([H])C([H])([H])OC([H])([H])C4([H])[H])c([H])c3[H])C([H])([H])C2([H])[H])c1[H]		463.49999999999966	3.816200000000003	5	1	9	6	33	0	2	2	2	0	2	4	0.4583333333333333	54.040000000000006	0.057919	0.9735478073829079	0.000902825	6.387507983754601
Chembridge	10051035	[H]c1nc2c([H])c([H])c([H])c([H])n2c1C([H])([H])N(C(=O)C([H])([H])C([H])([H])N1C([H])([H])c2c([H])c([H])c([H])c([H])c2OC([H])(c2c([H])c([H])c([H])c([H])c2F)C1([H])[H])C([H])([H])[H]		458.53699999999975	4.457800000000004	5	0	7	7	34	0	1	1	2	2	4	5	0.25925925925925924	50.080000000000005	0.21351321451988708	0.867892	0.000338885	5.217591208302332
Chembridge	10053229	[H]c1nn(C([H])([H])C2([H])C([H])([H])C([H])([H])N(C(=O)c3c([H])nc(N([H])C([H])([H])c4c([H])nn(C([H])([H])[H])c4[H])c([H])c3[H])C([H])([H])C2([H])[H])c([H])c1[H]		379.46799999999973	2.176099999999999	7	1	8	7	28	0	1	1	0	3	3	4	0.4	80.87	0.082873	0.9571775108879421	0.0010029	5.563892294121251
Chembridge	10054307	[H]c1c(C(=O)N2C([H])([H])C([H])([H])C3(c4c([H])c([H])c([H])c([H])c4[C@@]([H])(N([H])C(=O)C([H])(C([H])([H])[H])C([H])([H])[H])[C@]3([H])OC([H])([H])[H])C([H])([H])C2([H])[H])sc(C([H])([H])[H])c1[H]		426.58199999999965	4.072420000000004	4	1	6	8	30	1	1	2	1	1	2	4	0.5	58.64	0.20265552926685879	0.9339774077234588	0.000549362	4.583617529763477
Chembridge	10064767	[H]c1c(OC([H])([H])C([H])([H])[H])c([H])c2c(C([H])([H])[H])nc(N3C([H])([H])C([H])([H])C([H])([H])C3([H])C(=O)N([H])C([H])([H])C(N3C([H])([H])C([H])([H])OC([H])([H])C3([H])[H])(C([H])([H])[H])C([H])([H])[H])nc2c1[H]		441.57599999999957	2.5327199999999994	7	1	8	11	32	0	2	2	1	1	2	4	0.625	79.82000000000001	0.12912994659845298	0.9429422678575275	0.000596184	5.360724052248777
Chembridge	10066271	[H]c1sc(C(=O)N([H])C([H])([H])C2([H])C([H])([H])N(C([H])([H])c3c(-c4c([H])c(C([H])([H])[H])c([H])c([H])c4C([H])([H])[H])nn([H])c3[H])C([H])([H])C([H])([H])C2([H])[H])c([H])c1[H]		408.5709999999997	4.397040000000004	4	2	6	8	29	0	1	1	1	2	3	4	0.391304	61.02	0.20762254856154555	0.9524450905020034	0.000553747	4.679636418679588
Chembridge	10073473	[H]c1nc(C([H])([H])N(C(=O)C([H])([H])c2c([H])c([H])c(F)c([H])c2[H])C([H])([H])c2c([H])c([H])c([H])c(OC([H])([H])C([H])([H])N(C([H])([H])[H])C([H])([H])[H])c2[H])c([H])c([H])c1[H]		421.5159999999997	3.9326000000000034	4	0	6	12	31	0	0	0	2	1	3	3	0.28	45.67	0.25310125827325947	0.7945036278911902	0.000296951	5.067103703069226
Chembridge	10073546	[H]c1nc(C([H])([H])N2C([H])([H])C([H])([H])N(C([H])([H])c3nc(-c4c([H])c([H])c([H])c([H])c4[H])no3)C([H])([H])C2([H])[H])n(C([H])([H])[H])c1[H]		338.4149999999997	1.7878999999999992	7	0	7	6	25	0	1	1	1	2	3	4	0.3888888888888889	63.220000000000006	0.0658357	0.9857184842188762	0.00191609	4.866762063272741
Chembridge	10074437	[H]c1c(OC([H])([H])[H])c([H])c(C(=O)N([H])C([H])([H])C2([H])C([H])([H])N(C(=O)C([H])([H])C([H])([H])C([H])([H])C(=O)OC([H])([H])[H])C([H])([H])C([H])([H])C2([H])[H])c([H])c1OC([H])([H])[H]		406.4789999999996	2.0154999999999994	6	1	8	12	29	0	1	1	1	0	1	2	0.5714285714285714	94.17000000000002	0.097895	0.9699395138303838	0.00075223	5.78816
Chembridge	10077269	[H]c1sc([H])c(C(=O)N(C([H])([H])[H])C([H])(C([H])([H])c2c([H])c([H])c([H])c([H])c2F)C2([H])C([H])([H])C([H])([H])N(C(=O)C([H])([H])C3([H])C([H])([H])C([H])([H])C([H])([H])C3([H])[H])C([H])([H])C2([H])[H])c1[H]		456.6269999999996	5.3894000000000055	3	0	6	8	32	1	1	2	1	1	2	4	0.5384615384615384	40.620000000000005	0.23995232749757725	0.8127445910530029	0.000297861	5.055617546824461
Chembridge	10078900	[H]c1nc([H])c(Oc2c([H])c([H])c([H])c([H])c2N([H])C(=O)C2([H])N(C([H])([H])c3c([H])nn(C([H])(C([H])([H])[H])C([H])([H])[H])c3[H])C([H])([H])C([H])([H])C2([H])[H])c([H])c1[H]		405.5019999999997	4.254400000000003	6	1	7	9	30	0	1	1	1	2	3	4	0.34782608695652173	72.28	0.2981952108151375	0.8165910036241526	0.000400653	4.221723052829745
Chembridge	10079718	[H]OC([H])([H])C([H])([H])C1([H])N(C([H])([H])c2c([H])c([H])c(OC([H])([H])[H])c(C([H])([H])[H])c2[H])C([H])([H])C([H])([H])N(C([H])([H])c2c([H])c([H])c(Cl)c([H])c2[H])C1([H])[H]		388.9389999999996	3.7258200000000032	4	1	5	10	27	0	1	1	2	0	2	3	0.45454545454545453	35.94	0.1303034927689298	0.9044999613910173	0.000743688	4.941243751873641
Chembridge	10079902	[H]c1nc(S(=O)(=O)C([H])([H])C([H])([H])[H])n(C([H])([H])C([H])([H])C([H])([H])C([H])([H])[H])c1C([H])([H])N1C([H])([H])C([H])([H])C([H])(C([H])([H])c2c([H])c([H])c(F)c([H])c2[H])C([H])([H])C1([H])[H]		421.58199999999965	4.070600000000003	5	0	7	11	29	0	1	1	1	1	2	3	0.5909090909090909	55.2	0.18063242352168096	0.8803566208973629	0.000467077	5.05032
Chembridge	10087500	[H]c1c(C([H])(C([H])([H])[H])C([H])([H])[H])c([H])c2c(C([H])([H])[H])nc(N3C([H])([H])C([H])([H])C([H])(C(=O)N([H])C([H])([H])C([H])([H])Sc4nnc(C([H])([H])[H])s4)C([H])([H])C3([H])[H])nc2c1[H]		470.66799999999967	4.346440000000003	8	1	9	11	32	0	1	1	1	2	3	4	0.5217391304347826	83.9	0.0605229	0.9732397791414843	0.000856246	6.3698381510009865
Chembridge	10093294	[H]c1c(C([H])([H])[H])oc(C([H])([H])N2C([H])([H])C([H])([H])C([H])(C([H])([H])N(C([H])([H])[H])C([H])([H])c3c(-c4c([H])c([H])c([H])c(F)c4[H])nn([H])c3[H])C([H])([H])C2([H])[H])c1[H]		396.5099999999996	4.461220000000004	4	1	6	9	29	0	1	1	1	2	3	4	0.43478260869565216	48.300000000000004	0.1547245113252218	0.9060971013603157	0.000618856	4.958964375101485
Chembridge	10096470	[H]c1c([H])c(C([H])([H])C2(C([H])([H])C([H])([H])C(=O)N([H])C([H])([H])c3c([H])c([H])c(OC([H])([H])[H])c([H])c3[H])N([H])C(=O)C([H])([H])C2([H])[H])c([H])c([H])c1Cl		400.9059999999997	3.6365000000000016	3	2	6	9	28	0	1	1	2	0	2	3	0.36363636363636365	67.42999999999999	0.15998371555919733	0.9207255001784912	0.000649094	4.7967038442601515
Chembridge	10098796	[H]c1nc(SC([H])([H])[H])c(C(=O)N2C([H])([H])C([H])([H])C([H])(C3(C([H])([H])[H])C(=O)N(C([H])([H])c4c([H])c([H])c([H])c(OC([H])([H])[H])c4OC([H])([H])[H])C(=O)N3[H])C([H])([H])C2([H])[H])c([H])c1[H]		498.60499999999973	3.183600000000002	7	1	10	11	35	0	2	2	1	1	2	4	0.44	101.07	0.1431367452921414	0.9608809455781613	0.00048338	5.413104489790266
Chembridge	10102442	[H]c1c([H])c(OC([H])([H])[H])c(C2([H])C([H])([H])N(C(=O)c3nnn(C([H])([H])C([H])([H])N4C([H])([H])C([H])([H])C([H])([H])C([H])([H])C4([H])[H])c3[H])C([H])([H])C2([H])[H])c([H])c1OC([H])([H])[H]		413.5219999999996	2.4109	7	0	8	9	30	0	2	2	1	1	2	4	0.5909090909090909	72.72000000000001	0.14528880981163364	0.9355636755942752	0.000578411	5.292472747333779
Chembridge	10106443	[H]c1c([H])c([H])c(C([H])([H])C2(C(=O)OC([H])([H])C([H])([H])[H])C([H])([H])N(C(=O)c3c([H])c(C([H])([H])C([H])([H])[H])nn3C([H])([H])[H])C([H])([H])C([H])([H])C2([H])[H])c(C([H])([H])[H])c1[H]		397.5189999999996	3.3191200000000016	5	0	6	10	29	0	1	1	1	1	2	3	0.5217391304347826	64.43	0.21229567961412263	0.8864322072769842	0.000585496	4.33885
Chembridge	10107388	[H]/C(=C(/[H])C([H])(C([H])([H])[H])C([H])([H])[H])C([H])([H])N1C([H])([H])C([H])([H])C([H])(Oc2c([H])c([H])c([H])c([H])c2C(=O)N2C([H])([H])C([H])([H])C([H])([H])C2([H])[H])C([H])([H])C1([H])[H]		356.5099999999995	3.9780000000000033	3	0	4	8	26	0	2	2	1	0	1	3	0.5909090909090909	32.78	0.19984463542442993	0.8927686449684068	0.000623864	4.584288266238135
Chembridge	10110496	[H]c1c([H])c(F)c([H])c(-c2nn(-c3c([H])c([H])c(OC([H])([H])[H])c([H])c3[H])c([H])c2C([H])([H])N([H])C2([H])C([H])([H])C([H])([H])N(C([H])([H])[H])C([H])([H])C2([H])[H])c1[H]		394.49399999999963	3.8708000000000027	5	1	6	8	29	0	1	1	2	1	3	4	0.34782608695652173	42.32000000000001	0.4376710322017539	0.6506921113613755	0.000177105	4.713743325391438
Chembridge	10111182	[H]c1c([H])c(C([H])([H])N([H])C(=O)c2c([H])c(N([H])C(=O)C([H])([H])C3([H])C([H])([H])C([H])([H])C([H])([H])C3([H])[H])c([H])c3nc(C4([H])OC([H])([H])C([H])([H])C4([H])[H])n(C([H])([H])[H])c23)c([H])c([H])c1OC([H])([H])[H]		490.6039999999997	4.8822000000000045	6	2	8	10	36	1	1	2	2	1	3	5	0.4642857142857143	94.48	0.2613555826634004	0.7912768520657992	0.000218612	5.382532151468691
Chembridge	10119825	[H]c1c([H])c(-c2nnc(C([H])([H])[H])s2)c([H])c(N([H])C(=O)C2([H])N(C(=O)C3=C(C([H])([H])[H])OC([H])([H])C([H])([H])O3)C([H])([H])C([H])([H])C([H])([H])C2([H])[H])c1[H]		428.51399999999984	3.1114200000000016	7	1	9	6	30	0	2	2	1	1	2	4	0.42857142857142855	93.65	0.2148365890972809	0.8954582088145079	0.00047209	4.662619511358341
Chembridge	10122354	[H]c1c([H])c([H])c2c(c1[H])C1(C([H])([H])C([H])([H])N(C(=O)c3c([H])c([H])c4c(c3[H])OC([H])([H])O4)C([H])([H])C1([H])[H])[C@@]([H])(OC([H])([H])C([H])([H])OC([H])([H])[H])[C@]2([H])N([H])C(=O)C([H])(C([H])([H])[H])C([H])([H])[H]		494.5879999999997	3.4478000000000018	6	1	8	10	36	1	2	3	2	0	2	5	0.5	86.33000000000001	0.21329922473720966	0.9211155910103475	0.000371963	5.005128498535629
Chembridge	10126104	[H]OC([H])([H])C1(C([H])([H])c2c([H])c([H])c([H])c(OC([H])([H])[H])c2[H])C([H])([H])N(C([H])([H])c2c([H])c([H])c(OC([H])([H])[H])c(C([H])([H])[H])c2OC([H])([H])[H])C([H])([H])C([H])([H])C1([H])[H]		399.53099999999955	3.838020000000003	5	1	5	13	29	0	1	1	2	0	2	3	0.5	51.160000000000004	0.16060497291781775	0.9591249253481249	0.000753627	4.584901509355678
Chembridge	10126515	[H]c1c([H])c([H])c(C([H])([H])N(C(=O)C([H])([H])C([H])([H])C2(C([H])([H])c3c([H])c([H])c4c([H])c([H])c([H])c([H])c4c3[H])N([H])C(=O)C([H])([H])C2([H])[H])C([H])([H])C([H])([H])[H])c([H])c1[H]		414.54899999999964	4.860000000000005	2	1	4	9	31	0	1	1	3	0	3	4	0.3333333333333333	49.410000000000004	0.3160941905997251	0.8375324625520151	0.000367308	4.328719316281492
Chembridge	10130050	[H]c1nc([H])c([H])c(C(=O)N([H])[C@]2([H])c3c([H])c([H])c([H])c([H])c3C3(C([H])([H])C([H])([H])N(C(=O)c4c([H])c5c([H])c(C([H])([H])[H])c([H])c([H])c5n4[H])C([H])([H])C3([H])[H])[C@@]2([H])OC([H])([H])[H])c1[H]		494.59499999999974	4.5450200000000045	4	2	7	6	37	1	1	2	2	2	4	6	0.3	87.32000000000001	0.24845337360294215	0.8318299975728776	0.000247011	5.338981645026986
Chembridge	10132931	[H]c1c([H])c(OC([H])([H])[H])c([H])c(C([H])([H])C2(C([H])([H])C([H])([H])C(=O)N3C([H])([H])c4c([H])c(Cl)c([H])c([H])c4OC([H])([H])C3([H])[H])N([H])C(=O)C([H])([H])C2([H])[H])c1F		460.9329999999997	3.8804000000000025	4	1	8	7	32	0	2	2	2	0	2	4	0.4166666666666667	67.87	0.14672831068901515	0.9323934052543288	0.000507079	5.3163187657836914
Chembridge	10134543	[H]c1c([H])c(C(F)(F)F)c([H])c(C2(C([H])([H])C(=O)N3C([H])([H])C4([H])C([H])([H])C([H])([H])C3([H])C4([H])[H])C(=O)N(C([H])([H])C([H])([H])[H])C(=O)C2([H])[H])c1[H]		408.4199999999996	3.123000000000001	3	0	8	5	29	1	2	3	1	0	1	4	0.5714285714285714	57.690000000000005	0.4928462233996897	0.7340995117158581	0.000260345	3.9494207068429996
Chembridge	10136361	[H]c1nc(C2([H])N(C(=O)C([H])([H])C3(c4c([H])c([H])c([H])c([H])c4OC([H])([H])[H])C(=O)N(C4([H])C([H])([H])C([H])([H])C([H])([H])C4([H])[H])C(=O)C3([H])[H])C([H])([H])C([H])([H])C2([H])[H])sc1[H]		467.5909999999998	3.844800000000003	6	0	8	7	33	1	2	3	1	1	2	5	0.52	79.81	0.4149063513984464	0.9444694747991519	0.000351518	4.041993979616013
Chembridge	10138096	[H]OC([H])(c1c([H])c([H])c2c(c1[H])C([H])([H])N(C([H])([H])c1c(OC([H])([H])[H])c([H])c(OC([H])([H])[H])c([H])c1OC([H])([H])[H])C([H])([H])C([H])([H])O2)C([H])([H])C([H])([H])c1c([H])c([H])c([H])c([H])c1[H]		463.57399999999967	4.7732000000000046	6	1	6	13	34	0	1	1	3	0	3	4	0.35714285714285715	60.39	0.2969775596221493	0.8386417704509985	0.000262173	4.98104
Chembridge	10138768	[H]c1c([H])c([H])c(C([H])([H])N([H])C(=O)C2([H])C([H])([H])N(c3nc(C([H])([H])[H])c4c([H])c([H])c(OC([H])([H])[H])c([H])c4n3)C([H])([H])C([H])([H])C2([H])[H])c([H])c1[H]		390.4869999999997	3.4796200000000024	5	1	6	7	29	0	1	1	2	1	3	4	0.34782608695652173	67.35000000000001	0.16592336708497998	0.9024409833184246	0.000598625	4.905388055325636
Chembridge	10141572	[H]c1sc(C(=O)N([H])C2([H])C([H])([H])C(=O)N(C([H])([H])c3c([H])c([H])c([H])c(F)c3[H])C2([H])[H])c([H])c1[H]		318.37299999999976	2.418100000000001	3	1	6	4	22	0	1	1	1	1	2	3	0.25	49.410000000000004	0.14037089486223625	0.9279007594613565	0.0010834	4.451822837259254
Chembridge	10144448	[H]c1c([H])c(C([H])([H])C([H])([H])N([H])C2([H])C([H])([H])C([H])([H])N(c3c([H])c([H])c(C(=O)N([H])[C@]4([H])C(=O)N([H])C([H])([H])C([H])([H])C([H])([H])C4([H])[H])c([H])c3[H])C([H])([H])C2([H])[H])c([H])c([H])c1OC([H])([H])[H]		464.6099999999996	2.894800000000001	5	3	7	9	34	0	2	2	2	0	2	4	0.48148148148148145	82.7	0.055677655212084946	0.9760791485443819	0.000862632	6.666007528634342
Chembridge	10144934	[H]c1nc([H])c(C([H])([H])[H])c(C([H])([H])N(C(=O)C2(N3C([H])([H])[C@]([H])(C([H])([H])[H])O[C@]([H])(C([H])([H])[H])C3([H])[H])C([H])([H])c3c([H])c([H])c([H])c([H])c3C2([H])[H])C([H])([H])[H])c1[H]		393.53099999999955	2.9952200000000007	4	0	5	8	29	1	1	2	1	1	2	4	0.5	45.67	0.4763130749781032	0.6868273153849443	0.000258406	3.916189452347997
Chembridge	10145967	[H]OC([H])(c1c([H])c([H])c2c(c1[H])C([H])([H])N(C([H])([H])c1oc([H])c([H])c1[H])C([H])([H])C([H])([H])O2)C([H])([H])C([H])([H])c1c([H])c([H])c([H])c([H])c1[H]		363.4569999999996	4.340400000000003	4	1	4	7	27	0	1	1	2	1	3	4	0.30434782608695654	45.84	0.0850213	0.9678045207155704	0.00125345	5.064207012193841
Chembridge	10147516	[H]c1c([H])c([H])c(N([H])C(=O)C2([H])N(C(=O)C3([H])C([H])([H])C([H])([H])C([H])([H])C3([H])[H])C([H])([H])C([H])([H])C2([H])[H])c(-c2c([H])c([H])c(OC([H])([H])[H])c([H])c2[H])c1[H]		392.4989999999996	4.481900000000004	3	1	5	6	29	1	1	2	2	0	2	4	0.4166666666666667	58.64	0.26308067272589075	0.8064806415821548	0.000413644	4.420218917791337
Chembridge	10160407	[H]c1c([H])c([H])c(C2(C([H])([H])C(=O)N(C([H])([H])[H])C([H])([H])c3nn([H])c4c3C([H])([H])C([H])([H])C([H])([H])C4([H])[H])C(=O)N(C([H])([H])C([H])([H])OC([H])([H])[H])C(=O)C2([H])[H])c(OC([H])([H])[H])c1[H]		468.5539999999997	1.9889000000000003	6	1	9	12	34	1	1	2	1	1	2	4	0.52	104.83000000000001	0.34556520151747855	0.835431	0.000306511	4.2844938092530995
Chembridge	10182922	[H]c1c([H])c(C(F)(F)F)c([H])c([H])c1N([H])C(=O)C([H])([H])C([H])([H])C1([H])C([H])([H])N(C(=O)c2snnc2C([H])([H])[H])C([H])([H])C([H])([H])C1([H])[H]		426.4639999999999	4.136420000000004	5	1	10	6	29	0	1	1	1	1	2	3	0.47368421052631576	75.19	0.0765885	0.9937926315093112	0.000888152	5.955133872292161
Chembridge	10187133	[H]c1c([H])c(OC([H])([H])[H])c([H])c(C([H])([H])N(C([H])([H])[H])C([H])([H])C2([H])C([H])([H])C([H])([H])N(C([H])([H])C([H])([H])c3c([H])c([H])c(OC([H])([H])[H])c([H])c3[H])C([H])([H])C2([H])[H])c1F		400.5379999999995	4.229400000000004	4	0	5	12	29	0	1	1	2	0	2	3	0.5	24.94	0.0829699	0.9900647014288451	0.000945316	5.715436994668051
Chembridge	10190333	[H]c1nc(N2C([H])([H])C([H])([H])C([H])(C3([H])C([H])([H])N(C(=O)c4c([H])c([H])c([H])[n+]([O-])c4[H])C([H])([H])C3([H])[H])C([H])([H])C2([H])[H])nc([H])c1[H]		353.4259999999997	1.4886999999999988	5	0	7	3	26	0	2	2	0	2	2	4	0.47368421052631576	76.27000000000001	0.0624938	0.9820128992281231	0.00178465	5.046536546600719
Chembridge	10190657	[H]c1oc(C(=O)N([H])C2([H])C([H])([H])C(=O)N(C([H])([H])c3c([H])c([H])c([H])c4c([H])c([H])c([H])c([H])c34)C2([H])[H])c(C([H])([H])[H])c1[H]		348.4019999999997	3.272120000000002	3	1	5	5	26	0	1	1	2	1	3	4	0.23809523809523808	62.550000000000004	0.12780164307320607	0.9500969125002522	0.0010821	4.526250631196921
Chembridge	10191815	[H]c1nnc(N(C([H])([H])[H])C([H])([H])C([H])([H])c2c([H])nn(C([H])([H])[H])c2[H])nc1-c1c([H])c([H])c([H])c([H])c1F		312.35199999999975	2.0900999999999996	6	0	7	7	23	0	0	0	1	2	3	3	0.25	59.730000000000004	0.14481092904929813	0.9539100708734618	0.00110158	4.4821411127786055
Chembridge	10193496	[H]c1nc(C([H])([H])[H])c(C([H])([H])N([H])C(=O)c2oc(C([H])([H])OC([H])([H])[H])c([H])c2[H])c2c1C([H])([H])N(C(=O)c1c([H])c3c([H])c([H])c([H])c([H])c3n1[H])C([H])([H])C2([H])[H]		458.5179999999998	3.739220000000003	5	2	8	8	34	0	1	1	1	3	4	5	0.2692307692307692	100.46	0.13671461436328453	0.9067211283484128	0.00047653	5.568925722234714
Chembridge	10193829	[H]c1c(C([H])([H])[H])c(C([H])([H])[H])c([H])c2c(C([H])([H])[H])nc(N3C([H])([H])C([H])([H])C([H])(C(=O)N([H])C([H])([H])C([H])([H])C([H])(C([H])([H])[H])C([H])([H])[H])C([H])([H])C3([H])[H])nc12		368.5249999999995	3.933760000000003	4	1	5	10	27	0	1	1	1	1	2	3	0.5909090909090909	58.120000000000005	0.0913077	0.9625609988391827	0.00110216	5.16268
Chembridge	10194108	[H]c1c([H])c([H])c2c(c1[H])C([H])([H])N(C(=O)c1c([H])c([H])c(N3C([H])([H])C([H])([H])C([H])(N([H])C([H])([H])c4c([H])c([H])c(C(=O)OC([H])([H])[H])c([H])c4[H])C([H])([H])C3([H])[H])c([H])c1[H])C([H])([H])C2([H])[H]		483.6119999999997	4.430300000000004	5	1	6	7	36	0	2	2	3	0	3	5	0.3333333333333333	61.88000000000001	0.0480832	0.9718204399842697	0.000864099	6.98902
Chembridge	10205158	[H]c1c([H])c([H])c2c(c1[H])C([H])([H])C([H])(N1C([H])([H])C([H])([H])C([H])([H])C([H])(C([H])([H])N(C([H])([H])c3c([H])c(C([H])([H])[H])nn3[H])C([H])([H])C([H])([H])OC([H])([H])[H])C1([H])[H])C2([H])[H]		382.5519999999995	3.0459200000000006	4	1	5	10	28	1	1	2	1	1	2	4	0.6086956521739131	44.39	0.21129685691105327	0.8188483576431242	0.000453386	4.762387164253732
Chembridge	10206294	[H]OC([H])([H])[C@@]1([H])N(C(=O)c2c([H])c(N([H])C(=O)c3c([H])c([H])c([H])c([H])c3[H])c([H])c3nc([H])n(C4([H])C([H])([H])C([H])([H])C([H])([H])C4([H])[H])c23)C([H])([H])C([H])([H])C1([H])[H]		432.5239999999997	4.000600000000003	5	2	7	6	32	1	1	2	2	1	3	5	0.4	87.46000000000001	0.26436066139644293	0.851145	0.000384221	4.526886124109809
Chembridge	10212421	[H]OC([H])([H])C([H])([H])N(C(=O)C([H])([H])C([H])([H])C1(C([H])([H])c2c([H])c(OC([H])([H])[H])c([H])c([H])c2F)N([H])C(=O)C([H])([H])C1([H])[H])C([H])([H])c1c([H])c([H])c([H])c([H])c1[H]		428.5039999999997	2.826900000000001	4	2	7	12	31	0	1	1	2	0	2	3	0.4166666666666667	78.87	0.30047380216950736	0.827258	0.000330261	4.549404290962286
OD Screen Hit	10213367	[H]c1nc(S(=O)(=O)C([H])([H])C([H])(C([H])([H])[H])C([H])([H])[H])n(C([H])([H])c2c([H])c([H])c([H])c([H])c2[H])c1C([H])([H])N(C([H])([H])[H])C([H])([H])c1c([H])c([H])c([H])c([H])c1[H]		411.5709999999997	3.9931000000000036	5	0	6	12	29	0	0	0	2	1	3	3	0.34782608695652173	55.2	0.3784483992468864	0.7354100389771935	0.000273932	4.2681611827324835
Chembridge	10220039	[H]c1nc(S(=O)(=O)C([H])([H])C([H])([H])[H])n(C([H])([H])C([H])([H])C([H])([H])C([H])([H])[H])c1C([H])([H])N(C([H])([H])[H])C([H])(c1c([H])c([H])c([H])c([H])c1OC([H])([H])[H])C([H])([H])[H]		393.5529999999996	3.6784000000000034	6	0	7	15	27	0	0	0	1	1	2	2	0.55	64.43	0.21769546065964213	0.8612365385009747	0.000555175	4.338355472310281
Chembridge	10221169	[H]c1c(C([H])(C([H])([H])[H])C([H])([H])[H])c([H])c2c(C([H])([H])[H])nc(N3C([H])([H])C([H])([H])C([H])(C(=O)N([H])C([H])([H])C([H])([H])SC([H])([H])[H])C([H])([H])C3([H])[H])nc2c1[H]		386.56499999999954	3.757220000000003	5	1	6	10	27	0	1	1	1	1	2	3	0.5714285714285714	58.120000000000005	0.11849130907643808	0.9395135694170413	0.00082299	5.064167561125762
Chembridge	10223740	[H]c1c(C([H])([H])[H])c([H])c2c(C([H])([H])[H])c(C(=O)N([H])C([H])([H])C(N3C([H])([H])C([H])([H])OC([H])([H])C3([H])[H])(C([H])([H])[H])C([H])([H])[H])oc2c1Cl		364.87299999999965	3.5436400000000026	4	1	6	8	25	0	1	1	1	1	2	3	0.5263157894736842	54.71000000000001	0.1282303876628165	0.9211464516221409	0.000980571	4.535804621008314
Chembridge	10223856	[H]c1nn(C2([H])C([H])([H])C([H])([H])N(C(=O)C(=O)C([H])([H])C([H])(C([H])([H])[H])C([H])([H])[H])C([H])([H])C2([H])[H])c(N([H])C(=O)C([H])(OC([H])([H])[H])c2c([H])c([H])c([H])c([H])c2[H])c1[H]		426.51699999999965	2.9880000000000004	6	1	8	11	31	0	1	1	1	1	2	3	0.4782608695652174	93.53000000000002	0.25849042957795554	0.8570767777078417	0.000366596	4.736132519177629
Chembridge	10228636	[H]c1c([H])c([H])c(-c2c(C([H])([H])[H])c3c([H])c(C([H])([H])N([H])C(=O)C([H])([H])C([H])([H])N4OC([H])([H])C([H])([H])C4([H])[H])c([H])c([H])c3n2[H])c(F)c1[H]		381.4509999999997	3.926020000000003	3	2	6	7	28	0	1	1	2	1	3	4	0.3181818181818182	57.36	0.0861618	0.9800058203653215	0.00110817	5.272331481756807
Chembridge	10234731	[H]OC([H])(c1sc([H])c([H])c1[H])C1([H])C([H])([H])C([H])([H])N(C(=O)C2([H])ON=C(C([H])([H])c3c([H])c([H])c([H])c(F)c3[H])C2([H])[H])C([H])([H])C1([H])[H]		402.4909999999997	3.546800000000003	5	1	7	6	28	0	2	2	1	1	2	4	0.42857142857142855	62.129999999999995	0.15352640135833492	0.9145596099260594	0.000617015	4.980327261168209
Chembridge	10241320	[H]c1c([H])c(C([H])([H])N2C([H])([H])c3c([H])c(OC([H])([H])[H])c([H])c([H])c3OC([H])(C([H])([H])C([H])([H])[H])C2([H])[H])c([H])c(OC([H])([H])[H])c1F		345.41399999999965	4.016100000000003	4	0	5	8	25	0	1	1	2	0	2	3	0.4	30.930000000000003	0.32152287695038395	0.773721	0.000431983	4.110411396175395
Chembridge	10242133	[H]c1nc([H])c(OC([H])([H])C([H])([H])C([H])([H])N([H])C(=O)C([H])([H])N2C([H])([H])c3c([H])c(OC([H])([H])[H])c([H])c([H])c3OC([H])(C([H])([H])C([H])([H])[H])C2([H])[H])c([H])c1[H]		399.49099999999964	2.6485000000000003	6	1	7	11	29	0	1	1	1	1	2	3	0.45454545454545453	72.92	0.14524318478528842	0.8796377005342545	0.000521053	5.427432034855134
Chembridge	10243109	[H]c1nn(C([H])([H])C([H])([H])C([H])([H])N2C([H])([H])C([H])([H])C([H])(C(=O)N([H])c3c([H])nc(Oc4c([H])c([H])c([H])c([H])c4[H])c([H])c3[H])C([H])([H])C2([H])[H])c([H])c1[H]		405.5019999999997	3.811200000000002	6	1	7	8	30	0	1	1	1	2	3	4	0.34782608695652173	72.28	0.13867024755842347	0.9024236312852035	0.000494512	5.754999518701348
Chembridge	10243748	[H]c1c([H])c([H])c(C([H])([H])C2(C([H])([H])C([H])([H])C(=O)N3C([H])([H])C([H])([H])C([H])(Oc4c([H])c([H])c([H])c([H])c4OC([H])([H])[H])C([H])([H])C3([H])[H])N([H])C(=O)C([H])([H])C2([H])[H])c([H])c1[H]		436.5519999999996	3.7367000000000026	4	1	6	9	32	0	2	2	2	0	2	4	0.46153846153846156	67.87	0.0828643	0.9696007047751944	0.00093157	5.433875890365537
OD Screen Hit	10245029	[H]c1c([H])c([H])c(C([H])([H])C([H])([H])N(C(=O)C([H])([H])C2(c3c([H])c([H])c([H])c([H])c3[H])C(=O)N(C([H])([H])c3c([H])c([H])c4c(c3[H])OC([H])([H])O4)C(=O)C2([H])[H])C([H])([H])[H])c([H])c1[H]		484.5519999999998	3.703400000000002	5	0	7	9	36	0	2	2	3	0	3	5	0.27586206896551724	76.15	0.47584210823248996	0.6367459719474589	0.000136709	4.619295732617014
Chembridge	10246313	[H]c1c([H])c([H])c2c(c1[H])C(=O)N(C([H])([H])C([H])([H])C(=O)N1C([H])([H])C([H])([H])C([H])([H])C([H])(N([H])c3c([H])c([H])c(C([H])(C([H])([H])[H])C([H])([H])[H])c([H])c3[H])C1([H])[H])C2([H])[H]		405.5419999999996	4.259000000000004	3	1	5	8	30	0	2	2	2	0	2	4	0.44	52.65	0.16613221564406924	0.9060752804232438	0.000485726	5.356035573242799
Chembridge	10247266	[H]c1sc(C([H])([H])C([H])([H])N([H])C2([H])C([H])([H])C([H])([H])N(c3c([H])c([H])c([H])c(N([H])S(=O)(=O)c4c([H])c([H])c(F)c([H])c4[H])c3[H])C([H])([H])C2([H])[H])c([H])c1[H]		459.6119999999998	4.489100000000004	5	2	8	8	31	0	1	1	2	1	3	4	0.30434782608695654	61.440000000000005	0.0632642	0.9952094002093261	0.000915447	6.203308293538666
Chembridge	10256161	[H]c1c([H])c([H])c(C([H])([H])C2(C(=O)OC([H])([H])C([H])([H])[H])C([H])([H])N(C(=O)c3c([H])c([H])c([H])c(C(=O)OC([H])([H])[H])c3[H])C([H])([H])C([H])([H])C2([H])[H])c(F)c1[H]		427.4719999999997	3.640500000000003	5	0	7	8	31	0	1	1	2	0	2	3	0.375	72.91000000000001	0.3287458698548805	0.7878589883254062	0.000301838	4.43362
Chembridge	10258447	[H]c1sc(C([H])([H])N([H])C(=O)C([H])([H])C([H])([H])C2(C([H])([H])c3c([H])c([H])c(SC([H])([H])[H])c([H])c3[H])N([H])C(=O)C([H])([H])C2([H])[H])nc1-c1c([H])c([H])c([H])c([H])c1[H]		465.6439999999998	4.819900000000004	5	2	7	10	32	0	1	1	2	1	3	4	0.32	71.09	0.1580516176580538	0.9200838723940931	0.000475982	5.22413
Chembridge	10269021	[H]c1c([H])c(C(F)(F)F)c([H])c(C2(C([H])([H])C(=O)N3C([H])([H])C([H])([H])C([H])([H])C([H])([H])C3([H])C([H])([H])OC([H])([H])[H])C(=O)N(C([H])([H])C([H])([H])[H])C(=O)C2([H])[H])c1[H]		440.4619999999997	3.1396000000000015	4	0	9	8	31	0	2	2	1	0	1	3	0.5909090909090909	66.92	0.5323126758386333	0.6196598788203774	0.000174282	4.039389460410682
Chembridge	10274265	[H]/C(=C(/C([H])([H])[H])C([H])([H])N1C([H])([H])C([H])([H])C([H])([H])C([H])(C([H])([H])N([H])C(=O)c2c([H])c([H])c(F)c([H])c2[H])C1([H])[H])C([H])([H])[H]		304.4089999999995	3.2337000000000025	2	1	4	7	22	0	1	1	1	0	1	2	0.5	32.34	0.0937546	0.9805921541464047	0.00170517	4.571522931354357
Chembridge	10274675	[H]c1c([H])c2c(c([H])c1Cl)OC([H])(C([H])([H])C([H])([H])[H])C([H])([H])N(C(=O)C1([H])C([H])([H])C1(C([H])([H])C([H])([H])[H])C([H])([H])C([H])([H])[H])C2([H])[H]		335.87499999999955	4.665900000000004	2	0	4	7	23	1	1	2	1	0	1	3	0.631579	29.54	0.20875877365563228	0.8489746101006733	0.000729735	4.13174
Chembridge	10275605	[H]c1c([H])c([H])c2c(c1[H])C([H])([H])N(C(=O)C1(N3C([H])([H])C([H])([H])N(C([H])([H])C([H])([H])[H])C([H])([H])C3([H])[H])C([H])([H])c3c([H])c([H])c([H])c([H])c3C1([H])[H])C([H])([H])C2([H])[H]		389.54299999999955	2.7464000000000013	3	0	4	4	29	1	2	3	2	0	2	5	0.48	26.79	0.40144608123652487	0.7296901125432406	0.000303465	4.047755889782252
Chembridge	10277286	[H]c1c([H])c(C([H])([H])C(=O)N([H])C([H])([H])C2([H])C([H])([H])N(C([H])([H])c3c([H])c(OC([H])([H])[H])c([H])c(OC([H])([H])[H])c3[H])C([H])([H])C([H])([H])C2([H])[H])c([H])c([H])c1OC([H])([H])[H]		412.5299999999996	3.2833000000000023	5	1	6	12	30	0	1	1	2	0	2	3	0.4583333333333333	60.030000000000015	0.1281182949118722	0.9409330216230994	0.000616192	5.467122154811383
Chembridge	10278919	[H]C([H])=C([H])C([H])([H])N([H])C(=O)C([H])([H])c1c2c(n(C([H])([H])C([H])([H])C([H])([H])[H])c1C([H])([H])[H])C([H])([H])C(C([H])([H])[H])(C([H])([H])[H])C([H])([H])C2=O		316.4449999999995	3.2063200000000016	3	1	4	10	23	1	0	1	0	1	1	2	0.5789473684210527	51.1	0.44828591761756276	0.7512952687277833	0.000475815	3.498765301496252
Chembridge	10280098	[H]c1c([H])c([H])c2c(c1[H])C1(C([H])([H])C([H])([H])N(C(=O)C([H])([H])Oc3c([H])c([H])c(Cl)c([H])c3[H])C([H])([H])C1([H])[H])[C@@]([H])(OC([H])([H])[H])[C@]2([H])N([H])C(=O)C([H])(C([H])([H])[H])C([H])([H])[H]		470.9969999999996	4.121100000000004	4	1	7	9	33	1	1	2	2	0	2	4	0.46153846153846156	67.87	0.20735634069404177	0.8945086522018021	0.000384695	5.002112265336679
Chembridge	10286943	[H]c1c(OC([H])([H])[H])nnc(-c2c([H])c([H])c3c(c2[H])C([H])([H])C([H])(C([H])([H])N([H])C(=O)c2c([H])c([H])c([H])c(-n4nc(C([H])([H])[H])c([H])c4C([H])([H])[H])c2[H])O3)c1[H]		455.5179999999998	3.688240000000003	7	1	8	9	34	0	1	1	2	2	4	5	0.23076923076923078	91.16000000000001	0.0619923	0.9652257776076206	0.000858829	6.3514759424361085
Chembridge	10287015	[H]c1nc(-n2c([H])nc3c([H])c([H])c([H])c([H])c32)c(C([H])([H])N([H])C(=O)[C@@]2([H])N(C(=O)C([H])([H])[H])C([H])([H])C([H])([H])C2([H])[H])c([H])c1[H]		363.42099999999976	2.047599999999999	5	1	7	5	27	0	1	1	1	2	3	4	0.3	80.12	0.2635520073406157	0.9024806359674604	0.00066946	3.904233708095109
Chembridge	10287161	[H]c1c([H])c([H])c(N2C([H])([H])C([H])([H])N(C(=O)C([H])([H])C([H])([H])C3(C([H])([H])c4c([H])c([H])c(OC([H])([H])[H])c([H])c4F)N([H])C(=O)C([H])([H])C3([H])[H])C([H])(C([H])([H])[H])C2([H])[H])c([H])c1[H]		453.5579999999996	3.5431000000000026	4	1	7	9	33	0	2	2	2	0	2	4	0.46153846153846156	61.879999999999995	0.21460225459442112	0.9112874767304604	0.00042132	4.8600814727773995
Chembridge	10292548	[H]Oc1c([H])c([H])c([H])c([H])c1C([H])([H])N1C([H])([H])c2c([H])c(C([H])([H])[H])c([H])c([H])c2OC([H])(C([H])([H])[H])C1([H])[H]		283.3709999999996	3.4837200000000026	3	1	3	5	21	0	1	1	2	0	2	3	0.3333333333333333	32.7	0.29095996506114136	0.7502869774931508	0.000736873	3.5502241654160938
OD Screen Hit	10293004	[H]c1c([H])c([H])c(C2([H])C([H])([H])N(C(=O)C([H])([H])C3(c4c([H])c([H])c([H])c([H])c4OC([H])([H])[H])C(=O)N(C([H])([H])C([H])([H])C([H])([H])OC([H])([H])[H])C(=O)C3([H])[H])C([H])([H])C2([H])[H])c(Cl)c1[H]		499.00699999999966	3.788000000000003	5	0	8	11	35	0	2	2	2	0	2	4	0.4444444444444444	76.15	0.4085621638160591	0.7803188690853056	0.00019105	4.682487079424018
Chembridge	10293106	[H]c1nn(-c2c([H])c([H])c([H])c([H])c2[H])c([H])c1C([H])(N([H])C(=O)C([H])([H])C([H])([H])C1(C([H])([H])c2c([H])c([H])c(SC([H])([H])[H])c([H])c2[H])N([H])C(=O)C([H])([H])C1([H])[H])C([H])([H])[H]		462.6189999999997	4.443100000000004	5	2	7	11	33	0	1	1	2	1	3	4	0.34615384615384615	76.02000000000001	0.15815848801953972	0.8950360408490402	0.000344325	6.039180304536452
Chembridge	10300476	[H]c1c([H])c(-c2c([H])c([H])c([H])c(C([H])([H])[H])c2[H])c([H])c(N([H])C(=O)C2([H])N(C(=O)C([H])([H])OC([H])([H])[H])C([H])([H])C([H])([H])C2([H])[H])c1[H]		352.4339999999996	3.2379200000000017	3	1	5	7	26	0	1	1	2	0	2	3	0.3333333333333333	58.64	0.13953594783886658	0.9372305207040086	0.000905907	4.673888405329991
Chembridge	10301076	[H]c1nc(C([H])([H])N(C(=O)C([H])([H])N2C([H])([H])c3c([H])c(C([H])([H])[H])c([H])c([H])c3OC([H])(c3c([H])sc([H])c3[H])C2([H])[H])C([H])([H])[H])n(C([H])([H])[H])c1[H]		410.5429999999997	3.3843200000000024	6	0	7	8	29	0	1	1	1	2	3	4	0.36363636363636365	50.6	0.34641747235106535	0.7630878047970853	0.000296855	4.366277324333486
Chembridge	10302542	[H]c1sc([H])c(C2([H])Oc3c([H])c([H])c(C([H])([H])[H])c([H])c3C([H])([H])N(C([H])([H])C(=O)N([H])C([H])(c3c(C([H])([H])[H])nn(C([H])([H])[H])c3C([H])([H])[H])C([H])([H])[H])C2([H])[H])c1[H]		438.5969999999997	4.219960000000004	6	1	7	10	31	0	1	1	1	2	3	4	0.4166666666666667	59.39	0.2839724152913409	0.7773933570727143	0.000256559	5.007473163883059
Chembridge	10306226	[H]c1c([H])c(C([H])([H])C([H])([H])N2C([H])([H])C([H])([H])C([H])([H])C([H])(C([H])([H])N(C(=O)C([H])([H])C(F)(F)F)C([H])([H])[H])C2([H])[H])c([H])c([H])c1Cl		376.8499999999997	4.005300000000004	2	0	7	7	25	0	1	1	1	0	1	2	0.6111111111111112	23.55	0.0650356	0.9828901129080294	0.00134657	5.522310505959522
Chembridge	10313934	[H]c1c([H])c([H])c(C([H])([H])N2C(=O)[C@]34N(C([H])([H])C([H])([H])C3([H])[H])[C@]([H])(c3oc5c([H])c([H])c([H])c([H])c5c3[H])C([H])([H])[C@@]4([H])C2([H])[H])c(C([H])([H])[H])c1[H]		386.49499999999966	4.679220000000004	3	0	4	4	29	0	3	3	2	1	3	6	0.4	36.69	0.1101020364495305	0.9622176060614686	0.0011474	4.518804344839163
Chembridge	10315524	[H]c1c([H])c(C([H])([H])C2(C([H])([H])C([H])([H])C(=O)N(C([H])([H])[H])C([H])([H])C([H])([H])C([H])([H])C([H])([H])[H])N([H])C(=O)C([H])([H])C2([H])[H])c([H])c([H])c1F		334.43499999999955	3.0557000000000007	2	1	5	10	24	0	1	1	1	0	1	2	0.5789473684210527	49.410000000000004	0.14466439177967477	0.9612867952284466	0.00114058	4.282873093826972
Chembridge	10321257	[H]Oc1c([H])c([H])c([H])c(C([H])(c2c([H])c([H])c([H])c([H])c2Cl)C([H])([H])C(=O)N([H])C([H])([H])c2nc(C([H])([H])[H])c([H])s2)c1[H]		386.9039999999998	4.648920000000003	4	2	6	8	26	0	0	0	2	1	3	3	0.2	62.22	0.24634145810256777	0.8943110458070296	0.000522815	4.38286
Chembridge	10332316	[H]c1c([H])c(C([H])([H])C([H])([H])N2C([H])([H])C([H])([H])C([H])(C([H])([H])N(C(=O)C([H])([H])C([H])([H])N3OC([H])([H])C([H])([H])C([H])([H])C3([H])[H])C([H])([H])[H])C([H])([H])C2([H])[H])c([H])c([H])c1F		391.5309999999995	2.956100000000001	4	0	6	9	28	0	2	2	1	0	1	3	0.6818181818181818	36.02	0.0464652	0.992144	0.00152462	6.038260669860583
Chembridge	10336537	[H]c1c([H])c(N([H])C(=O)c2c([H])c([H])c([H])c(C(F)(F)F)c2[H])c([H])c(N2C([H])([H])C([H])([H])C([H])(N([H])C([H])([H])C([H])([H])C([H])([H])C([H])([H])[H])C([H])([H])C2([H])[H])c1[H]		419.49099999999964	5.316200000000006	3	2	7	8	30	0	1	1	2	0	2	3	0.43478260869565216	44.370000000000005	0.11004219673301607	0.9664201044375664	0.000697164	5.583694040405488
Chembridge	10338344	[H]OC1(C([H])([H])N2C([H])([H])C([H])([H])C([H])(C([H])([H])[H])C([H])([H])C2([H])[H])C(=O)N(C([H])([H])c2c([H])c([H])c(F)c([H])c2[H])C([H])([H])C([H])([H])C1([H])[H]		334.43499999999955	2.4111000000000002	3	1	5	6	24	0	2	2	1	0	1	3	0.631579	43.78	0.11481485956206872	0.9690140517172668	0.00139346	4.343892967995813
Chembridge	10341456	[H]O[C@]1([H])C([H])([H])N(C(=O)/C([H])=C(\[H])c2c([H])c([H])c([H])c([H])c2[H])C([H])([H])C([H])([H])[C@@]1([H])N1C([H])([H])C([H])([H])N(C([H])([H])C([H])([H])c2c([H])c([H])c([H])c([H])c2[H])C([H])([H])C1([H])[H]		419.56899999999956	2.5219000000000005	4	1	5	7	31	0	2	2	2	0	2	4	0.4230769230769231	47.019999999999996	0.0860628	0.9769542748927293	0.000814149	5.8548026184530775
Chembridge	10341963	[H]c1nc([H])c2c([H])c([H])c([H])c(C([H])([H])N(C(=O)C3([H])C([H])([H])C([H])([H])N(c4nc(C([H])([H])[H])c5c([H])c(C([H])(C([H])([H])[H])C([H])([H])[H])c([H])c([H])c5n4)C([H])([H])C3([H])[H])C([H])([H])[H])c2c1[H]		467.6169999999997	5.484820000000006	5	0	6	9	35	0	1	1	2	2	4	5	0.3793103448275862	62.220000000000006	0.0701537	0.975425	0.000859649	5.947836526802814
Chembridge	10343845	[H]c1c([H])c([H])c(-c2c([H])c([H])c(C3(C([H])([H])C(=O)N4C([H])([H])C([H])([H])N(c5c([H])c([H])c([H])c([H])c5OC([H])([H])[H])C([H])([H])C4([H])[H])C(=O)N(C([H])([H])[H])C(=O)C3([H])[H])c([H])c2[H])c([H])c1[H]		497.5949999999998	3.7276000000000025	5	0	7	8	37	0	2	2	3	0	3	5	0.3	70.16	0.21645328309987627	0.8793241132728132	0.000293482	5.3991019902462885
OD Screen Hit	10345699	[H]c1c([H])c([H])c2c(c1[H])OC([H])(C(=O)N1C([H])([H])c3c([H])c(C([H])(OC([H])([H])[H])C4([H])C([H])([H])C([H])([H])C([H])([H])C([H])([H])C4([H])[H])c([H])c([H])c3OC([H])([H])C1([H])[H])C2([H])[H]		421.53699999999964	4.6791000000000045	4	0	5	5	31	1	2	3	2	0	2	5	0.5	48	0.17321012330366728	0.9575548039494389	0.000556297	5.011605857363183
Chembridge	10346540	[H]c1sc(C([H])([H])[H])nc1C(=O)N(C([H])([H])C([H])([H])[H])C([H])([H])C1([H])C([H])([H])C([H])([H])N(C([H])([H])C([H])([H])c2c([H])c([H])c([H])c([H])c2C([H])([H])[H])C([H])([H])C1([H])[H]		385.5769999999996	4.176740000000003	4	0	5	10	27	0	1	1	1	1	2	3	0.5454545454545454	36.440000000000005	0.0842083	0.983518	0.00108971	5.360852470479049
Chembridge	10348330	[H]OC1(C([H])([H])N([H])C([H])([H])C(C([H])([H])[H])(C([H])([H])[H])C([H])([H])[H])C(=O)N(C([H])([H])c2c([H])c([H])c([H])c(C([H])([H])[H])c2[H])C([H])([H])C([H])([H])C1([H])[H]		318.46099999999944	2.4842200000000005	3	2	4	7	23	0	1	1	1	0	1	2	0.631579	52.57000000000001	0.18641347209917386	0.933181	0.000938125	4.214026439120117
Chembridge	10350773	[H]OC([H])(C([H])([H])c1c([H])c([H])c([H])c([H])c1[H])C1([H])C([H])([H])C([H])([H])N(C(=O)C([H])([H])C([H])([H])C2(C([H])([H])c3c([H])c([H])c(Cl)c([H])c3[H])N([H])C(=O)C([H])([H])C2([H])[H])C([H])([H])C1([H])[H]		469.02499999999964	4.153700000000003	3	2	6	9	33	0	2	2	2	0	2	4	0.48148148148148145	69.64	0.16923661423232803	0.9708752828451044	0.000454459	5.366518270520446
Chembridge	10366316	[H]c1oc(C(=O)N([H])[C@]2([H])c3c([H])c([H])c([H])c([H])c3C3(C([H])([H])C([H])([H])N(C(=O)c4nc5c([H])c([H])c([H])c(C([H])([H])[H])n5c4[H])C([H])([H])C3([H])[H])[C@@]2([H])OC([H])([H])C([H])([H])[H])c([H])c1[H]		498.5829999999998	4.299520000000004	6	1	8	7	37	1	1	2	1	3	4	6	0.3448275862068966	89.08	0.13040875358345677	0.933003	0.000504805	5.415459758310388
Chembridge	10368505	[H]c1c([H])c([H])c(-c2c([H])c([H])c(C3(C([H])([H])C(=O)N4C([H])([H])C5([H])C([H])([H])C6([H])C([H])([H])C4([H])C([H])([H])C([H])(C5([H])[H])C6([H])[H])C(=O)N(C([H])([H])[H])C(=O)C3([H])[H])c([H])c2[H])c([H])c1[H]		456.5859999999997	4.407300000000003	3	0	5	5	34	2	3	5	2	0	2	7	0.4827586206896552	57.690000000000005	0.27612012271428427	0.8298292143890127	0.000310239	4.72656
OD Screen Hit	10369231	[H]c1c([H])c([H])c(C([H])([H])n2nnc(C(=O)N3C([H])([H])C([H])([H])N(c4c([H])c([H])c([H])c(C([H])([H])[H])c4C([H])([H])[H])C([H])([H])C3([H])[H])c2[H])c(F)c1[H]		393.4659999999997	3.044740000000001	5	0	7	6	29	0	1	1	2	1	3	4	0.3181818181818182	54.260000000000005	0.20221285476183637	0.896856	0.000517992	4.7790361126974235
Chembridge	10371696	[H]OC1(C([H])([H])N(C([H])([H])[H])C([H])([H])c2c([H])c([H])c([H])c([H])c2[H])C(=O)N(C([H])([H])c2c([H])c([H])c(F)c([H])c2[H])C([H])([H])C([H])([H])C1([H])[H]		356.44099999999963	2.8112000000000004	3	1	5	8	26	0	1	1	2	0	2	3	0.38095238095238093	43.78	0.0957937	0.9599513180641804	0.00128806	4.736572389680141
Chembridge	10371830	[H]c1c([H])c([H])c(C([H])([H])C([H])(N(C(=O)C2([H])C([H])([H])C([H])([H])OC([H])([H])C2([H])[H])C([H])([H])C([H])([H])[H])C2([H])C([H])([H])C([H])([H])N(C([H])([H])c3c([H])c([H])c([H])c([H])c3OC([H])([H])C([H])([H])[H])C([H])([H])C2([H])[H])c([H])c1[H]		478.6769999999995	5.183700000000004	4	0	5	12	35	0	2	2	2	0	2	4	0.5666666666666667	42.010000000000005	0.34492822961635866	0.9867048116718938	0.000340896	4.5207659779210365
Chembridge	10371851	[H]/C(C(=O)N1C([H])([H])c2c([H])nc(C([H])([H])[H])c(C([H])([H])N([H])C(=O)C([H])([H])c3sc([H])c([H])c3[H])c2C([H])([H])C1([H])[H])=C(/[H])c1c([H])c([H])c([H])c([H])c1Cl		466.0059999999998	4.561920000000004	4	1	7	7	32	0	1	1	1	2	3	4	0.24	62.300000000000004	0.16710969706761383	0.9557955743470206	0.000430342	5.502109795350445
Chembridge	10373351	[H]c1nc([H])c(C([H])([H])O[C@]2([H])C3(c4c([H])c([H])c([H])c([H])c4[C@@]2([H])N([H])C(=O)C([H])([H])C([H])([H])[H])C([H])([H])C([H])([H])N(C(=O)c2sc([H])c([H])c2C([H])([H])[H])C([H])([H])C3([H])[H])c([H])c1[H]		489.64099999999974	4.791820000000005	5	1	7	8	35	1	1	2	1	2	3	5	0.39285714285714285	71.53	0.39329622492508665	0.8352101842356231	0.000246971	4.423519982575827
Chembridge	10374166	[H]c1c([H])c([H])c(C(=O)N2C([H])([H])C([H])([H])C3(C([H])([H])C2([H])[H])C([H])([H])C3([H])C(=O)N([H])c2c([H])c([H])c([H])c(N3C(=O)N([H])C([H])([H])C3([H])[H])c2[H])c(Cl)c1[H]		452.9419999999997	3.750600000000003	3	2	8	4	32	1	2	3	2	0	2	5	0.375	81.75	0.1408994184656568	0.9324235784186851	0.000533346	5.32899
Chembridge	10374626	[H]c1nc(C([H])([H])C([H])(N([H])C(=O)c2nc(C([H])([H])Oc3c([H])c([H])c([H])c(F)c3[H])oc2[H])C([H])([H])[H])c(C([H])([H])[H])c([H])c1[H]		369.39599999999973	3.4571200000000024	5	1	7	9	27	0	0	0	1	2	3	3	0.25	77.25000000000001	0.14095166565759662	0.97368	0.000813508	4.9300190914551285
Chembridge	10376672	[H]c1c([H])c([H])c(C([H])([H])C([H])(N(C(=O)C2([H])C([H])([H])C([H])([H])OC([H])([H])C2([H])[H])C([H])([H])C([H])([H])[H])C2([H])C([H])([H])C([H])([H])N(C([H])([H])c3c(F)c([H])c([H])c(F)c3F)C([H])([H])C2([H])[H])c([H])c1[H]		488.5939999999996	5.2023000000000055	3	0	7	9	35	0	2	2	2	0	2	4	0.5357142857142857	32.78	0.2792681177612161	0.839597	0.000273188	4.884911097960942
Chembridge	10385731	[H]c1c([H])c([H])c(C([H])([H])C(=O)N2C([H])([H])C([H])([H])C([H])(C([H])([H])C([H])([H])C(=O)N([H])C3([H])C([H])([H])C3([H])[H])C([H])([H])C2([H])[H])c(C([H])([H])[H])c1[H]		328.4559999999995	2.8349200000000003	2	1	4	7	24	1	1	2	1	0	1	3	0.6	49.410000000000004	0.05467	0.9972021392636082	0.00206708	5.250002204695095
Chembridge	10387189	[H]C#CC([H])([H])N(C(=O)C([H])([H])C([H])([H])C1(C([H])([H])c2c([H])c([H])c(SC([H])([H])[H])c([H])c2[H])N([H])C(=O)C([H])([H])C1([H])[H])C1([H])C([H])([H])C([H])([H])C([H])([H])C([H])([H])C1([H])[H]		412.5989999999996	4.174500000000004	3	1	5	9	29	1	1	2	1	0	1	3	0.5833333333333334	49.410000000000004	0.35371207281044753	0.7251770234172462	0.000238755	4.651119596312113
Chembridge	10390030	[H]c1sc(C(=O)N2C([H])([H])C([H])([H])C(C(=O)OC([H])([H])C([H])([H])[H])(C([H])([H])c3c([H])c([H])c([H])c([H])c3Cl)C([H])([H])C2([H])[H])c([H])c1[H]		391.91999999999973	4.429700000000004	4	0	6	6	26	0	1	1	1	1	2	3	0.4	46.61	0.2957551511129544	0.8312280484666321	0.000467141	4.040528987587818
Chembridge	10401384	[H]c1c([H])c(-c2nn([H])c3c2C([H])([H])N(C(=O)C([H])([H])C([H])([H])C(=O)OC([H])([H])[H])C([H])([H])C3([H])[H])c([H])c2c1OC([H])([H])O2		357.36599999999976	1.6433	6	1	8	5	26	0	2	2	1	1	2	4	0.3888888888888889	93.75000000000001	0.2148857714705539	0.8166225635710052	0.000522877	4.545115685765418
Chembridge	10403997	[H]c1c([H])c(C([H])([H])N([H])C(=O)c2c([H])c(N([H])C(=O)C3([H])OC([H])([H])C([H])([H])C3([H])[H])c3c(nc(C4([H])C([H])([H])C([H])([H])C4([H])[H])n3C([H])([H])[H])c2[H])c([H])c([H])c1C([H])([H])[H]		446.5509999999997	4.196720000000004	5	2	7	8	33	1	1	2	2	1	3	5	0.4230769230769231	85.25000000000001	0.3520766438560638	0.7527404990463021	0.000204292	4.966321024319247
Chembridge	10407923	[H]c1c([H])c(-c2noc(C([H])([H])N(C([H])([H])[H])C([H])([H])c3nc4c([H])c([H])c(F)c([H])c4n3[H])n2)c([H])c([H])c1OC([H])([H])[H]		367.38399999999973	3.3926000000000025	6	1	8	8	27	0	0	0	2	2	4	4	0.21052631578947367	80.07	0.12376083939455752	0.9065794087765716	0.000728276	5.27197
Chembridge	10408970	[H]c1nc(N(C([H])([H])C([H])([H])[H])C([H])([H])C([H])([H])[H])c(C([H])([H])N([H])C(=O)C([H])([H])N2C(=O)C([H])([H])C([H])(c3c([H])c([H])c([H])c([H])c3[H])C2([H])[H])c([H])c1[H]		380.4919999999996	2.5601000000000003	4	1	6	10	28	0	1	1	1	1	2	3	0.4090909090909091	65.54	0.1144051036870473	0.9434566057207314	0.000926968	4.904855598648392
Chembridge	10411053	[H]Oc1c([H])c([H])c([H])c(C([H])([H])N2C([H])([H])C([H])([H])C3(c4c([H])c([H])c([H])c([H])c4[C@@]([H])(N([H])C(=O)C([H])(C([H])([H])[H])C([H])([H])[H])[C@]3([H])OC([H])([H])C([H])([H])OC([H])([H])[H])C([H])([H])C2([H])[H])c1[H]		452.5949999999996	3.784500000000003	5	2	6	12	33	1	1	2	2	0	2	4	0.5185185185185185	71.03000000000002	0.2644520276601043	0.8414113031432203	0.000378804	4.42047
Chembridge	10415609	[H]c1c([H])c(F)c(F)c(C([H])([H])N2C([H])([H])C([H])([H])C3(c4c([H])c([H])c([H])c([H])c4[C@@]([H])(N([H])C(=O)C([H])(C([H])([H])[H])C([H])([H])[H])[C@]3([H])OC([H])([H])C([H])([H])OC([H])([H])[H])C([H])([H])C2([H])[H])c1[H]		472.5759999999996	4.357100000000004	4	1	7	11	34	1	1	2	2	0	2	4	0.5185185185185185	50.80000000000001	0.30290172986143604	0.7970464776773509	0.000287581	4.508831280055255
Chembridge	10415659	[H]c1nc([H])c(C(=O)N2C([H])([H])C([H])([H])C([H])(C3([H])C([H])([H])N(C([H])([H])c4c([H])c([H])c(Cl)c([H])c4[H])C([H])([H])C3([H])[H])C([H])([H])C2([H])[H])c([H])c1[H]		383.9229999999996	4.109300000000003	3	0	5	4	27	0	2	2	1	1	2	4	0.45454545454545453	36.44	0.0927418	0.9402586023098849	0.000958462	5.292125964628222
Chembridge	10416980	[H]c1sc(C(=O)N([H])C([H])([H])C2([H])C([H])([H])N(C([H])([H])c3c([H])c([H])c(OC([H])([H])[H])c([H])c3F)C([H])([H])C([H])([H])C2([H])[H])c([H])c1[H]		362.4699999999997	3.5378000000000025	4	1	6	7	25	0	1	1	1	1	2	3	0.42105263157894735	41.57000000000001	0.13148360978562018	0.9490675391866503	0.000912626	4.7643581166576645
Chembridge	10420507	[H]c1c([H])c([H])c2c(C([H])([H])C3(C([H])([H])C([H])([H])C(=O)N([H])C([H])(C([H])([H])[H])C([H])([H])OC([H])([H])[H])N([H])C(=O)C([H])([H])C3([H])[H])c([H])c([H])c(OC([H])([H])[H])c2c1[H]		398.5029999999996	2.971000000000001	4	2	6	12	29	0	1	1	2	0	2	3	0.4782608695652174	76.66	0.25771121373934897	0.8031675841833411	0.000392885	4.528966686882819
Chembridge	10421379	[H]c1c([H])c([H])c(C2([H])Oc3c([H])c([H])c([H])c([H])c3C([H])([H])N(C([H])([H])C([H])([H])N([H])C(=O)c3c([H])c(C([H])(C([H])([H])[H])C([H])([H])[H])nn3C([H])([H])[H])C2([H])[H])c([H])c1[H]		418.54099999999966	3.909200000000003	5	1	6	9	31	0	1	1	2	1	3	4	0.36	59.39	0.14821118123659158	0.9147433963320412	0.000586201	5.093858551483951
Chembridge	10421547	[H]c1nn(-c2c([H])c([H])c([H])c(C(=O)N3C([H])([H])C([H])([H])C([H])(C([H])(N(C(=O)C([H])([H])n4nc([H])c([H])c4[H])C([H])([H])[H])C([H])([H])c4c([H])c([H])c([H])c([H])c4[H])C([H])([H])C3([H])[H])c2[H])c([H])c1[H]		496.6149999999998	3.690900000000002	6	0	8	9	37	0	1	1	2	2	4	5	0.3103448275862069	76.26	0.1582568528877011	0.9248491249382835	0.000400265	5.533641089480975
Chembridge	10424445	[H]c1c([H])c(OC([H])([H])[H])c([H])c(C([H])([H])C([H])(N(C(=O)C([H])([H])C([H])(C([H])([H])[H])C([H])([H])[H])C([H])([H])[H])C2([H])C([H])([H])C([H])([H])N(C(=O)c3c([H])c([H])c(C([H])([H])[H])c([H])c3C([H])([H])[H])C([H])([H])C2([H])[H])c1[H]		464.6499999999995	5.280040000000006	3	0	5	14	34	0	1	1	2	0	2	3	0.5172413793103449	49.85000000000001	0.23048738607125616	0.8514204615222797	0.000323802	5.055471296315201
Chembridge	10424783	[H]c1c([H])c(N([H])C(=O)C([H])([H])C([H])([H])C2([H])C([H])([H])C([H])([H])N(C(=O)C3([H])C([H])([H])C34C([H])([H])C([H])([H])C([H])([H])C4([H])[H])C([H])([H])C2([H])[H])c(OC([H])([H])[H])c([H])c1OC([H])([H])[H]		414.54599999999954	4.241400000000004	4	1	6	9	30	2	1	3	1	0	1	4	0.6666666666666666	67.87	0.0856505	0.986378	0.000906891	5.63347
Chembridge	10426340	[H]c1c([H])c([H])c(C([H])([H])N2C([H])([H])C([H])([H])C([H])([H])C([H])(N([H])C([H])([H])C3([H])C([H])([H])C3([H])[H])C2([H])[H])c(F)c1[H]		262.37199999999996	2.7897000000000016	2	1	3	5	19	1	1	2	1	0	1	3	0.625	15.27	0.13914262383215004	0.9489876458376306	0.00183964	3.840955537854752
Chembridge	10436121	[H]c1c([H])c(C([H])([H])N2C([H])([H])C([H])([H])C([H])([H])C3(C2([H])[H])C([H])([H])N(C(=O)c2c([H])c(C([H])([H])C([H])([H])C([H])([H])[H])nn2[H])C([H])([H])C3([H])[H])c([H])c([H])c1F		384.4989999999996	3.6296000000000026	3	1	6	6	28	0	2	2	1	1	2	4	0.5454545454545454	52.230000000000004	0.13166155625947046	0.9563511034200647	0.000786757	5.006829648659678
Chembridge	10436720	[H]OC([H])([H])C([H])([H])N(C(=O)C([H])([H])c1c2c(n(C3([H])C([H])([H])C([H])([H])C([H])([H])C([H])([H])C3([H])[H])c1C([H])([H])[H])C([H])([H])C(C([H])([H])[H])(C([H])([H])[H])C([H])([H])C2=O)C([H])([H])[H]		374.5249999999995	3.450020000000002	4	1	5	10	27	2	0	2	0	1	1	3	0.7272727272727273	62.540000000000006	0.34595539530315067	0.7630096320404216	0.000390534	3.9875368775472526
OD Screen Hit	10443684	[H]c1nc([H])c(OC([H])([H])C([H])([H])C([H])([H])N2C(=O)C([H])([H])C(c3c([H])c([H])c([H])c([H])c3[H])(C([H])([H])C(=O)N(C([H])([H])[H])C([H])([H])c3c([H])c([H])c(C([H])([H])[H])c([H])c3[H])C2=O)c([H])c1[H]		485.5839999999998	3.9045200000000024	5	0	7	12	36	0	1	1	2	1	3	4	0.3103448275862069	79.81000000000002	0.31942715863861804	0.9289776817260159	0.00026724	5.019452254036294
Chembridge	10447871	[H]OC1(C([H])([H])N([H])C2([H])C([H])([H])C([H])([H])C([H])([H])C([H])([H])C2([H])[H])C(=O)N(C([H])([H])c2c([H])c([H])c([H])c(OC([H])([H])[H])c2[H])C([H])([H])C([H])([H])C1([H])[H]		346.4709999999995	2.471	4	2	5	8	25	1	1	2	1	0	1	3	0.65	61.80000000000001	0.23351601066969305	0.8703386884961262	0.000616505	4.2842693647927526
Chembridge	10448222	[H]c1c([H])c([H])c(-c2c([H])c([H])c(C([H])([H])c3nnc(C([H])([H])C([H])([H])C(=O)N(C([H])([H])[H])C4([H])C([H])([H])C([H])([H])OC([H])([H])C4([H])[H])o3)c([H])c2[H])c([H])c1[H]		405.4979999999997	3.897400000000003	5	0	6	8	30	0	1	1	2	1	3	4	0.375	68.46000000000001	0.0868615	0.9825452143650059	0.000946352	5.5226792453858105
Chembridge	10450687	[H]c1c([H])c(-c2c([H])c([H])c(F)c([H])c2[H])c([H])c(N([H])C(=O)C2([H])C([H])([H])N(C(=O)C([H])([H])C(F)(F)F)C([H])([H])C([H])([H])C2([H])[H])c1[H]		408.39499999999975	4.622200000000004	2	1	8	4	29	0	1	1	2	0	2	3	0.3333333333333333	49.410000000000004	0.09844	0.9386695517707155	0.000808041	5.425073557390147
Chembridge	10452687	[H]c1c([H])c2c(c([H])c1Cl)C([H])([H])N(C([H])([H])C([H])([H])C(=O)N([H])C([H])([H])c1c([H])c(OC([H])([H])[H])c(OC([H])([H])[H])c(OC([H])([H])[H])c1[H])C([H])([H])C([H])(C([H])([H])[H])O2		448.9469999999996	3.6552000000000024	6	1	8	12	31	0	1	1	2	0	2	3	0.43478260869565216	69.26	0.259949	0.8720523767435209	0.000321747	4.9756717424390535
Chembridge	10452977	[H]c1nc([H])c(C2([H])N(c3nc4nonc4nc3N3C([H])([H])C([H])([H])OC([H])([H])C3([H])[H])C([H])([H])C([H])([H])C([H])([H])C2([H])[H])c([H])c1[H]		367.4129999999998	1.9760000000000002	9	0	9	3	27	0	2	2	0	3	3	5	0.5	93.3	0.6763981514911654	0.9358927035207588	0.000430858	3.3788060638365183
Chembridge	10455588	[H]c1nn(C2([H])C([H])([H])C([H])([H])N(C(=O)C(=O)C([H])([H])C([H])([H])c3c([H])c([H])c([H])c([H])c3[H])C([H])([H])C2([H])[H])c(N([H])C(=O)C2([H])C([H])([H])OC([H])([H])C2([H])[H])c1[H]		424.5009999999997	2.2234999999999987	6	1	8	7	31	0	2	2	1	1	2	4	0.4782608695652174	93.53000000000002	0.16314027623320082	0.9021523665295507	0.000571539	4.8514641403769545
Chembridge	10455684	[H]c1c([H])c(C([H])([H])N(C(=O)c2c([H])c([H])c(OC([H])([H])[H])c(OC([H])([H])[H])c2OC([H])([H])[H])C2([H])C([H])([H])C([H])([H])C([H])([H])C2([H])[H])c([H])c([H])c1OC([H])([H])C#CC([H])([H])[H]		437.53599999999966	4.699500000000004	5	0	6	12	32	1	0	1	2	0	2	3	0.4230769230769231	57.230000000000004	0.288238	0.8565880958413029	0.000352166	4.547901146191063
Chembridge	10458310	[H]c1c([H])c([H])c2c(nc(C([H])([H])N3C([H])([H])C([H])([H])C([H])([H])C([H])(C([H])([H])N([H])C(=O)c4c([H])c5c([H])c([H])c([H])c([H])c5n4[H])C3([H])[H])n2C([H])([H])[H])c1[H]		401.51399999999967	3.6966000000000028	4	2	6	6	30	0	1	1	2	2	4	5	0.3333333333333333	65.95	0.0781057	0.9676798420087389	0.00103991	5.509233418453331
Chembridge	10464739	[H]/C(C(=O)N([H])C([H])([H])C1([H])ON=C(C([H])([H])c2c([H])c([H])c(F)c([H])c2[H])C1([H])[H])=C(/[H])c1c([H])c([H])c([H])c([H])c1[H]		338.3819999999997	3.3427000000000024	3	1	5	6	25	0	1	1	2	0	2	3	0.2	50.69	0.0842678	0.9704518529455148	0.0012346	5.321701096673071
Chembridge	10465746	[H]c1c([H])c([H])c2c(nc(C([H])([H])N(C(=O)c3c([H])c(N([H])C(=O)C4([H])OC([H])([H])C([H])([H])C4([H])[H])c4c(nc(C5([H])C([H])([H])C([H])([H])C5([H])[H])n4C([H])([H])[H])c3[H])C([H])([H])[H])n2[H])c1[H]		486.5759999999998	4.106800000000003	6	2	9	8	36	1	1	2	2	2	4	6	0.4074074074074074	105.14	0.2803018668729478	0.7743081867635437	0.000206624	5.3128582344790285
Chembridge	10470718	[H]c1c([H])c(C([H])(C([H])([H])[H])C([H])([H])[H])c([H])c([H])c1C([H])([H])N1C([H])([H])C([H])([H])C([H])([H])C2(C1([H])[H])C([H])([H])N(C(=O)C1([H])C([H])([H])C([H])([H])OC([H])([H])C1([H])[H])C([H])([H])C2([H])[H]		384.56399999999945	4.051100000000003	3	0	4	6	28	0	3	3	1	0	1	4	0.7083333333333334	32.78	0.14046758361099335	0.9113210755270577	0.000705066	4.954498788240041
Chembridge	10473579	[H]c1c([H])c(OC([H])([H])[H])c([H])c(C([H])([H])N2C([H])([H])C([H])([H])C([H])([H])C3(C2([H])[H])C([H])([H])N(C(=O)c2nc4c([H])c([H])c([H])c([H])n4c2[H])C([H])([H])C3([H])[H])c1F		422.5039999999997	3.610300000000003	5	0	7	5	31	0	2	2	1	2	3	5	0.4166666666666667	50.08	0.14705541593837945	0.9318428964724798	0.000589119	5.1441715914257395
Chembridge	10482375	[H]c1c([H])c([H])c2c(c1[H])OC([H])(c1c([H])c([H])c([H])c([H])c1OC([H])([H])[H])C([H])([H])N(C([H])([H])C(=O)N(C([H])([H])[H])C([H])([H])C1([H])C([H])([H])N(C([H])([H])C([H])(C([H])([H])[H])C([H])([H])[H])C([H])([H])C1([H])[H])C2([H])[H]		465.6379999999996	4.067200000000002	5	0	6	12	34	0	2	2	2	0	2	4	0.5357142857142857	45.25	0.17563684416265718	0.8757289384292324	0.00038936	5.311093633648095
Chembridge	10492906	[H]c1nc(C([H])([H])C([H])([H])N2C(=O)N([H])C(C([H])([H])C([H])([H])C([H])([H])[H])(C3([H])C([H])([H])C([H])([H])N(C(=O)c4c([H])c([H])c(F)c([H])c4F)C([H])([H])C3([H])[H])C2=O)c([H])c([H])c1[H]		470.5199999999997	3.5454000000000025	4	1	9	8	34	0	2	2	1	1	2	4	0.44	82.61	0.3002380709320936	0.8858781666657257	0.000339036	4.496387733195275
Chembridge	10494680	[H]c1nc([H])n(C([H])([H])C([H])(N([H])C(=O)C([H])([H])c2c3c(n(C([H])([H])C([H])([H])C([H])([H])[H])c2C([H])([H])[H])C([H])([H])C(C([H])([H])[H])(C([H])([H])[H])C([H])([H])C3=O)C([H])([H])[H])n1		385.5119999999996	2.70052	6	1	7	12	28	1	0	1	0	2	2	3	0.6190476190476191	81.81	0.21154552486155018	0.88161	0.000528138	4.6283870647487975
Chembridge	10495716	[H]c1nn(C([H])([H])[H])c([H])c1C([H])([H])N([H])C(=O)c1nn([H])c(C([H])([H])Oc2c([H])c([H])c([H])c(F)c2[H])c1[H]		329.33499999999975	1.7912999999999997	5	2	8	7	24	0	0	0	1	2	3	3	0.1875	84.83	0.0710633	0.996127	0.00171516	5.0645195733825945
Chembridge	10496017	[H]c1nc(S(=O)(=O)C([H])(C([H])([H])[H])C([H])([H])[H])n(C([H])([H])C([H])([H])c2c([H])c([H])c([H])c([H])c2[H])c1C([H])([H])N(C([H])([H])C([H])([H])C([H])([H])[H])C([H])([H])C1([H])OC([H])([H])C([H])([H])C1([H])[H]		433.6179999999996	3.698900000000002	6	0	7	14	30	0	1	1	1	1	2	3	0.6086956521739131	64.43	0.47306601004614585	0.774236	0.000245214	4.158773806323776
Chembridge	10496611	[H]c1nc(-c2c([H])c([H])c(N([H])C(=O)C3([H])C([H])([H])N(C(=O)c4sc([H])c([H])c4[H])C([H])([H])C([H])([H])C3([H])[H])c([H])c2[H])c([H])s1		397.52499999999986	4.362500000000003	5	1	7	4	27	0	1	1	1	2	3	4	0.25	62.300000000000004	0.0919192	0.9548832878059895	0.000943307	5.324591510827355
Chembridge	10499029	[H]c1nc(C([H])([H])N2C([H])([H])C([H])([H])C([H])(n3nc([H])c([H])c3N([H])C(=O)C([H])([H])C([H])([H])Oc3c([H])c([H])c([H])c([H])c3[H])C([H])([H])C2([H])[H])sc1[H]		411.5309999999998	3.5843000000000025	7	1	8	8	29	0	1	1	1	2	3	4	0.38095238095238093	72.28	0.0747147	0.9889969601365864	0.00102664	5.685832741637635
Chembridge	10503376	[H]c1c([H])c(C(=O)C([H])([H])[H])c([H])c(C([H])([H])N2C([H])([H])C([H])([H])N(c3nc(C([H])([H])[H])c4c([H])c(OC([H])([H])C([H])([H])[H])c([H])c([H])c4n3)C([H])([H])C([H])([H])C2([H])[H])c1[H]		418.54099999999966	4.251820000000004	6	0	6	9	31	0	1	1	2	1	3	4	0.4	58.56	0.19678535965227492	0.8206994579572658	0.000382318	5.127487796600967
Chembridge	10509401	[H]c1c([H])c(F)c([H])c(C([H])([H])C([H])([H])C2([H])C([H])([H])N(C(=O)C([H])([H])C([H])([H])N([H])C(=O)C([H])([H])[H])C([H])([H])C([H])([H])C2([H])[H])c1[H]		320.40799999999956	2.5231000000000003	2	1	5	7	23	0	1	1	1	0	1	2	0.5555555555555556	49.410000000000004	0.0982407	0.9682712820457646	0.00128943	4.964854501014947
Chembridge	10513907	[H]c1c([H])c(OC2([H])C([H])([H])C([H])([H])N(C(=O)C([H])([H])C([H])([H])C3(C([H])([H])c4c([H])c([H])c(OC([H])([H])[H])c([H])c4F)N([H])C(=O)C([H])([H])C3([H])[H])C([H])([H])C2([H])[H])c([H])c([H])c1OC([H])([H])[H]		484.56799999999964	3.884400000000003	5	1	8	11	35	0	2	2	2	0	2	4	0.48148148148148145	77.10000000000001	0.12479972411543713	0.9426978442752787	0.00041219	6.252604923598871
Chembridge	10516314	[H]c1c([H])c([H])c(C([H])([H])C(=O)N([H])c2c([H])c([H])c(-c3nc(C([H])([H])N([H])C(=O)C([H])([H])n4c(=O)oc5c([H])c([H])c([H])c([H])c54)c(C([H])([H])[H])o3)c([H])c2[H])c([H])c1[H]		496.5229999999999	4.055520000000003	7	2	9	9	37	0	0	0	3	2	5	5	0.14285714285714285	119.37	0.0771398	0.9800404893761088	0.000648932	6.36846
Chembridge	10520434	[H]c1c([H])c([H])c(C2([H])C([H])([H])N(C(=O)C([H])([H])C([H])([H])C3(C([H])([H])c4c([H])c([H])c5c([H])c([H])c([H])c([H])c5c4[H])N([H])C(=O)C([H])([H])C3([H])[H])C([H])([H])C2([H])[H])c(F)c1[H]		444.54999999999967	4.966500000000005	2	1	5	6	33	0	2	2	3	0	3	5	0.35714285714285715	49.410000000000004	0.26095632231839266	0.8521041362585912	0.00032535	4.883911397494729
Chembridge	10533247	[H]OC([H])([H])C([H])([H])Oc1c([H])c([H])c(C([H])([H])N2C([H])([H])C([H])([H])C([H])(n3nc([H])c([H])c3N([H])C(=O)C([H])([H])C([H])(C([H])([H])[H])C([H])([H])[H])C([H])([H])C2([H])[H])c([H])c1[H]		400.52299999999957	3.0759000000000016	6	2	7	12	29	0	1	1	1	1	2	3	0.5454545454545454	79.62	0.1719200211016245	0.9234654617512683	0.0005235	5.180740448492231
Chembridge	10534821	[H]c1c(OC([H])([H])[H])c([H])c2c(C([H])([H])[H])c([C@@]3([H])N4C([H])([H])C([H])([H])C([H])([H])[C@]45C(=O)N(C([H])([H])[H])C([H])([H])[C@]5([H])C3([H])[H])n([H])c2c1[H]		339.43899999999957	2.852520000000001	3	1	5	5	25	0	3	3	1	1	2	5	0.55	48.57000000000001	0.15856009221523465	0.9363007851699358	0.00114476	3.989647908352952
Chembridge	10537230	[H]c1sc(C([H])([H])C([H])([H])C(=O)N2C([H])([H])C([H])([H])C3(c4c([H])c([H])c([H])c([H])c4[C@@]([H])(N([H])C(=O)C([H])(C([H])([H])[H])C([H])([H])[H])[C@]3([H])OC([H])([H])C([H])([H])OC([H])([H])[H])C([H])([H])C2([H])[H])c([H])c1[H]		484.66199999999964	4.099600000000004	5	1	7	12	34	1	1	2	1	1	2	4	0.5555555555555556	67.87	0.27501229902236435	0.9396724281879367	0.000299065	5.109177361372892
Chembridge	10541456	[H]c1c([H])c(N2C(=O)C([H])([H])N(C(=O)c3c([H])c(C([H])([H])C([H])(C([H])([H])[H])C([H])([H])[H])nn3[H])C([H])([H])C23C([H])([H])C([H])([H])C([H])([H])C3([H])[H])c([H])c([H])c1OC([H])([H])[H]		410.51799999999963	3.4186000000000023	4	1	7	8	30	1	1	2	1	1	2	4	0.5217391304347826	78.53	0.1804568672626764	0.9831556436378824	0.000636501	4.749344455770327
Chembridge	10542208	[H]c1c([H])c([H])c2c(c1[H])OC([H])(c1c([H])c([H])c([H])c([H])c1OC([H])([H])[H])C([H])([H])N(C([H])([H])C([H])([H])N([H])C(=O)c1c([H])c([H])c(C(=O)C([H])([H])[H])c([H])c1[H])C2([H])[H]		444.5309999999997	4.263500000000004	5	1	6	9	33	0	1	1	3	0	3	4	0.25925925925925924	67.87	0.22048166139046668	0.8309512248330398	0.000309545	5.300324419077618
OD Screen Hit	10544110	[H]c1c([H])c(C(F)(F)F)c([H])c(C2(C([H])([H])C(=O)N(C([H])([H])C3([H])OC([H])([H])C([H])([H])C3([H])[H])C([H])([H])C3([H])C([H])([H])C([H])([H])C3([H])[H])C(=O)N(C([H])([H])C([H])([H])[H])C(=O)C2([H])[H])c1[H]		480.52699999999965	3.919800000000003	4	0	9	9	34	1	2	3	1	0	1	4	0.64	66.92	0.3848010773651948	0.7675884601220512	0.000243615	4.282334878037587
Chembridge	10547645	[H]c1c([H])c([H])c(C([H])([H])C([H])([H])N2C([H])([H])C([H])([H])C([H])([H])C([H])(N([H])C(=O)c3c([H])c([H])c([H])c([H])c3C(F)(F)F)C2([H])[H])c([H])c1[H]		376.42199999999974	4.142300000000003	2	1	6	5	27	0	1	1	2	0	2	3	0.38095238095238093	32.34	0.16371360676285804	0.9492367535450283	0.000715909	4.767691726651477
Chembridge	10548934	[H]c1c([H])c([H])c(C([H])([H])N2C(=O)C([H])([H])C([H])(N([H])C([H])(C([H])([H])[H])C([H])([H])[H])C2([H])[H])c(C(F)(F)F)c1[H]		300.3239999999996	2.8043000000000005	2	1	6	6	21	0	1	1	1	0	1	2	0.5333333333333333	32.34	0.21177222608600763	0.8928630997786744	0.00111858	3.6341566903469724
Chembridge	10559566	[H]c1c([H])c([H])c(C([H])([H])O[C@]2([H])C3(c4c([H])c([H])c([H])c([H])c4[C@@]2([H])N([H])C(=O)C([H])([H])[H])C([H])([H])C([H])([H])N(C(=O)c2nn([H])c4c([H])c([H])c([H])c([H])c24)C([H])([H])C3([H])[H])c([H])c1[H]		494.5949999999998	4.513100000000004	4	2	7	6	37	1	1	2	3	1	4	6	0.3	87.32	0.311538	0.8426075746068877	0.000262932	4.732958783861797
Chembridge	10561294	[H]C#CC([H])([H])N(C(=O)C([H])([H])C([H])([H])C1(C([H])([H])c2c([H])c(OC([H])([H])[H])c([H])c([H])c2F)N([H])C(=O)C([H])([H])C1([H])[H])C([H])([H])c1oc([H])c([H])c1[H]		412.4609999999997	3.0608000000000013	4	1	7	10	30	0	1	1	1	1	2	3	0.391304	71.78	0.18667055806869867	0.9508716922655454	0.000596311	4.704759595347731
Chembridge	10562954	[H]OC([H])([H])C([H])([H])N([H])c1nc([H])c(-c2nc(-c3c([H])c([H])c([H])c(Cl)c3[H])no2)c([H])c1[H]		316.7479999999998	2.856200000000001	6	2	7	6	22	0	0	0	1	2	3	3	0.13333333333333333	84.07000000000001	0.11262488235717595	0.8999688200540631	0.00109517	4.8146224958296795
Chembridge	10564081	[H]c1c([H])c(C([H])([H])C2(C([H])([H])C([H])([H])C(=O)N3C([H])([H])C([H])([H])C([H])([H])C([H])([H])C3([H])C([H])([H])[H])N([H])C(=O)C([H])([H])C2([H])[H])c(F)c([H])c1OC([H])([H])[H]		376.4719999999996	3.206800000000001	3	1	6	8	27	0	2	2	1	0	1	3	0.6190476190476191	58.64	0.4058493364603212	0.7387441072381655	0.000350403	3.8465526465779125
Chembridge	10566932	[H]c1sc(C(=O)C([H])([H])[H])c([H])c1C([H])([H])C(=O)N(C([H])([H])[H])C([H])([H])C1([H])C([H])([H])N(C([H])([H])C([H])([H])c2c([H])c([H])c(Cl)c([H])c2[H])C([H])([H])C([H])([H])C1([H])[H]		433.01699999999965	4.559700000000005	4	0	6	10	29	0	1	1	1	1	2	3	0.4782608695652174	40.620000000000005	0.0866898	0.9513779853886019	0.000738943	5.911926748491398
Chembridge	10570797	[H]c1nc([H])c(C(=O)N([H])[C@]2([H])c3c([H])c([H])c([H])c([H])c3C3(C([H])([H])C([H])([H])N(C(=O)c4c([H])c([H])c(C([H])([H])[H])c([H])c4C([H])([H])[H])C([H])([H])C3([H])[H])[C@@]2([H])OC([H])([H])C([H])([H])[H])c([H])c1[H]		483.6119999999997	4.762240000000006	4	1	6	8	36	1	1	2	2	1	3	5	0.36666666666666664	71.53	0.16409995180083642	0.9209056516496993	0.000480615	5.017007175340539
Chembridge	10571554	[H]c1nn(C2([H])C([H])([H])C([H])([H])N(C(=O)C([H])(c3c([H])c([H])c([H])c([H])c3[H])C([H])([H])[H])C([H])([H])C2([H])[H])c(N([H])C(=O)c2c([H])c([H])c3c(c2[H])OC([H])([H])O3)c1[H]		446.5069999999998	3.8313000000000024	6	1	8	6	33	0	2	2	2	1	3	5	0.32	85.69	0.24537856237632505	0.837014	0.000313139	5.040016423500361
Chembridge	10572017	[H]c1c([H])c(OC([H])([H])C2([H])C([H])([H])N(C(=O)C([H])([H])C([H])([H])C3(C([H])([H])c4c([H])c([H])c([H])c(OC([H])([H])[H])c4[H])N([H])C(=O)C([H])([H])C3([H])[H])C([H])([H])C([H])([H])C2([H])[H])c([H])c(C([H])([H])[H])c1[H]		464.6059999999996	4.292720000000003	4	1	6	11	34	0	2	2	2	0	2	4	0.5	67.87	0.11364176978572518	0.9874251157884533	0.00054974	5.978152041497299
Chembridge	10574560	[H]c1c([H])c([H])c(C(=O)N([H])c2c([H])c([H])c([H])c(N3C([H])([H])C([H])([H])C([H])(N([H])C([H])([H])c4c([H])c([H])c([H])c([H])c4C([H])([H])[H])C([H])([H])C3([H])[H])c2[H])c(OC([H])([H])[H])c1[H]		429.5639999999996	5.0145200000000045	4	2	5	9	32	0	1	1	3	0	3	4	0.2962962962962963	53.60000000000001	0.10717502726568838	0.959842	0.000652467	5.746678606982707
Chembridge	10590651	[H]c1c([H])c([H])c(C([H])([H])C([H])([H])N(C(=O)C([H])([H])c2c([H])n([H])c3c([H])c([H])c([H])c([H])c23)C([H])([H])C2([H])C([H])([H])C([H])([H])N(C([H])([H])[H])C([H])([H])C2([H])[H])c([H])c1[H]		389.54299999999955	4.1235000000000035	2	1	4	8	29	0	1	1	2	1	3	4	0.4	39.34	0.43805348683719714	0.6888376928071626	0.000216245	4.455551086215281
Chembridge	10592176	[H]c1nc([H])c(-c2nc3c([H])c(C(=O)N4C([H])([H])C([H])([H])C([H])([H])C([H])(c5c([H])c([H])c([H])c([H])c5C([H])([H])[H])C4([H])[H])c([H])c(N([H])C(=O)C([H])([H])OC([H])([H])[H])c3n2C([H])([H])[H])c([H])c1[H]		497.5989999999998	4.548420000000005	6	1	8	9	37	0	1	1	2	2	4	5	0.3103448275862069	89.35000000000001	0.28134578822434136	0.7698718222188357	0.000187459	5.485125267968581
Chembridge	10594116	[H]c1nc([H])c(C([H])([H])N2C(=O)C([H])([H])C(c3c([H])c([H])c([H])c([H])c3C([H])([H])[H])(C([H])([H])C(=O)N3C([H])([H])C([H])([H])N(C4([H])C([H])([H])C([H])([H])C([H])([H])C([H])([H])C4([H])[H])C([H])([H])C3([H])[H])C2=O)c([H])c1[H]		488.63199999999966	3.4539200000000028	5	0	7	7	36	1	2	3	1	1	2	5	0.5172413793103449	73.82	0.357725	0.7613845271633406	0.000203324	4.764347239516921
Chembridge	10598999	[H]c1c([H])c(C([H])([H])C([H])([H])N([H])C2([H])C([H])([H])C([H])([H])N(c3nc(C([H])([H])[H])c4c([H])c([H])c(S(=O)(=O)C([H])([H])[H])c([H])c4n3)C([H])([H])C2([H])[H])c([H])c(OC([H])([H])[H])c1OC([H])([H])[H]		484.62199999999973	3.160020000000001	8	1	9	12	34	0	1	1	2	1	3	4	0.44	93.65	0.10389284501244275	0.9443085643586127	0.000545717	5.932668808174985
Chembridge	10603401	[H]c1nc2c([H])c([H])c([H])c(C(=O)N(C([H])([H])[H])C3([H])C([H])([H])N(C([H])([H])C([H])([H])C([H])([H])c4c([H])c([H])c([H])c([H])c4[H])C([H])([H])C([H])([H])C3([H])[H])c2nc1[H]		388.51499999999965	3.799000000000003	4	0	5	7	29	0	1	1	2	1	3	4	0.375	49.33	0.22280473571878864	0.9361377384585351	0.000564162	4.548910337922406
Chembridge	10606361	[H]c1c([H])c(C(F)(F)F)c([H])c(C([H])([H])c2noc(C([H])([H])N(C([H])([H])[H])C3([H])C([H])([H])C(C([H])([H])[H])(C([H])([H])[H])N([H])C(C([H])([H])[H])(C([H])([H])[H])C3([H])[H])n2)c1[H]		410.4839999999996	4.420200000000004	5	1	8	10	29	0	1	1	1	1	2	3	0.6190476190476191	54.190000000000005	0.14023774045400147	0.9679171225610259	0.000741076	4.890390291342395
Chembridge	10606805	[H]OC([H])([H])C([H])([H])N1C([H])([H])C([H])([H])N(C([H])([H])c2c(-c3c([H])c([H])c4c(c3[H])OC([H])([H])O4)nn(C([H])([H])c3c([H])c([H])c([H])c([H])c3[H])c2[H])C([H])([H])C1([H])[H]		420.5129999999997	2.4370000000000003	7	1	7	8	31	0	2	2	2	1	3	5	0.375	62.99000000000001	0.5034873149693451	0.595028	0.00013872	4.610590802189557
Chembridge	10616702	[H]c1c([H])c([H])c(C2([H])C([H])([H])N(C(=O)c3c([H])c(N([H])C(=O)C([H])([H])[H])c4c(nc([H])n4C([H])([H])c4c([H])c([H])c(F)c([H])c4[H])c3[H])C([H])([H])C2([H])[H])c(F)c1[H]		474.5109999999998	4.950900000000004	4	1	8	6	35	0	1	1	3	1	4	5	0.2222222222222222	67.23	0.17381731848988133	0.9646728394603561	0.000456538	5.233841318379837
Chembridge	10619174	[H]c1c([H])c([H])c(C([H])([H])[H])c(N2C(=O)C([H])([H])N(C(=O)C([H])([H])C([H])([H])c3nc4c([H])c([H])c([H])c([H])c4s3)C([H])([H])C2([H])C([H])([H])[H])c1[H]		393.5119999999997	3.8012200000000025	4	0	6	6	28	0	1	1	2	1	3	4	0.3181818181818182	53.51	0.10609688296360886	0.9840356173741165	0.00108386	4.767167842603887
Chembridge	10619371	[H]c1nc(C([H])([H])[H])c(C([H])([H])N(C(=O)C2([H])C([H])([H])N(C3([H])C([H])([H])C3([H])[H])C(=O)C([H])([H])C2([H])[H])C([H])([H])c2c([H])c([H])c([H])c([H])c2[H])s1		383.5169999999997	3.3813200000000023	4	0	6	7	27	1	1	2	1	1	2	4	0.47619047619047616	53.51	0.3796659287260799	0.8293831770340716	0.000399698	3.967402481265339
OD Screen Hit	10622515	[H]c1c([H])c(F)c([H])c(C2([H])C(=O)N([H])C([H])([H])C([H])([H])N2C(=O)C2([H])C([H])([H])C([H])([H])N(c3nc(C([H])([H])[H])c4c([H])c(C([H])(C([H])([H])[H])C([H])([H])[H])c([H])c([H])c4n3)C([H])([H])C2([H])[H])c1[H]		489.5949999999997	4.116820000000003	5	1	8	7	36	0	2	2	2	1	3	5	0.42857142857142855	78.43	0.0820041	0.9528370761845804	0.000683655	5.9429868516119075
Chembridge	10624497	[H]c1nc([H])n(C([H])([H])C([H])(N([H])C(=O)c2noc(C([H])([H])Oc3c([H])c([H])c4c(c3[H])C([H])([H])C([H])([H])C([H])([H])C4([H])[H])c2[H])C([H])([H])[H])n1		381.43599999999975	2.5424000000000007	7	1	8	8	28	1	0	1	1	2	3	4	0.4	95.07000000000001	0.0613998	0.967337	0.00116587	5.9947063489267896
Chembridge	10627446	[H]c1c([H])c([H])c(C([H])([H])C([H])([H])n2c([H])nc3c([H])c(C(=O)N([H])C([H])([H])C([H])([H])C([H])([H])C([H])([H])[H])c([H])c(N([H])C(=O)C([H])([H])OC([H])([H])[H])c32)c([H])c1[H]		408.50199999999967	3.3938000000000024	5	2	7	12	30	0	0	0	2	1	3	3	0.34782608695652173	85.25	0.33062352181523924	0.7567815839084069	0.00027193	4.637469017288071
Chembridge	10631782	[H]c1nc([H])c(C([H])([H])C([H])([H])C(=O)N([H])C2([H])c3c([H])nc(N(C([H])([H])[H])C([H])([H])[H])nc3C([H])([H])C([H])([H])C2([H])[H])nc1[H]		326.40399999999966	1.4589999999999992	6	1	7	7	24	1	0	1	0	2	2	3	0.47058823529411764	83.9	0.1450655322457884	0.9500085273918238	0.000962993	4.6717232489066545
Chembridge	10632120	[H]c1c([H])c([H])c2c(c1[H])C1(C([H])([H])C([H])([H])N(C(=O)c3c(Cl)nc4c(c3[H])C([H])([H])C([H])([H])C4([H])[H])C([H])([H])C1([H])[H])[C@@]([H])(OC([H])([H])[H])[C@]2([H])N([H])C(=O)C([H])(C([H])([H])[H])C([H])([H])[H]		482.0239999999996	4.239600000000004	4	1	7	7	34	2	1	3	1	1	2	5	0.5185185185185185	71.53	0.22934690659062223	0.9401455401340896	0.000405178	4.771530159528656
Chembridge	10633554	[H]c1oc(C(=O)N([H])[C@]2([H])c3c([H])c([H])c([H])c([H])c3C3(C([H])([H])C([H])([H])N(C([H])([H])c4c(C([H])([H])[H])c5c([H])c([H])c([H])c(C([H])([H])[H])c5n4[H])C([H])([H])C3([H])[H])[C@@]2([H])OC([H])([H])[H])c([H])c1[H]		483.6119999999997	5.411240000000006	4	2	6	8	36	1	1	2	2	2	4	6	0.36666666666666664	70.5	0.1409532692139681	0.9565194933536172	0.000530494	5.266884676323764
Chembridge	10633659	[H]c1nc2c(nc(C3([H])OC([H])([H])C([H])([H])C3([H])[H])n2C2([H])C([H])([H])C([H])([H])N(S(=O)(=O)c3c([H])c([H])c(OC(F)(F)F)c([H])c3[H])C([H])([H])C2([H])[H])c([H])c1[H]		496.5109999999998	4.207200000000004	7	0	12	5	34	0	2	2	1	2	3	5	0.45454545454545453	86.55000000000001	0.19117593096123775	0.9006258058205626	0.00039235	5.029205634031177
Chembridge	10640830	[H]c1c([H])c(OC([H])([H])c2c([H])c(C(=O)N(C([H])([H])[H])C([H])([H])c3c([H])c([H])c(F)c([H])c3[H])nn2[H])c([H])c(C(=O)C([H])([H])[H])c1[H]		381.40699999999975	3.6026000000000025	4	1	7	9	28	0	0	0	2	1	3	3	0.19047619047619047	75.29	0.0802071	0.9721295534700551	0.0010317	5.6220361753158015
Chembridge	10641020	[H]c1c([H])c([H])c2c(C([H])([H])N3C(=O)C([H])([H])C([H])(N([H])C(=O)C([H])([H])C([H])([H])[H])C3([H])[H])c([H])c([H])c([H])c2c1[H]		296.3699999999996	2.4669	2	1	4	5	22	0	1	1	2	0	2	3	0.3333333333333333	49.410000000000004	0.19763766571629968	0.8607429362763698	0.000968173	3.9523557755136665
Chembridge	10643972	[H]c1c([H])c([H])c(C(=O)N([H])C([H])([H])C2([H])C([H])([H])N(C(=O)c3c([H])c([H])c4c(c3[H])c([H])c([H])n4[H])C([H])([H])C([H])([H])C2([H])[H])c(Cl)c1[H]		395.88999999999965	4.103500000000003	2	2	6	4	28	0	1	1	2	1	3	4	0.2727272727272727	65.2	0.1106690994142592	0.9370204026047811	0.000934609	4.840342493048558
OD Screen Hit	10645002	[H]Oc1c(OC([H])([H])[H])c([H])c([H])c([H])c1C([H])([H])N1C([H])([H])C([H])([H])c2nnc(C([H])(N([H])C(=O)c3c([H])c(C([H])([H])[H])c([H])c(C([H])([H])[H])c3[H])C([H])([H])C([H])(C([H])([H])[H])C([H])([H])[H])n2C([H])([H])C1([H])[H]		491.6359999999996	4.1846400000000035	7	2	8	14	36	0	1	1	2	1	3	4	0.4642857142857143	92.51	0.2257370371948441	0.8892521655946086	0.000341587	4.980555475822085
Chembridge	10645796	[H]c1c([H])c([H])c(OC([H])([H])c2noc(C([H])([H])N3C([H])([H])C([H])([H])C([H])(C([H])([H])c4c([H])c([H])c(F)c([H])c4[H])C([H])([H])C3([H])[H])n2)c([H])c1[H]		381.4509999999997	4.2424000000000035	5	0	6	7	28	0	1	1	2	1	3	4	0.36363636363636365	51.39	0.0672267	0.9853231794205111	0.00120447	5.721810039459572
Chembridge	10654295	[H]c1c([H])c(OC([H])([H])[H])c([H])c(C2([H])N(C([H])([H])c3nc(-c4c([H])c([H])c(F)c(OC([H])([H])[H])c4[H])oc3C([H])([H])[H])C([H])([H])C([H])([H])C([H])([H])C2([H])[H])c1[H]		410.4889999999997	5.533520000000005	5	0	6	9	30	0	1	1	2	1	3	4	0.375	47.730000000000004	0.14278022179198668	0.9404105829662759	0.000664138	5.016426613355089
Chembridge	10663311	[H]C#CC([H])([H])N(C(=O)C([H])([H])C([H])([H])C1(C([H])([H])c2c([H])c([H])c(Cl)c([H])c2[H])N([H])C(=O)C([H])([H])C1([H])[H])C1([H])C([H])([H])C([H])([H])C([H])([H])C([H])([H])C1([H])[H]		400.9499999999996	4.106000000000003	2	1	5	7	28	1	1	2	1	0	1	3	0.5652173913043478	49.410000000000004	0.3344146069353141	0.769948	0.000324649	4.314011482808852
Chembridge	10664617	[H]/C(C(=O)N([H])C1([H])C([H])([H])N(C2([H])C([H])([H])c3c([H])c([H])c([H])c([H])c3C2([H])[H])C([H])([H])C([H])([H])C1([H])[H])=C(/[H])c1c([H])c([H])c(OC([H])([H])[H])c([H])c1[H]		376.4999999999996	3.456400000000002	3	1	4	6	28	1	1	2	2	0	2	4	0.375	41.57000000000001	0.1399720778626706	0.889663	0.000582462	5.423376404904485
Chembridge	10671910	[H]c1c([H])c([H])c(C([H])([H])C([H])([H])N([H])C2([H])C([H])([H])C([H])([H])N(c3c([H])c([H])c(C(=O)N([H])C4([H])C([H])([H])C([H])([H])C([H])([H])C4([H])[H])c([H])c3[H])C([H])([H])C2([H])[H])c(Cl)c1[H]		426.0039999999996	4.813500000000005	3	2	5	7	30	1	1	2	2	0	2	4	0.48	44.370000000000005	0.0499458	0.9772363825031466	0.00114993	6.362662872486949
Chembridge	10672395	[H]c1c(OC([H])([H])[H])c([H])c2c(C([H])([H])[H])nc(N3C([H])([H])C([H])([H])C([H])(N([H])[C@]([H])(C(=O)OC([H])([H])[H])[C@@]([H])(C([H])([H])[H])C([H])([H])C([H])([H])[H])C([H])([H])C3([H])[H])nc2c1[H]		400.5229999999995	3.0929200000000012	7	1	7	12	29	0	1	1	1	1	2	3	0.5909090909090909	76.58000000000001	0.0954671	0.9265366228385127	0.000898067	5.222907113205411
Chembridge	10672796	[H]c1nc2c(OC([H])([H])c3nc(C(=O)N([H])C([H])([H])C([H])([H])n4nc([H])c([H])c4[H])c([H])o3)c([H])c([H])c([H])c2c([H])c1[H]		363.37699999999984	2.4283	7	1	8	7	27	0	0	0	1	3	4	4	0.15789473684210525	95.07	0.0716223	0.9568392612139787	0.00117022	5.644826289202043
Chembridge	10678692	[H]c1c([H])c([H])c2c(c1[H])c(C([H])([H])C([H])([H])C(=O)N1C([H])([H])C([H])([H])C(C(=O)OC([H])([H])C([H])([H])[H])(C([H])([H])C3([H])OC([H])([H])C([H])([H])C([H])([H])C3([H])[H])C([H])([H])C1([H])[H])c([H])n2[H]		426.55699999999956	4.231600000000004	4	1	6	8	31	0	2	2	1	1	2	4	0.6	71.63000000000001	0.17619040618979714	0.9533980454621244	0.000555461	4.931322234459885
Chembridge	10680118	[H]c1c([H])c([H])c(N([H])C(=O)C2([H])C([H])([H])C([H])([H])C2([H])[H])c(-c2nc(C([H])([H])N([H])C(=O)C([H])([H])c3c([H])c(F)c([H])c(F)c3[H])c(C([H])([H])[H])o2)c1[H]		439.46199999999976	4.525720000000004	4	2	8	8	32	1	0	1	2	1	3	4	0.2916666666666667	84.22999999999999	0.19690384839934974	0.882724	0.000423354	5.005538036967539
Chembridge	10682242	[H]N(C(=O)C([H])([H])[H])C([H])([H])C1([H])C([H])([H])N(c2nc3nonc3nc2N2C([H])([H])C([H])([H])C([H])([H])C2([H])[H])C([H])([H])C([H])([H])C1([H])[H]		345.4069999999997	0.9654999999999991	8	1	9	5	25	0	2	2	0	2	2	4	0.6875	100.28	0.34193755708576923	0.8236068481960263	0.000486629	3.939042488858837
Chembridge	10683414	[H]c1c([H])c([H])c2c([H])c(C([H])([H])C3(C([H])([H])C([H])([H])C(=O)N4C([H])([H])C5(C([H])([H])[H])C([H])([H])C4([H])C([H])([H])C(C([H])([H])[H])(C([H])([H])[H])C5([H])[H])N([H])C(=O)C([H])([H])C3([H])[H])c([H])c([H])c2c1[H]		432.60799999999955	5.2385000000000055	2	1	4	8	32	1	2	3	2	0	2	5	0.5714285714285714	49.410000000000004	0.190533	0.8941972002893068	0.000480117	4.853119960698638
Chembridge	10685294	[H]c1nn(C([H])([H])[H])c([H])c1C([H])([H])N([H])C(=O)C1([H])C([H])([H])C([H])([H])N(c2nc(C([H])([H])[H])c3c([H])c(C([H])(C([H])([H])[H])C([H])([H])[H])c([H])c([H])c3n2)C([H])([H])C1([H])[H]		406.53399999999965	3.3279200000000015	6	1	7	9	30	0	1	1	1	2	3	4	0.4782608695652174	75.94	0.0626666	0.9655969419167361	0.00113722	5.813748808167874
Chembridge	10687440	[H]c1c([H])c(-c2nn([H])c3c2C([H])([H])N(C(=O)N([H])C([H])(C([H])([H])[H])C([H])([H])C([H])([H])[H])C([H])([H])C3([H])[H])c([H])c([H])c1Cl		332.83499999999964	3.596300000000002	2	2	6	5	23	0	1	1	1	1	2	3	0.4117647058823529	61.02	0.33481934228100574	0.7998036649757454	0.000480533	3.992599571717349
Chembridge	10689418	[H]c1c([H])c([H])c(C([H])([H])C([H])([H])C([H])([H])C2([H])OC([H])([H])C([H])([H])N(C(=O)c3c([H])c([H])c(C(=O)C([H])([H])[H])c([H])c3[H])C2([H])[H])c([H])c1[H]		351.4459999999996	3.7531000000000025	3	0	4	7	26	0	1	1	2	0	2	3	0.36363636363636365	46.61	0.12372898183899149	0.9240507203297811	0.00082971	5.120901099952076
Chembridge	10690800	[H]c1nc2c([H])c([H])c([H])c(C([H])([H])N3C([H])([H])C([H])([H])C4(C([H])([H])C3([H])[H])C([H])([H])C4([H])C(=O)N([H])C([H])([H])c3sc([H])c([H])c3[H])c2nc1[H]		392.52799999999974	3.6098000000000026	5	1	6	5	28	1	1	2	1	2	3	5	0.4090909090909091	58.12	0.14729808207736103	0.9167917371067774	0.000699955	4.83521
Chembridge	10694945	[H]c1c([H])c(C(=O)N([H])C([H])([H])C2([H])C([H])([H])N(S(=O)(=O)c3c(C([H])([H])[H])nn(C([H])([H])[H])c3C([H])([H])[H])C([H])([H])C([H])([H])C2([H])[H])c([H])c2c1OC([H])([H])O2		434.5179999999998	1.5963399999999999	7	1	10	8	30	0	2	2	1	1	2	4	0.5	102.76000000000002	0.1156702505198364	0.9874854092988545	0.000755331	5.230012846349683
Chembridge	10695352	[H]/C(C(=O)N1C([H])([H])c2c([H])nc(C([H])([H])[H])c(C([H])([H])N([H])C(=O)c3c([H])sc([H])c3[H])c2C([H])([H])C1([H])[H])=C(/[H])c1c([H])c([H])c(Cl)c([H])c1[H]		451.97899999999976	4.633020000000004	4	1	7	6	31	0	1	1	1	2	3	4	0.20833333333333334	62.300000000000004	0.19312579384924822	0.8686301384150243	0.000321211	5.651280811953476
Chembridge	10695590	[H]c1nc(-c2c([H])c([H])c([H])c3c2OC([H])(C([H])([H])N([H])C(=O)c2nc([H])c([H])c([H])c2[H])C3([H])[H])nc([H])c1[H]		332.36299999999983	2.2721	5	1	6	4	25	0	1	1	1	2	3	4	0.15789473684210525	77	0.1322589083058988	0.9127620861926867	0.00103938	4.519675057603584
Chembridge	10697062	[H]c1c([H])c(F)c(C([H])([H])N([H])C(=O)C([H])([H])C([H])([H])C2(C([H])([H])c3c([H])c([H])c(F)c(OC([H])([H])[H])c3[H])N([H])C(=O)C([H])([H])C2([H])[H])c(F)c1[H]		420.43099999999964	3.400400000000002	3	2	8	9	30	0	1	1	2	0	2	3	0.36363636363636365	67.42999999999999	0.3372337102957392	0.7991434402751811	0.000284777	4.598021250822537
Chembridge	10697195	[H]c1c([H])c([H])c(C([H])(c2c([H])c([H])c(Cl)c([H])c2[H])C([H])([H])C(=O)N2C([H])([H])C(=O)N([H])C([H])([H])C2([H])[H])c([H])c1[H]		342.8259999999997	2.820400000000001	2	1	5	4	24	0	1	1	2	0	2	3	0.2631578947368421	49.410000000000004	0.26327526441539095	0.8288233200576379	0.000549178	4.1822376179742236
Chembridge	10697905	[H]c1c([H])c([H])c(C([H])([H])C([H])([H])C(=O)N([H])C([H])([H])C2([H])C([H])([H])N(C3([H])C([H])([H])C([H])([H])N(C(=O)OC([H])([H])C([H])([H])[H])C([H])([H])C3([H])[H])C([H])([H])C([H])([H])C2([H])[H])c([H])c1[H]		401.55099999999953	3.0683000000000016	4	1	6	8	29	0	2	2	1	0	1	3	0.6521739130434783	61.879999999999995	0.0718487	0.9803510611457747	0.00103043	5.81698
Chembridge	10702493	[H]c1c([H])c(OC([H])([H])[H])c([H])c(C([H])([H])C2(C([H])([H])C([H])([H])C(=O)N(C([H])([H])[H])C([H])([H])c3nc4c(s3)C([H])([H])C([H])([H])C([H])([H])C4([H])[H])N([H])C(=O)C([H])([H])C2([H])[H])c1F		459.5869999999997	3.799700000000003	5	1	8	10	32	1	1	2	1	1	2	4	0.5416666666666666	71.53	0.18573727028694764	0.9179414139867778	0.000501683	4.748257513132078
Chembridge	10706672	[H]c1c([H])c([H])c(C2([H])Oc3c([H])c([H])c([H])c([H])c3C([H])([H])N(C([H])([H])C(=O)N3C([H])([H])C([H])([H])C([H])(C([H])([H])[H])C([H])([H])C3([H])[H])C2([H])[H])c(F)c1[H]		382.47899999999964	4.019900000000003	3	0	5	4	28	0	2	2	2	0	2	4	0.43478260869565216	32.78	0.3379398270784534	0.7782059997196306	0.000360129	4.205838505403795
Chembridge	10710307	[H]c1c([H])c(C(=O)N2C([H])([H])c3c([H])c(C([H])([H])[H])c([H])c([H])c3OC([H])(C([H])([H])[H])C2([H])[H])c([H])c(F)c1F		317.3349999999997	3.6965200000000022	2	0	5	3	23	0	1	1	2	0	2	3	0.2777777777777778	29.54	0.3090222150343762	0.798467	0.000595688	3.795185515670243
OD Screen Hit	10711027	[H]c1c([H])c(C([H])([H])C2(C([H])([H])C([H])([H])C(=O)N([H])C([H])([H])c3c([H])c([H])c(C(F)(F)F)c([H])c3[H])N([H])C(=O)C([H])([H])C2([H])[H])c([H])c([H])c1Cl		438.8769999999997	4.646700000000003	2	2	8	7	30	0	1	1	2	0	2	3	0.36363636363636365	58.199999999999996	0.3451275592331833	0.7909256700154786	0.000233751	4.884511363924495
Chembridge	10712715	[H]c1nc(C([H])([H])[H])n(C([H])([H])C([H])([H])C([H])([H])N([H])C(=O)C2(N3C([H])([H])C([H])([H])C([H])([H])C([H])([H])C3([H])[H])C([H])([H])c3c([H])c([H])c([H])c([H])c3C2([H])[H])c1[H]		366.50899999999956	2.7213200000000004	4	1	5	7	27	1	1	2	1	1	2	4	0.5454545454545454	50.160000000000004	0.23298845288957953	0.8811141675765357	0.000566043	4.389650420941161
Chembridge	10712716	[H]c1onc(C([H])([H])N([H])C(=O)C([H])([H])c2c3c(n(C([H])([H])C([H])(C([H])([H])[H])C([H])([H])[H])c2C([H])([H])[H])C([H])([H])C(C([H])([H])[H])(C([H])([H])[H])C([H])([H])C3=O)c1[H]		371.4809999999996	3.4545200000000023	5	1	6	11	27	1	0	1	0	2	2	3	0.5714285714285714	77.13	0.2633390401736946	0.8175112965067972	0.000535568	4.029204135084856
Chembridge	10715035	[H]c1c(OC([H])([H])[H])nc(-c2c([H])c(OC([H])([H])[H])c3c(c2[H])C([H])([H])N(C([H])([H])c2c([H])c([H])c(C([H])([H])[H])c([H])c2[H])C([H])([H])C([H])([H])O3)c([H])c1[H]		390.48299999999966	4.468820000000004	5	0	5	8	29	0	1	1	2	1	3	4	0.2916666666666667	43.82000000000001	0.2387419912424692	0.8145530965399189	0.000419491	4.624271967192134
Chembridge	10722098	[H]c1c(C([H])([H])[H])nc(C([H])([H])N2C([H])([H])C([H])([H])C([H])(Oc3c([H])c([H])c(C(=O)N([H])C([H])([H])C([H])([H])OC([H])([H])[H])c([H])c3Cl)C([H])([H])C2([H])[H])c([H])c1[H]		417.9369999999996	3.463020000000002	5	1	7	10	29	0	1	1	1	1	2	3	0.45454545454545453	63.69000000000001	0.0810593	0.9645589776407172	0.0010223	5.33722
Chembridge	10722124	[H]OC1(c2c([H])nc([H])c([H])c2[H])C([H])([H])C([H])([H])N(C([H])([H])c2c([H])c([H])c3c(c2[H])C([H])([H])N(C([H])([H])c2c([H])c([H])c([H])c([H])c2OC([H])([H])C([H])=C([H])[H])C([H])([H])C([H])([H])O3)C([H])([H])C1([H])[H]		485.62799999999964	4.524600000000004	6	1	6	9	36	0	2	2	2	1	3	5	0.36666666666666664	58.06	0.10667978320723603	0.9608464585428796	0.000532441	6.0007985800933215
Chembridge	10727761	[H]c1c([H])c([H])c(-c2c([H])c([H])c(C3(C([H])([H])C(=O)N4C([H])([H])C([H])([H])C([H])(C(=O)OC([H])([H])[H])C([H])([H])C4([H])[H])C(=O)N(C4([H])C([H])([H])C4([H])[H])C(=O)C3([H])[H])c([H])c2[H])c([H])c1[H]		474.55699999999973	3.314400000000002	5	0	7	7	35	1	2	3	2	0	2	5	0.42857142857142855	83.99000000000001	0.28892561236923353	0.8135609618609467	0.000239024	5.108448750233626
Chembridge	10730812	[H]OC(c1c([H])c([H])c2c(c1[H])C([H])([H])N(C([H])([H])C([H])([H])C([H])(C([H])([H])[H])C([H])([H])[H])C([H])([H])C([H])([H])O2)(C([H])([H])[H])C([H])([H])Oc1c([H])c([H])c([H])c([H])c1[H]		369.5049999999995	4.213600000000004	4	1	4	11	27	0	1	1	2	0	2	3	0.4782608695652174	41.93000000000001	0.10894847064348734	0.9473096989871443	0.000966757	5.002538883988195
Chembridge	10736290	[H]OC1(C([H])([H])N([H])C([H])([H])c2c([H])c([H])c(C([H])([H])[H])c(F)c2[H])C(=O)N(C([H])([H])C2([H])C([H])([H])C2([H])[H])C([H])([H])C([H])([H])C1([H])[H]		320.40799999999956	1.9872199999999998	3	2	5	8	23	1	1	2	1	0	1	3	0.6111111111111112	52.57000000000001	0.18022612595375406	0.8818206289816808	0.000900332	4.181792968326891
Chembridge	10739721	[H]c1c([H])c(OC([H])([H])[H])c([H])c(C([H])([H])C([H])(N(C(=O)c2nn(C([H])([H])[H])c([H])c2[H])C([H])([H])[H])C2([H])C([H])([H])C([H])([H])N(C(=O)C([H])([H])C3([H])C([H])([H])C([H])([H])C([H])([H])C([H])([H])C3([H])[H])C([H])([H])C2([H])[H])c1[H]		480.65299999999957	4.321000000000003	5	0	7	11	35	1	1	2	1	1	2	4	0.6071428571428571	67.67	0.36722971800773824	0.6914170340452878	0.000143368	5.303170993675523
Chembridge	10752275	[H]c1c([H])c(C([H])([H])C(=O)N([H])C([H])([H])C2([H])C([H])([H])N(C(=O)C([H])([H])C([H])([H])n3nc(C([H])([H])[H])c([H])c3[H])C([H])([H])C([H])([H])C2([H])[H])c([H])c([H])c1OC([H])([H])[H]		398.5069999999996	2.1877199999999988	5	1	7	10	29	0	1	1	1	1	2	3	0.5	76.46000000000001	0.11192043204221201	0.9502697150649065	0.0006376	5.869835311304755
Chembridge	10755694	[H]c1nc(C([H])([H])N2C(=O)C([H])([H])C([H])([H])C([H])(C(=O)N([H])C([H])([H])c3c([H])c([H])c(SC([H])([H])[H])c([H])c3[H])C2([H])[H])c([H])c([H])c1[H]		369.4899999999997	2.858500000000001	4	1	6	7	26	0	1	1	1	1	2	3	0.35	62.300000000000004	0.11851942263345348	0.9469592609584881	0.000979517	4.77484
Chembridge	10756134	[H]c1nc([H])c(-c2nc3c([H])c(N([H])C(=O)C([H])([H])OC([H])([H])[H])c([H])c(C(=O)N([H])C([H])([H])c4c([H])c([H])c([H])c([H])c4OC([H])([H])[H])c3n2C([H])([H])C([H])([H])[H])c([H])c1[H]		473.53299999999984	3.641700000000003	7	2	9	12	35	0	0	0	2	2	4	4	0.23076923076923078	107.37	0.4849074051011606	0.5711939439750383	0.000106461	4.901156960830566
Chembridge	10759783	[H]c1oc(C([H])([H])Oc2c([H])c([H])c([H])c(F)c2F)nc1C(=O)N([H])C([H])([H])C([H])([H])c1nc(C([H])([H])[H])c([H])c([H])c1[H]		373.3589999999998	3.207720000000002	5	1	8	8	27	0	0	0	1	2	3	3	0.21052631578947367	77.25	0.24346128054496674	0.8827280117676817	0.000494293	4.570134312810175
Chembridge	10761385	[H]c1c([H])c(C([H])([H])C2=NOC([H])(C([H])([H])N([H])C(=O)C([H])([H])c3c(F)c([H])c([H])c(F)c3F)C2([H])[H])c([H])c([H])c1F		380.3409999999998	3.2893000000000017	3	1	8	6	27	0	1	1	2	0	2	3	0.2631578947368421	50.69	0.12158140928497325	0.9221551621989686	0.000823848	4.973427356092243
Chembridge	10763560	[H]c1c(OC([H])([H])C([H])([H])[H])c([H])c2c(C([H])([H])[H])nc(N3C([H])([H])C([H])([H])C([H])([H])C3([H])C(=O)N([H])C([H])([H])c3c(C([H])([H])[H])nn(C([H])([H])C([H])([H])[H])c3C([H])([H])[H])nc2c1[H]		436.55999999999966	3.4553600000000024	7	1	8	12	32	0	1	1	1	2	3	4	0.5	85.17	0.17510954201280013	0.8862877083838537	0.00043358	5.249786370206015
Chembridge	10765691	[H]c1c([H])c([H])c(-c2nnc(C([H])([H])C(=O)N3C([H])([H])c4c([H])c(C([H])([H])N5C([H])([H])C([H])([H])C([H])([H])C([H])(C([H])([H])OC([H])([H])[H])C5([H])[H])c([H])c([H])c4OC([H])([H])C3([H])[H])n2[H])c([H])c1[H]		475.59299999999973	3.293800000000002	6	1	8	8	35	0	2	2	2	1	3	5	0.4444444444444444	83.58000000000001	0.11474488990965977	0.957289	0.000473547	6.1949700307533275
Chembridge	10768746	[H]c1sc(C([H])([H])[H])nc1C([H])([H])N([H])C(=O)c1c([H])c(OC([H])([H])[H])c([H])c([H])c1OC1([H])C([H])([H])C([H])([H])N(C2([H])C([H])([H])C([H])([H])C([H])([H])C2([H])[H])C([H])([H])C1([H])[H]		429.5859999999997	4.175920000000004	6	1	7	9	30	1	1	2	1	1	2	4	0.5652173913043478	63.69	0.31043054003332826	0.7738771721807939	0.000262414	4.800660648581072
Chembridge	10773401	[H]Oc1c(OC([H])([H])[H])c([H])c([H])c([H])c1C([H])([H])N1C([H])([H])C([H])([H])C([H])([H])C([H])(C(=O)c2c([H])c([H])c(Cl)c([H])c2[H])C1([H])[H]		359.85299999999967	4.149100000000003	4	1	5	7	25	0	1	1	2	0	2	3	0.35	49.77000000000001	0.11657004983771775	0.9551466203039358	0.00108251	4.667800207046693
Chembridge	10777899	[H]c1c([H])c(Cl)c([H])c(-c2noc(C([H])([H])N3C([H])([H])C([H])([H])C([H])(OC([H])([H])C([H])([H])OC([H])([H])[H])C([H])([H])C3([H])[H])n2)c1[H]		351.83399999999966	3.017400000000001	6	0	7	8	24	0	1	1	1	1	2	3	0.5294117647058824	60.620000000000005	0.0818679	0.9781595108567165	0.001215	5.365518968352883
Chembridge	10778046	[H]c1c([H])c([H])c2c(-c3noc4c3C([H])([H])N(C(=O)C3(C(=O)N([H])[H])C([H])([H])C3([H])[H])C([H])([H])C4([H])[H])c([H])c([H])c([H])c2c1[H]		361.4009999999997	2.6450000000000005	4	1	6	3	27	1	1	2	2	1	3	5	0.2857142857142857	89.43	0.1441938629244617	0.9117106641001193	0.000971087	4.303460234665073
Chembridge	10778184	[H]Oc1c([H])c([H])c([H])c([H])c1C([H])(c1c([H])c([H])c([H])c(Cl)c1[H])C([H])([H])C(=O)N([H])C([H])([H])C(=O)OC([H])([H])[H]		347.7979999999998	2.8568000000000016	4	2	6	8	24	0	0	0	2	0	2	2	0.2222222222222222	75.63000000000001	0.4252107800319641	0.7516778697139439	0.000366293	3.8863232965973333
Chembridge	10778754	[H]c1nc(C([H])([H])N2C([H])([H])C([H])([H])N(C(=O)C3([H])C([H])([H])C([H])([H])N(c4nc(C([H])([H])[H])c5c([H])c(C([H])(C([H])([H])[H])C([H])([H])[H])c([H])c([H])c5n4)C([H])([H])C3([H])[H])C([H])([H])C2([H])[H])c(C([H])([H])[H])c([H])c1[H]		486.66399999999965	4.325840000000004	6	0	7	9	36	0	2	2	1	2	3	5	0.5172413793103449	65.46000000000001	0.056254349347438094	0.9738907909650472	0.000877308	6.415566375124032
Chembridge	10783083	[H]C([H])=C([H])C([H])([H])Oc1c([H])c([H])c([H])c(C(=O)N2C([H])([H])c3c([H])nc(C([H])([H])[H])c(C([H])([H])N([H])C(=O)/C([H])=C(\[H])c4sc([H])c([H])c4[H])c3C([H])([H])C2([H])[H])c1[H]		473.5979999999998	4.544420000000004	5	1	7	9	34	0	1	1	1	2	3	4	0.2222222222222222	71.53	0.1730587787049216	0.9152654257240632	0.000356514	5.718961509159949
Chembridge	10784710	[H]/C(C(=O)N([H])C([H])([H])C1([H])ON=C(C([H])([H])c2c([H])c([H])c(F)c([H])c2[H])C1([H])[H])=C(/[H])c1c([H])c([H])c(F)c(F)c1[H]		374.36199999999974	3.6209000000000024	3	1	7	6	27	0	1	1	2	0	2	3	0.2	50.69	0.0550981	0.9759940464990023	0.00146888	5.719608257051495
Chembridge	10789372	[H]c1nc(N2C([H])([H])C([H])([H])OC([H])([H])C2([H])[H])nc2c1C([H])(N([H])C([H])([H])c1sc(C([H])([H])[H])c([H])c1[H])C([H])([H])C(C([H])([H])[H])(C([H])([H])[H])C2([H])[H]		372.5379999999996	3.4864200000000025	6	1	6	7	26	1	1	2	0	2	2	4	0.6	50.28	0.26409184301492056	0.8333780067733444	0.000459803	4.395469935485542
Chembridge	10790145	[H]c1c(C([H])([H])[H])n([H])c([H])c(C(=O)N2C([H])([H])C([H])([H])C([H])(C3([H])C([H])([H])N(C([H])([H])C(C([H])([H])[H])(C([H])([H])[H])C([H])([H])[H])C([H])([H])C3([H])[H])C([H])([H])C2([H])[H])c1=O		359.5139999999995	2.903520000000001	3	1	5	4	26	0	2	2	0	1	1	3	0.7142857142857143	56.410000000000004	0.0904986	0.9975277141786951	0.00131934	4.925588018905468
Chembridge	10804757	[H]c1nc(C([H])([H])[H])c(C([H])([H])N([H])C(=O)c2c([H])sc([H])c2[H])c2c1C([H])([H])N(C(=O)c1c([H])c([H])c([H])c(-n3nc(C([H])([H])[H])c([H])c3C([H])([H])[H])c1[H])C([H])([H])C2([H])[H]		485.6129999999998	4.382560000000004	6	1	8	8	35	0	1	1	1	3	4	5	0.25925925925925924	80.12	0.15217515488843655	0.9352342944101656	0.000400205	5.745006911890985
Chembridge	10807020	[H]c1nc([H])c(C([H])([H])N2C(=O)C([H])([H])C(c3c([H])c([H])c([H])c([H])c3C([H])([H])[H])(C([H])([H])C(=O)N3C([H])([H])C([H])([H])N(C([H])([H])C([H])([H])OC([H])([H])[H])C([H])([H])C3([H])[H])C2=O)c([H])c1[H]		464.5659999999997	1.767620000000001	6	0	8	10	34	0	2	2	1	1	2	4	0.46153846153846156	83.05	0.3345239948284517	0.8047288689164951	0.000239597	4.80798
Chembridge	10814456	[H]c1c([H])c(Cl)c([H])c(C(=O)C2([H])C([H])([H])N(C(=O)N([H])c3c([H])c([H])c([H])c([H])c3C(=O)OC([H])([H])[H])C([H])([H])C([H])([H])C2([H])[H])c1[H]		400.8619999999998	4.253400000000004	4	1	7	5	28	0	1	1	2	0	2	3	0.2857142857142857	75.71000000000001	0.3535327847315676	0.775305	0.000363346	4.003321178782035
Chembridge	10819635	[H]c1c([H])c([H])c2c(c1[H])C1(C([H])([H])C([H])([H])N(C([H])([H])c3c([H])c(OC([H])([H])[H])c([H])c([H])c3OC([H])([H])[H])C([H])([H])C1([H])[H])[C@@]([H])(OC([H])([H])C([H])([H])OC([H])([H])[H])[C@]2([H])N([H])C(=O)C([H])([H])C([H])([H])[H]		482.6209999999996	3.850100000000003	6	1	7	14	35	1	1	2	2	0	2	4	0.5357142857142857	69.26000000000002	0.2856009304101776	0.8235193854235344	0.000289016	4.669048647488113
OD Screen Hit	10819891	[H]C([H])=C([H])C([H])([H])O[C@]1([H])C2(c3c([H])c([H])c([H])c([H])c3[C@@]1([H])N([H])C(=O)C([H])([H])OC([H])([H])[H])C([H])([H])C([H])([H])N(C(=O)/C([H])=C(\[H])c1c([H])c(F)c([H])c([H])c1F)C([H])([H])C2([H])[H]		496.5539999999997	3.9269000000000034	4	1	8	9	36	1	1	2	2	0	2	4	0.35714285714285715	67.87	0.14094489783924352	0.9549765646071949	0.000487658	5.415060341894465
Chembridge	10820780	[H]c1nc([H])c([H])c(C([H])([H])C([H])([H])C(=O)N2C([H])([H])C([H])([H])C([H])([H])C([H])(C([H])([H])C([H])([H])c3c([H])c([H])c(F)c(F)c3[H])C2([H])[H])c1[H]		358.4319999999996	4.163800000000004	2	0	5	6	26	0	1	1	1	1	2	3	0.42857142857142855	33.2	0.14911092606637796	0.917437	0.000704603	5.017248808206454
Chembridge	10830515	[H]c1c([H])c(C([H])([H])N2C([H])([H])C([H])([H])C([H])([H])C([H])(C([H])([H])N([H])C(=O)C([H])([H])c3c([H])c([H])c(OC([H])([H])[H])c([H])c3[H])C2([H])[H])c([H])c(OC([H])([H])[H])c1F		400.49399999999963	3.413800000000002	4	1	6	10	29	0	1	1	2	0	2	3	0.43478260869565216	50.80000000000001	0.17991440821296364	0.8977826734748919	0.000478199	5.20267
Chembridge	10830681	[H]c1c([H])c(OC(F)(F)F)c([H])c(C([H])([H])N([H])C(=O)C2([H])C([H])([H])N(C([H])([H])C([H])([H])OC([H])([H])[H])C(=O)C([H])([H])C2([H])[H])c1[H]		374.3589999999997	2.0863999999999994	4	1	9	8	26	0	1	1	1	0	1	2	0.5294117647058824	67.87	0.12359572980356848	0.9316160836114635	0.000846905	4.9427477301762295
Chembridge	10833812	[H]c1c([H])c(F)c(C([H])([H])C([H])([H])C2([H])C([H])([H])N(C(=O)C([H])([H])N([H])C(=O)C([H])([H])[H])C([H])([H])C([H])([H])C2([H])[H])c(F)c1[H]		324.3709999999996	2.2721	2	1	6	6	23	0	1	1	1	0	1	2	0.5294117647058824	49.410000000000004	0.21310342641989216	0.9084661929292764	0.000797829	4.1802
Chembridge	10835070	[H]c1c([H])c(C([H])(C([H])([H])[H])C([H])([H])[H])c([H])c([H])c1N([H])C1([H])C([H])([H])N(C(=O)C2=NN(C([H])([H])[H])C(=O)C([H])([H])C2([H])[H])C([H])([H])C([H])([H])C1([H])[H]		356.4699999999996	2.8211000000000004	4	1	6	7	26	0	2	2	1	0	1	3	0.55	65.00999999999999	0.187203	0.9217924622903461	0.000679515	4.629906077191568
Chembridge	10837516	[H]c1c(C(=O)N2C([H])([H])C([H])([H])N(C(=O)OC([H])([H])C([H])([H])[H])C([H])([H])C2([H])[H])nn([H])c1C([H])([H])n1nc(C([H])([H])[H])c([H])c1C([H])([H])[H]		360.41799999999967	1.1856399999999996	6	1	9	7	26	0	1	1	0	2	2	3	0.5294117647058824	96.35000000000001	0.133722	0.9443458051994146	0.000871974	4.831968455100518
OD Screen Hit	10838163	[H]c1c([H])c([H])c(C2(C([H])([H])C(=O)N3C([H])([H])C([H])([H])C([H])([H])C([H])([H])C([H])([H])C3([H])[H])C(=O)N(C3([H])C([H])([H])C([H])([H])C([H])([H])C3([H])[H])C(=O)C2([H])[H])c(Cl)c1[H]		416.94899999999967	4.072000000000003	3	0	6	4	29	1	2	3	1	0	1	4	0.6086956521739131	57.690000000000005	0.6070305756197655	0.6500076949561714	0.000201638	3.7912343878890447
Chembridge	10840724	[H]c1c([H])c([H])c(C2(C([H])([H])C(=O)N3C([H])([H])C([H])([H])C([H])([H])C([H])(C(=O)N(C([H])([H])C([H])([H])[H])C([H])([H])C([H])([H])[H])C3([H])[H])C(=O)N(C([H])([H])C([H])([H])OC([H])([H])[H])C(=O)C2([H])[H])c(Cl)c1[H]		492.0159999999997	2.4802	5	0	9	12	34	0	2	2	1	0	1	3	0.6	87.23	0.20367392689472488	0.8861791265360264	0.000385156	4.898105041397988
Chembridge	10841545	[H]c1c([H])c2c(c([H])c1OC([H])([H])[H])C([H])([H])N(C([H])([H])C([H])([H])N([H])C(=O)[C@@]([H])(N([H])C(=O)C([H])([H])[H])C([H])([H])C([H])(C([H])([H])[H])C([H])([H])[H])C([H])([H])C([H])(C([H])([H])C([H])([H])[H])O2		405.53899999999953	2.3351999999999995	5	2	7	14	29	0	1	1	1	0	1	2	0.6363636363636364	79.9	0.2991011331167717	0.9238104251906489	0.000428005	4.44721
Chembridge	10845572	[H]c1c([H])c([H])c(-c2noc(C([H])([H])N3C([H])([H])C([H])([H])C([H])(C(=O)N4C([H])([H])C([H])([H])C([H])([H])C([H])([H])C4([H])[H])C([H])([H])C3([H])[H])n2)c([H])c1[H]		354.4539999999996	2.961100000000001	5	0	6	4	26	0	2	2	1	1	2	4	0.55	62.470000000000006	0.15718684491471185	0.9143665007977022	0.000758836	4.732943401097054
Chembridge	10845672	[H]c1c([H])c([H])c2c(c1[H])C([H])([H])C([H])(N1C(=O)N([H])C(C([H])([H])[H])(C3([H])C([H])([H])C([H])([H])N(C(=O)C([H])([H])c4c([H])c([H])c(Cl)c([H])c4[H])C([H])([H])C3([H])[H])C1=O)C2([H])[H]		465.98099999999977	3.599000000000002	3	1	7	5	33	1	2	3	2	0	2	5	0.4230769230769231	69.72	0.0626963	0.9969313407919572	0.00102292	5.861207990666978
OD Screen Hit	10847192	[H]c1c([H])c([H])c(C([H])([H])C([H])([H])n2c([H])nc3c([H])c(N([H])S(=O)(=O)C([H])([H])[H])c([H])c(C(=O)N(C([H])([H])[H])C([H])(C4([H])C([H])([H])C4([H])[H])C4([H])C([H])([H])C4([H])[H])c32)c([H])c1[H]		466.60699999999974	3.911100000000004	5	1	8	11	33	2	0	2	2	1	3	5	0.44	84.30000000000001	0.4205552193021388	0.6793108337581217	0.000194895	4.318452073923021
Chembridge	10847362	[H]c1c([H])c([H])c(C2(C([H])([H])C(=O)N(C([H])([H])[H])C([H])([H])c3c([H])c([H])c([H])c([H])c3C(F)(F)F)C(=O)N(C([H])([H])[H])C(=O)C2([H])[H])c(OC([H])([H])[H])c1[H]		448.4409999999998	3.3892000000000024	4	0	9	9	32	0	1	1	2	0	2	3	0.34782608695652173	66.92	0.3180764983096566	0.7941093360380431	0.000367477	3.9999788983250673
Chembridge	10848911	[H]c1nc(C([H])(N([H])C(=O)c2c([H])n(C3([H])C([H])([H])C([H])([H])C([H])([H])C([H])([H])C3([H])[H])c([H])c(C(=O)N([H])C3([H])C([H])([H])C3([H])[H])c2=O)C(F)(F)F)c([H])c([H])c1[H]		462.4719999999997	3.674100000000003	5	2	10	6	33	2	0	2	0	2	2	4	0.4782608695652174	93.09	0.38753335815675044	0.7943335113689343	0.000225254	4.633046384279816
Chembridge	10857751	[H]c1c([H])c(OC([H])([H])[H])c([H])c(C2([H])N(C(=O)C([H])([H])C([H])([H])C([H])([H])n3nnnc3C([H])([H])N3C([H])([H])C([H])([H])OC([H])([H])C3([H])[H])C([H])([H])C([H])([H])C2([H])[H])c1[H]		414.50999999999965	1.6577999999999986	8	0	9	9	30	0	2	2	1	1	2	4	0.6190476190476191	85.61000000000001	0.22495881735644038	0.8244670536692249	0.000377185	4.901075604133811
Chembridge	10857839	[H]c1nc([H])c(C([H])([H])C([H])(N([H])C2([H])C([H])([H])C([H])([H])N(c3c([H])c([H])c(N([H])C(=O)c4c([H])c([H])c(C([H])([H])[H])c([H])c4C([H])([H])[H])c([H])c3[H])C([H])([H])C2([H])[H])C([H])([H])[H])c([H])c1[H]		442.60699999999963	5.1403400000000055	4	2	5	10	33	0	1	1	2	1	3	4	0.35714285714285715	57.260000000000005	0.0552572	0.9850069794090758	0.000991629	6.436796645803651
Chembridge	10858336	[H]Oc1c(Cl)c([H])c(C([H])([H])N2C([H])([H])C([H])([H])C(C(=O)OC([H])([H])C([H])([H])[H])(C([H])([H])c3c([H])c([H])c([H])c([H])c3[H])C([H])([H])C2([H])[H])c([H])c1OC([H])([H])[H]		417.9329999999997	4.442200000000003	5	1	6	10	29	0	1	1	2	0	2	3	0.43478260869565216	59.000000000000014	0.2740127777049512	0.8367402320695142	0.000418882	4.290562192630201
Chembridge	10860115	[H]c1nc(C(=O)C2([H])C([H])([H])N(C([H])([H])c3nc(-c4c([H])c([H])c5c(c4[H])OC([H])([H])O5)no3)C([H])([H])C([H])([H])C2([H])[H])n(C([H])([H])[H])c1[H]		395.4189999999998	2.2937000000000003	9	0	9	6	29	0	2	2	1	2	3	5	0.4	95.51000000000002	0.0889601	0.9484252330878125	0.000949567	5.378162116570151
Chembridge	10865058	[H]c1c([H])c(C([H])([H])C([H])([H])C2([H])C([H])([H])N(C(=O)N([H])C([H])([H])C([H])([H])[H])C([H])([H])C([H])([H])C2([H])[H])c([H])c([H])c1OC([H])([H])[H]		290.40699999999947	3.069300000000002	2	1	4	7	21	0	1	1	1	0	1	2	0.5882352941176471	41.57000000000001	0.10350300174680982	0.9472274987581514	0.00149257	4.652857751713305
Chembridge	10865267	[H]c1c(OC([H])([H])C([H])([H])[H])c([H])c2c(C([H])([H])[H])nc(N3C([H])([H])C([H])([H])C([H])([H])C([H])(C(=O)N([H])C([H])([H])C([H])([H])n4nc(C([H])([H])[H])c([H])c4C([H])([H])[H])C3([H])[H])nc2c1[H]		436.55999999999966	3.183060000000002	7	1	8	11	32	0	1	1	1	2	3	4	0.5	85.17	0.11238901618676178	0.9207725575472749	0.000562608	5.823180177013718
Chembridge	10874514	[H]c1c(S(=O)(=O)C([H])([H])[H])c([H])c2nc(N3C([H])([H])C([H])([H])C([H])([H])C([H])(C(=O)N4C([H])([H])C([H])([H])C([H])([H])C([H])([H])C([H])([H])C4([H])[H])C3([H])[H])nc(C([H])([H])[H])c2c1[H]		430.5739999999997	2.960720000000001	6	0	8	5	30	0	2	2	1	1	2	4	0.5909090909090909	83.47	0.29303067949333256	0.8075113670392731	0.000305672	4.689394310744756
Chembridge	10877402	[H]c1c([H])c([H])c(C2([H])Oc3c([H])c([H])c([H])c([H])c3C([H])([H])N(C([H])([H])C([H])([H])N([H])C(=O)c3c([H])c([H])c(OC([H])([H])[H])c([H])c3OC([H])([H])[H])C2([H])[H])c([H])c1[H]		432.51999999999975	4.069500000000003	5	1	6	9	32	0	1	1	3	0	3	4	0.2692307692307692	60.03	0.24082481222678653	0.8721347721342206	0.00038703	4.780754675408354
Chembridge	10877698	[H]c1sc(C(=O)N2C([H])([H])C([H])([H])C([H])(C3(C([H])([H])c4c([H])c([H])c(F)c([H])c4[H])C(=O)N(C([H])([H])C([H])([H])OC([H])([H])[H])C(=O)N3[H])C([H])([H])C2([H])[H])c(Cl)c1[H]		493.98799999999983	3.5725000000000025	5	1	10	8	33	0	2	2	1	1	2	4	0.43478260869565216	78.95	0.2287548341906665	0.863857	0.000324835	4.962210280534689
Chembridge	10882944	[H]c1nc(N2C([H])([H])C([H])([H])N(C([H])([H])c3c([H])c([H])c4c(c3[H])C([H])([H])N(C(=O)c3sc([H])c([H])c3Cl)C([H])([H])C([H])([H])O4)C([H])([H])C2([H])[H])nc([H])c1[H]		469.9979999999998	3.5485000000000024	7	0	9	4	32	0	2	2	1	2	3	5	0.34782608695652173	61.8	0.0880929	0.9849536766096717	0.00078143	5.6173830608050075
Chembridge	10883629	[H]c1nn(-c2c([H])c([H])c(F)c([H])c2F)c(C([H])([H])[H])c1C([H])(N([H])C([H])([H])c1c([H])c([H])c(OC([H])([H])[H])c([H])c1F)C([H])([H])[H]		375.3939999999997	4.4574200000000035	4	1	7	9	27	0	0	0	2	1	3	3	0.25	39.08	0.2571036778203564	0.8782531142749306	0.000538228	4.248632847051179
Chembridge	10887296	[H]c1c([H])c(-c2nc(C([H])([H])N([H])C(=O)C([H])([H])c3c([H])c([H])c4c(c3[H])OC([H])([H])O4)c(C([H])([H])[H])o2)c([H])c(N([H])C(=O)C2([H])C([H])([H])N(C([H])([H])[H])C([H])([H])C([H])([H])C2([H])[H])c1[H]		490.55999999999983	3.517920000000003	7	2	9	9	36	0	2	2	2	1	3	5	0.37037037037037035	105.93	0.10355429793599366	0.9756827283952572	0.000525023	6.166974695577375
Chembridge	10893042	[H]c1nc(N2C([H])([H])C([H])([H])N(C([H])([H])c3c([H])c([H])c4c(c3[H])C([H])([H])N(C(=O)c3sc([H])c([H])c3Cl)C([H])([H])C([H])([H])O4)C([H])([H])C2([H])[H])c([H])c([H])c1[H]		469.00999999999976	4.153500000000004	6	0	8	4	32	0	2	2	1	2	3	5	0.3333333333333333	48.91	0.0868861	0.9532780979592059	0.000674881	5.946309544562289
OD Screen Hit	10895192	[H]c1c([H])c(C([H])([H])N(C(=O)C2([H])C([H])([H])C([H])([H])N(c3nc(C([H])([H])[H])c4c([H])c([H])c([H])c([H])c4n3)C([H])([H])C2([H])[H])C([H])([H])[H])c([H])c([H])c1C(F)(F)F		442.4849999999998	4.832020000000004	4	0	8	6	32	0	1	1	2	1	3	4	0.375	49.330000000000005	0.0893104	0.9725044333509566	0.000794792	5.649744056136208
Chembridge	10901728	[H]c1nc(N2C([H])([H])C([H])([H])N(c3c([H])c([H])c([H])c([H])c3C([H])([H])[H])C([H])([H])C2([H])[H])c(C([H])([H])N([H])C2([H])C([H])([H])C([H])([H])SC([H])([H])C2([H])[H])c([H])c1[H]		382.5769999999996	3.701820000000003	5	1	5	6	27	0	2	2	1	1	2	4	0.5	31.4	0.22801	0.984629	0.000689133	4.256849193641308
Chembridge	10911091	[H]c1nc(C([H])([H])[H])c(C(=O)N2C([H])([H])C([H])([H])C([H])([H])C([H])([H])C2([H])C(=O)N([H])c2c([H])c([H])c(Oc3c([H])c([H])c([H])c([H])c3F)c([H])c2[H])o1		423.44399999999985	4.547820000000004	5	1	8	6	31	0	1	1	2	1	3	4	0.2608695652173913	84.67000000000002	0.12487954095038857	0.9533240142174607	0.000705888	5.151546930336995
Chembridge	10912200	[H]c1c([H])c([H])c(C([H])(C([H])([H])[H])C([H])([H])N([H])C(=O)C([H])([H])C([H])([H])C2(C([H])([H])c3c([H])c([H])c(OC([H])([H])[H])c4c([H])c([H])c([H])c([H])c34)N([H])C(=O)C([H])([H])C2([H])[H])c([H])c1[H]		444.57499999999965	4.739800000000005	3	2	5	11	33	0	1	1	3	0	3	4	0.35714285714285715	67.42999999999999	0.18547585370271463	0.9238760090637638	0.000385474	5.536718348172679
Chembridge	10917168	[H]c1c([H])c(OC([H])([H])[H])c([H])c(C([H])([H])C([H])([H])N([H])C(=O)c2c([H])c([H])c(OC3([H])C([H])([H])C([H])([H])N(C(=O)C4([H])C([H])([H])C4([H])[H])C([H])([H])C3([H])[H])c([H])c2[H])c1[H]		422.52499999999964	3.4475000000000025	4	1	6	9	31	1	1	2	2	0	2	4	0.44	67.87	0.0679735	0.9931334995638985	0.000970735	6.058884244575634
Chembridge	10919686	[H]c1c([H])c(OC([H])([H])[H])c([H])c(OC([H])([H])C2([H])C([H])([H])N(C(=O)C([H])([H])C([H])([H])C3(C([H])([H])c4c([H])c([H])c(F)c([H])c4[H])N([H])C(=O)C([H])([H])C3([H])[H])C([H])([H])C([H])([H])C2([H])[H])c1[H]		468.5689999999996	4.123400000000004	4	1	7	10	34	0	2	2	2	0	2	4	0.48148148148148145	67.87	0.1840174940318247	0.8828696387081462	0.000354993	5.45965
Chembridge	10919833	[H]c1c([H])c(C2(c3noc(C([H])([H])N4C([H])([H])C([H])([H])C([H])([H])C([H])([H])C4([H])C([H])([H])C([H])([H])N([H])C(=O)C([H])([H])[H])n3)C([H])([H])C([H])([H])C([H])([H])C2([H])[H])c([H])c([H])c1C([H])([H])[H]		410.56199999999956	4.118820000000003	5	1	6	9	30	1	1	2	1	1	2	4	0.625	71.26	0.20708035733015223	0.9502677722732754	0.000571931	4.591317568998361
Chembridge	10927193	[H]C([H])([H])OC([H])([H])C([H])([H])C([H])([H])C1([H])C([H])([H])C([H])([H])N(C(=O)C2([H])C([H])([H])N(C([H])([H])C([H])([H])C([H])([H])N3C(=O)C([H])([H])C([H])([H])C3([H])[H])C(=O)C([H])([H])C2([H])[H])C([H])([H])C1([H])[H]		407.5549999999995	1.9026999999999994	4	0	7	10	29	0	3	3	0	0	0	3	0.8636363636363636	70.16	0.20903340561625794	0.8548857121689732	0.000465176	4.718194824043048
Chembridge	10928788	[H]OC([H])(C([H])([H])c1c([H])c([H])c([H])c([H])c1[H])C1([H])C([H])([H])C([H])([H])N(C(=O)C([H])([H])C2(c3c([H])c([H])c([H])c([H])c3C([H])([H])[H])C(=O)N(C([H])([H])C([H])([H])OC([H])([H])[H])C(=O)C2([H])[H])C([H])([H])C1([H])[H]		492.61599999999964	2.870420000000001	5	1	7	12	36	0	2	2	2	0	2	4	0.4827586206896552	87.15	0.10786907600320436	0.9661653113249051	0.000591386	5.646514422134932
Chembridge	10930834	[H]c1c([H])c([H])c(C([H])([H])C([H])([H])N(C([H])([H])c2c([H])c([H])c3nonc3c2[H])C([H])([H])C2([H])C([H])([H])N(C([H])([H])[H])C([H])([H])C([H])([H])C2([H])[H])c([H])c1[H]		364.4929999999996	3.609300000000003	5	0	5	8	27	0	1	1	2	1	3	4	0.45454545454545453	45.400000000000006	0.38478368043798367	0.6844990562372116	0.000294469	4.141035407126854
Chembridge	10934507	[H]c1nn(C2([H])C([H])([H])C([H])([H])N(C(=O)c3sc([H])c([H])c3[H])C([H])([H])C2([H])[H])c(N([H])C(=O)C([H])(OC([H])([H])[H])c2c([H])c([H])c([H])c([H])c2[H])c1[H]		424.5259999999998	3.7481000000000027	6	1	8	7	30	0	1	1	1	2	3	4	0.3181818181818182	76.46000000000001	0.18429735802089978	0.934228	0.000558935	4.757029793365355
Chembridge	10935674	[H]c1c([H])c([H])c(OC([H])([H])C2([H])C([H])([H])N(C(=O)C([H])([H])C3(c4c([H])c([H])c(OC([H])([H])[H])c([H])c4[H])C(=O)N(C4([H])C([H])([H])C4([H])[H])C(=O)C3([H])[H])C([H])([H])C([H])([H])C2([H])[H])c(F)c1[H]		494.5629999999997	3.701100000000002	5	0	8	9	36	1	2	3	2	0	2	5	0.4642857142857143	76.15	0.19884555455959563	0.8776561297415395	0.000318795	5.391244191716579
Chembridge	10935784	[H]c1nc(C([H])(C([H])([H])[H])C([H])([H])[H])n(C([H])([H])c2c([H])c(C(=O)N(C([H])([H])[H])C([H])([H])C3([H])Oc4c([H])c([H])c([H])c([H])c4OC3([H])[H])nn2[H])c1[H]		395.46299999999974	2.6898999999999997	6	1	8	9	29	0	1	1	1	2	3	4	0.38095238095238093	85.27000000000001	0.3184963132400556	0.8213112722051146	0.000386667	4.247687552307967
Chembridge	10936116	[H]OC([H])([H])C([H])([H])C1([H])N(C([H])([H])c2c([H])c([H])c(OC([H])([H])C([H])([H])[H])c([H])c2[H])C([H])([H])C([H])([H])N(C([H])([H])c2c(OC([H])([H])[H])c([H])c([H])c([H])c2OC([H])([H])[H])C1([H])[H]		414.54599999999954	3.1713000000000013	6	1	6	14	30	0	1	1	2	0	2	3	0.5	54.400000000000006	0.3542335380461634	0.7685479329121928	0.00028847	4.388248681935077
Chembridge	10944780	[H]c1nc(Oc2c([H])nc(C([H])([H])[H])c([H])c2[H])c(C([H])([H])N([H])C(=O)c2c([H])c([H])c(OC([H])([H])[H])c([H])c2[H])c([H])c1[H]		349.3899999999997	3.515920000000002	5	1	6	8	26	0	0	0	1	2	3	3	0.15	73.34000000000002	0.2864433205846218	0.7995592090518507	0.000437106	4.366162866080073
Chembridge	10947339	[H]OC1(C([H])([H])N2C([H])([H])C([H])([H])N(C([H])([H])C3([H])C([H])([H])C3([H])[H])C([H])([H])C2([H])[H])C(=O)N(C([H])([H])c2c([H])c([H])c([H])c(C([H])([H])[H])c2[H])C([H])([H])C([H])([H])C1([H])[H]		371.52499999999947	1.87612	4	1	5	8	27	1	2	3	1	0	1	4	0.6818181818181818	47.019999999999996	0.14771953187468312	0.9232137600182452	0.000805704	4.649629534344627
Chembridge	10948708	[H]c1nc(Oc2c([H])c([H])c([H])c([H])c2OC([H])([H])[H])c(C([H])([H])N([H])C(=O)C([H])([H])OC([H])([H])[H])c([H])c1[H]		302.3299999999997	2.1451000000000002	5	1	6	9	22	0	0	0	1	1	2	2	0.25	69.68	0.19756	0.9483434395785613	0.00116882	3.817760076218256
Chembridge	10954096	[H]c1c([H])c(SC([H])([H])[H])c([H])c(C([H])([H])N2C([H])([H])C([H])([H])C([H])([H])C([H])(C([H])([H])N([H])C(=O)C([H])([H])c3c([H])c([H])c(OC([H])([H])[H])c([H])c3[H])C2([H])[H])c1[H]		398.5719999999996	3.988000000000003	4	1	5	10	28	0	1	1	2	0	2	3	0.43478260869565216	41.57000000000001	0.0929038	0.9913781928581387	0.000937092	5.4565964233739015
Chembridge	10954311	[H]C([H])=C([H])C([H])([H])N(C(=O)C([H])([H])C1([H])C(=O)N([H])C([H])([H])C([H])([H])N1C([H])([H])c1c([H])c([H])c(C([H])([H])[H])c([H])c1[H])C([H])([H])C([H])=C([H])[H]		341.45499999999953	1.8861199999999996	3	1	5	9	25	0	1	1	1	0	1	2	0.4	52.65	0.20817853567334618	0.9056601032430445	0.000787911	4.134093077648383
Chembridge	10955584	[H]c1c([H])c([H])c2c(c1[H])C([H])([H])C(C(=O)N([H])[C@]([H])(C(=O)N([H])[H])C([H])([H])C([H])(C([H])([H])[H])C([H])([H])[H])(N1C([H])([H])[C@]([H])(C([H])([H])[H])O[C@]([H])(C([H])([H])[H])C1([H])[H])C2([H])[H]		387.52399999999955	1.6494000000000013	4	2	6	10	28	1	1	2	1	0	1	3	0.6363636363636364	84.66	0.41921798492537765	0.8221684228413554	0.000356025	3.991297586863089
Chembridge	10960010	[H]c1nc([H])c(C2([H])N(C(=O)C3([H])C([H])([H])C(=O)c4sc(N([H])C(=O)C([H])([H])C5([H])C([H])([H])C([H])([H])C([H])([H])C([H])([H])C5([H])[H])nc4C3([H])[H])C([H])([H])C([H])([H])C([H])([H])C2([H])[H])c([H])c1[H]		480.63399999999973	4.945900000000005	6	1	8	5	34	2	1	3	0	2	2	5	0.5769230769230769	92.26	0.11469315078658036	0.9830849745950382	0.000562635	5.765949887714953
Chembridge	10960300	[H]Oc1c([H])c([H])c([H])c(C([H])(c2c([H])c([H])c([H])c([H])c2Cl)C([H])([H])C(=O)N2C([H])([H])C([H])([H])N(C([H])(C([H])([H])[H])C([H])([H])[H])C([H])([H])C2([H])[H])c1[H]		386.92299999999966	4.120200000000003	3	1	5	8	27	0	1	1	2	0	2	3	0.4090909090909091	43.78	0.28335745514967614	0.857298	0.000470417	4.217970274609137
Chembridge	10961684	[H]c1c([H])c2c(c([H])c1OC([H])([H])[H])C([H])([H])N(C([H])([H])c1c(C([H])([H])[H])nn(C([H])([H])[H])c1[H])C([H])([H])C([H])(C([H])([H])C([H])([H])[H])O2		315.4169999999995	2.9103200000000014	5	0	5	8	23	0	1	1	1	1	2	3	0.5	39.52	0.4294115132678701	0.650826	0.00036393	3.7058318004791513
Chembridge	10965687	[H]c1nc(SC([H])([H])[H])nc([H])c1C([H])([H])N1C([H])([H])C([H])([H])C([H])([H])C(C(=O)OC([H])([H])C([H])([H])[H])(C([H])([H])c2c([H])c([H])c([H])c([H])c2F)C1([H])[H]		403.52299999999974	3.7256000000000027	6	0	7	9	28	0	1	1	1	1	2	3	0.47619047619047616	55.32000000000001	0.14235079275231483	0.9192447365805375	0.000724499	4.771656716830012
Chembridge	10966676	[H]c1c([H])c(C(=O)N([H])C([H])([H])C([H])([H])OC([H])([H])[H])c([H])c(Cl)c1OC1([H])C([H])([H])C([H])([H])N(C([H])(C([H])([H])[H])C([H])([H])C([H])([H])SC([H])([H])[H])C([H])([H])C1([H])[H]		414.99899999999957	3.7010000000000023	5	1	7	13	27	0	1	1	1	0	1	2	0.65	50.8	0.0520442	0.9800154039350131	0.00139542	5.747868117931948
Chembridge	10971929	[H]c1c([H])c(C([H])([H])C2(C([H])([H])C([H])([H])C(=O)N([H])C([H])([H])C([H])([H])c3c([H])c([H])c([H])c4c([H])c([H])c([H])c([H])c34)N([H])C(=O)C([H])([H])C2([H])[H])c([H])c(OC([H])([H])[H])c1F		448.53799999999967	4.317900000000003	3	2	6	10	33	0	1	1	3	0	3	4	0.3333333333333333	67.43	0.18075053921750214	0.9034708446844898	0.000419566	5.261071728784943
Chembridge	10974405	[H]c1nc(S(=O)(=O)C([H])(C([H])([H])[H])C([H])([H])[H])n(C([H])([H])c2c([H])c([H])c([H])c([H])c2F)c1C([H])([H])N(C([H])([H])[H])C([H])(c1noc([H])c1[H])C([H])([H])[H]		420.5099999999997	3.433600000000002	7	0	9	12	29	0	0	0	1	2	3	3	0.4	81.23	0.35471	0.7871505399354563	0.000355284	3.988382768270921
Chembridge	10975119	[H]c1c([H])c(C([H])([H])C2(C3([H])C([H])([H])C([H])([H])N(C(=O)c4c([H])c([H])c(C([H])([H])[H])c([H])c4[H])C([H])([H])C3([H])[H])C(=O)N(C([H])([H])C([H])([H])OC([H])([H])[H])C(=O)N2[H])c([H])c([H])c1F		467.5409999999997	3.1660200000000014	4	1	8	9	34	0	2	2	2	0	2	4	0.4230769230769231	78.95	0.38606787259499226	0.7447720224598778	0.000188347	4.83115
Chembridge	10975477	[H]c1nc(C([H])([H])[H])c([H])nc1C(=O)N1C([H])([H])C([H])([H])C2(c3c([H])c([H])c([H])c([H])c3[C@@]([H])(N([H])C(=O)c3c([H])c([H])c([H])c([H])c3OC([H])([H])[H])[C@]2([H])OC([H])([H])[H])C([H])([H])C1([H])[H]		486.5719999999998	3.4673200000000017	6	1	8	8	36	1	1	2	2	1	3	5	0.35714285714285715	93.65	0.1618805377076673	0.9846977557983163	0.00050956	5.13146
Chembridge	10978303	[H]c1c([H])c(C(=O)OC([H])([H])[H])c([H])c(C(=O)N2C([H])([H])C([H])([H])C([H])([H])C([H])(C(=O)c3c([H])c([H])c([H])c4c([H])c([H])c([H])c([H])c34)C2([H])[H])c1[H]		401.46199999999976	4.361500000000004	4	0	5	5	30	0	1	1	3	0	3	4	0.24	63.68000000000001	0.23169170958086313	0.8402170273865139	0.000421924	4.709462392655691
Chembridge	10979298	[H]c1c([H])c2c(c([H])c1OC([H])([H])[H])OC([H])(C([H])([H])[H])C([H])([H])N(C([H])([H])c1c([H])c(OC([H])([H])[H])c3c(c1[H])OC([H])([H])O3)C2([H])[H]		357.4059999999996	3.215600000000001	6	0	6	7	26	0	2	2	2	0	2	4	0.4	49.39	0.21135325128491847	0.8585121812963509	0.000640191	4.286365107235974
Chembridge	10982095	[H]Oc1c([H])c([H])c(C([H])(c2c([H])c([H])c([H])c(O[H])c2[H])C([H])([H])C(=O)N2C([H])([H])C([H])([H])C([H])(C([H])([H])[H])C([H])([H])C2([H])[H])c([H])c1[H]		339.43499999999955	3.878300000000004	3	2	4	7	25	0	1	1	2	0	2	3	0.38095238095238093	60.77000000000001	0.34684380361994727	0.7547666989424932	0.000404184	4.082561299494762
Chembridge	10983837	[H]c1nc([H])c(C([H])([H])C([H])([H])C(=O)N2C([H])([H])C([H])([H])C([H])([H])C([H])([H])C2([H])C(=O)N([H])c2c([H])c([H])c([H])c(-c3nnc(C([H])([H])[H])s3)c2[H])nc1[H]		436.5409999999998	3.2559200000000024	7	1	9	7	31	0	1	1	1	2	3	4	0.36363636363636365	100.97000000000001	0.22281533841777024	0.9605434437488829	0.000457044	4.85671
Chembridge	10984952	[H]c1c([H])c([H])c(C([H])([H])n2c(C([H])([H])[H])nc3c([H])c(N([H])C(=O)C([H])([H])[H])c([H])c(C(=O)N4C([H])([H])c5c([H])c([H])c([H])c([H])c5OC([H])([H])C4([H])[H])c32)c([H])c1[H]		454.5299999999998	4.386220000000004	5	1	7	6	34	0	1	1	3	1	4	5	0.2222222222222222	76.46000000000001	0.527124	0.745392	0.000194136	4.26718
Chembridge	10985410	[H]c1c([H])c(C([H])([H])C([H])([H])N2C([H])([H])C([H])([H])C([H])([H])C([H])(C([H])([H])N(C([H])([H])[H])C([H])([H])c3c([H])c([H])c(OC([H])([H])[H])c(OC([H])([H])[H])c3OC([H])([H])[H])C2([H])[H])c([H])c([H])c1F		430.56399999999957	4.238000000000003	5	0	6	14	31	0	1	1	2	0	2	3	0.52	34.17	0.10550075233372352	0.9580524861002813	0.000702786	5.564539767657341
Chembridge	10989767	[H]C(=O)N1C([H])([H])C([H])([H])N(c2nc3nonc3nc2N([H])C2([H])C([H])([H])C2([H])[H])C([H])([H])C([H])([H])C1([H])[H]		303.32599999999974	0.2555999999999994	8	1	9	3	22	1	1	2	0	2	2	4	0.6153846153846154	100.28	0.34290955588793653	0.7300626502096205	0.000579765	3.5423487295654286
Chembridge	10993961	[H]c1c([H])c([H])c2c(c1[H])C([H])([H])C(C(=O)N1C([H])([H])C(=O)N([H])C([H])([H])C1([H])[H])(N1C([H])([H])C([H])([H])C([H])([H])C([H])([H])C1([H])[H])C2([H])[H]		327.42799999999954	0.9682999999999995	3	1	5	2	24	1	2	3	1	0	1	4	0.5789473684210527	52.65	0.4423302295828732	0.7025079851507574	0.000450169	3.3992944529447655
Chembridge	10994814	[H]c1nc(C([H])([H])N([H])C(=O)C([H])([H])C([H])(c2c([H])c([H])c([H])c([H])c2[H])c2c([H])c([H])c3c(c2[H])OC([H])([H])O3)c(C([H])([H])[H])c([H])c1[H]		374.43999999999977	3.9571200000000033	4	1	5	7	28	0	1	1	2	1	3	4	0.21739130434782608	60.45	0.22057192490924155	0.8675474624382764	0.000506535	4.653055824710507
Chembridge	10995649	[H]OC([H])(C([H])([H])C([H])([H])c1c([H])c([H])c([H])c([H])c1[H])C1([H])C([H])([H])C([H])([H])N(C([H])([H])c2nc(-c3nc([H])c([H])c([H])c3[H])no2)C([H])([H])C1([H])[H]		378.47599999999966	3.3373000000000017	6	1	6	8	28	0	1	1	1	2	3	4	0.4090909090909091	75.28	0.0598207	0.992252	0.00144982	5.5691762607450475
OD Screen Hit	11000227	[H]c1sc([H])c(C2([H])Oc3c([H])c([H])c(C([H])([H])[H])c([H])c3C([H])([H])N(C([H])([H])C(=O)N([H])C([H])([H])C3(c4c([H])c([H])c([H])c([H])c4[H])C([H])([H])C([H])([H])OC([H])([H])C3([H])[H])C2([H])[H])c1[H]		476.6419999999997	4.856820000000005	5	1	6	7	34	0	2	2	2	1	3	5	0.39285714285714285	50.8	0.280214	0.8006150146970226	0.00024487	5.046685588290563
Chembridge	11001760	[H]c1c([H])c(OC([H])([H])[H])c([H])c(C([H])([H])N2C(=O)C([H])([H])C([H])([H])C([H])(C(=O)N(C([H])([H])[H])C([H])([H])c3c([H])c([H])c(C([H])([H])[H])c([H])c3[H])C2([H])[H])c1[H]		380.4879999999996	3.400820000000002	3	0	5	9	28	0	1	1	2	0	2	3	0.391304	49.85000000000001	0.19244208205821142	0.9658766102754174	0.000711942	4.471577663725816
Chembridge	11002272	[H]c1nc(C([H])([H])[H])c(N2C([H])([H])C([H])([H])N(C(=O)C([H])([H])C([H])([H])C3(C([H])([H])c4c([H])c([H])c(SC([H])([H])[H])c([H])c4[H])N([H])C(=O)C([H])([H])C3([H])[H])C([H])([H])C2([H])[H])nc1C([H])([H])[H]		467.63899999999967	3.1356400000000004	6	1	8	10	33	0	2	2	1	1	2	4	0.52	78.43	0.0817762	0.9887732681617954	0.000769873	5.896546512492842
Chembridge	11007145	[H]c1c([H])c([H])c(C([H])([H])C([H])([H])N2C([H])([H])C([H])([H])C([H])(C([H])([H])N(C(=O)C([H])([H])C([H])([H])c3c([H])c([H])c([H])c(OC([H])([H])[H])c3[H])C([H])([H])[H])C([H])([H])C2([H])[H])c(OC([H])([H])[H])c1[H]		424.5849999999995	4.049500000000004	4	0	5	13	31	0	1	1	2	0	2	3	0.5	42.010000000000005	0.0697179	0.9706682376329758	0.000905255	6.079064332509644
Chembridge	11008740	[H]c1nc(N([H])C([H])([H])c2oc(C([H])([H])[H])c([H])c2[H])c([H])c([H])c1C(=O)N([H])C([H])([H])C([H])([H])C1([H])N(C([H])([H])[H])C([H])([H])C([H])([H])C([H])([H])C1([H])[H]		356.4699999999996	3.199320000000002	5	2	6	9	26	0	1	1	0	2	2	3	0.5	70.4	0.0833364	0.9634981799419832	0.00115582	5.358925341963295
Chembridge	11009140	[H]c1nnc(N(C([H])([H])[H])C([H])([H])c2c([H])c([H])c([H])c3c([H])nc([H])c([H])c23)nc1-c1c([H])c([H])c(OC([H])([H])[H])c([H])c1[H]		357.41699999999975	3.7318000000000024	6	0	6	7	27	0	0	0	2	2	4	4	0.14285714285714285	64.03	0.16895995571389139	0.9255965386263519	0.000726615	4.700132505827917
Chembridge	11009351	[H]c1c([H])c([H])c(-c2c([H])c([H])c(C(=O)N([H])C([H])([H])C3([H])C([H])([H])N(C(=O)C4=NN([H])C(=O)C([H])([H])C4([H])[H])C([H])([H])C([H])([H])C3([H])[H])c([H])c2[H])c([H])c1[H]		418.49699999999973	2.588	4	2	7	5	31	0	2	2	2	0	2	4	0.3333333333333333	90.87	0.22357872536850956	0.8376092938889499	0.000367449	5.010769493243172
Chembridge	11017878	[H]OC([H])([H])C([H])([H])Oc1c([H])c([H])c(C([H])([H])N2C([H])([H])C([H])([H])N(c3nc(C([H])([H])[H])c4c([H])c(OC([H])([H])C([H])([H])[H])c([H])c([H])c4n3)C([H])([H])C([H])([H])C2([H])[H])c([H])c1[H]		436.55599999999964	3.420320000000002	7	1	7	11	32	0	1	1	2	1	3	4	0.44	70.95000000000002	0.0718258	0.9655842052034577	0.00095522	5.730695422569777
Chembridge	11018221	[H]c1sc(C(=O)N(C([H])([H])[H])C([H])(C([H])([H])c2c([H])c([H])c([H])c([H])c2[H])C2([H])C([H])([H])C([H])([H])N(C(=O)c3c([H])c([H])c([H])c(OC([H])([H])[H])c3OC([H])([H])[H])C([H])([H])C2([H])[H])c([H])c1[H]		492.64099999999974	5.001000000000006	5	0	7	11	35	0	1	1	2	1	3	4	0.35714285714285715	59.08000000000001	0.3200885396845152	0.772303	0.000202823	5.02622
Chembridge	11019189	[H]OC([H])([H])C1(C([H])([H])C([H])([H])C([H])([H])c2c([H])c([H])c([H])c([H])c2[H])C([H])([H])N(C([H])([H])c2oc(C([H])([H])C([H])([H])[H])c([H])c2[H])C([H])([H])C([H])([H])C1([H])[H]		341.4949999999995	4.4394000000000045	3	1	3	10	25	0	1	1	1	1	2	3	0.5454545454545454	36.61	0.1564747072295229	0.933567	0.00088973	4.529936381688967
Chembridge	11021848	[H]c1nc(C([H])([H])[H])c([H])c([H])c1C(=O)N1C([H])([H])C([H])([H])C([H])(C(=O)N([H])c2c([H])c([H])c([H])c(-c3nnc(C([H])([H])[H])s3)c2[H])C([H])([H])C1([H])[H]		421.52599999999984	3.7078400000000027	6	1	8	6	30	0	1	1	1	2	3	4	0.3181818181818182	88.08000000000001	0.0717496	0.9737438374609699	0.000976418	5.807198939905982
Chembridge	11033199	[H]c1c([H])c(OC([H])([H])[H])c([H])c(C([H])([H])C2(C([H])([H])C([H])([H])C(=O)N([H])C([H])([H])c3c([H])c([H])c(OC([H])([H])[H])c([H])c3[H])N([H])C(=O)C([H])([H])C2([H])[H])c1[H]		396.4869999999996	2.9917000000000007	4	2	6	11	29	0	1	1	2	0	2	3	0.391304	76.66	0.3068576070854002	0.8084155596652568	0.000381791	4.290322848011475
Chembridge	11033613	[H]OC([H])([H])C1(C([H])([H])C([H])([H])C([H])([H])c2c([H])c([H])c([H])c([H])c2[H])C([H])([H])C([H])([H])N(C([H])([H])c2c([H])c([H])c(OC([H])([H])[H])c(OC([H])([H])[H])c2[H])C([H])([H])C1([H])[H]		383.53199999999947	4.301200000000003	4	1	4	12	28	0	1	1	2	0	2	3	0.5	41.93000000000001	0.12148871354714184	0.9688761378399554	0.00080662	5.190710680022157
Chembridge	11037294	[H]c1c([H])c(C([H])([H])C(=O)N2C([H])([H])C([H])([H])C([H])([H])[C@@]2([H])C(=O)OC([H])([H])[H])c([H])c([H])c1N1C([H])([H])C([H])([H])C([H])(N([H])[C@]([H])(C(=O)OC([H])([H])[H])[C@@]([H])(C([H])([H])[H])C([H])([H])C([H])([H])[H])C([H])([H])C1([H])[H]		473.6139999999996	2.539200000000001	7	1	8	13	34	0	2	2	1	0	1	3	0.6538461538461539	88.18	0.0963081	0.9624277026263561	0.00057806	6.129702869408074
OD Screen Hit	11039085	[H]c1nnc(N([H])C([H])([H])c2c([H])c([H])c([H])c(C(F)(F)F)c2[H])nc1-c1c(OC([H])([H])[H])c([H])c([H])c([H])c1OC([H])([H])[H]		390.36499999999984	4.186700000000003	6	1	9	8	28	0	0	0	2	1	3	3	0.21052631578947367	69.16000000000001	0.2303349604213742	0.9647383388979867	0.000625478	4.339031094977091
Chembridge	11039379	[H]c1c([H])c([H])c(C([H])([H])C([H])([H])n2c([H])nc3c([H])c(C(=O)N(C([H])([H])C([H])([H])C([H])([H])[H])C([H])([H])C4([H])C([H])([H])C4([H])[H])c([H])c(N([H])C(=O)C([H])([H])OC([H])([H])[H])c32)c([H])c1[H]		448.56699999999967	4.126100000000004	5	1	7	13	33	1	0	1	2	1	3	4	0.4230769230769231	76.46000000000001	0.3465012357112671	0.8490641854190898	0.000314902	4.363898391714779
Chembridge	11041724	[H]c1c([H])c(N2C([H])([H])C([H])([H])C([H])(N([H])[C@]([H])(C(=O)OC([H])([H])[H])[C@@]([H])(C([H])([H])[H])C([H])([H])C([H])([H])[H])C([H])([H])C2([H])[H])c([H])c([H])c1N([H])C(=O)C1([H])C([H])([H])C([H])([H])C([H])([H])C1([H])[H]		415.5779999999995	3.961400000000002	5	2	6	11	30	1	1	2	1	0	1	3	0.6666666666666666	70.67	0.0629261	0.9850023759577999	0.0011806	5.715679950106067
Chembridge	11045414	[H]OC([H])(c1c([H])c([H])c2c(c1[H])C([H])([H])N(C([H])([H])c1c([H])c(OC([H])([H])[H])c3c(c1[H])OC([H])([H])O3)C([H])([H])C([H])([H])O2)C([H])([H])c1c([H])c([H])c([H])c([H])c1[H]		433.50399999999973	4.0946000000000025	6	1	6	8	32	0	2	2	3	0	3	5	0.3076923076923077	60.39	0.0911092	0.9900999646884696	0.000834424	5.591280728811863
Chembridge	11056898	[H]c1c(C(=O)N(C([H])([H])[H])C2([H])C([H])([H])C([H])([H])OC([H])([H])C2([H])[H])nn([H])c1C([H])([H])n1c([H])nc2c([H])c(C([H])([H])[H])c(C([H])([H])[H])c([H])c21		367.45299999999963	2.6755400000000007	5	1	7	7	27	0	1	1	1	2	3	4	0.45	76.04	0.1309909743148939	0.9857633439453468	0.00100349	4.64761
Chembridge	11058052	[H]c1nc([H])c(C([H])([H])C([H])([H])C(=O)N2C([H])([H])C([H])([H])C([H])(C([H])([H])C([H])([H])C(=O)N([H])c3c([H])c([H])c(F)c(Cl)c3[H])C([H])([H])C2([H])[H])nc1[H]		418.89999999999975	3.859200000000003	4	1	8	7	29	0	1	1	1	1	2	3	0.42857142857142855	75.19	0.0436854	0.9725813491307946	0.00126681	6.503427559215846
Chembridge	11060696	[H]c1sc(C([H])([H])[H])nc1C([H])(N([H])C1([H])C([H])([H])C([H])([H])N(c2c([H])c([H])c(N([H])C(=O)C([H])([H])C([H])([H])C([H])([H])C([H])([H])c3c([H])c([H])c([H])c([H])c3[H])c([H])c2[H])C([H])([H])C1([H])[H])C([H])([H])[H]		476.68999999999966	6.122620000000007	5	2	6	12	34	0	1	1	2	1	3	4	0.42857142857142855	57.260000000000005	0.10457253716713881	0.9398380069046137	0.000489635	6.273829429762037
Chembridge	11061875	[H]c1c([H])c(C(F)(F)F)c([H])c(C([H])([H])N2C([H])([H])C([H])([H])C(C(=O)OC([H])([H])C([H])([H])[H])(C([H])([H])C3([H])OC([H])([H])C([H])([H])C([H])([H])C3([H])[H])C([H])([H])C2([H])[H])c1[H]		413.4799999999996	4.809900000000005	4	0	7	7	29	0	2	2	1	0	1	3	0.6818181818181818	38.77	0.149072	0.9361424190267628	0.000670075	4.861205106383226
Chembridge	11062405	[H]C([H])=C(C([H])([H])[H])C([H])([H])N([H])C(=O)C1([H])C([H])([H])N(C2([H])C([H])([H])C([H])([H])N(C([H])([H])c3c([H])c([H])nc([H])c3[H])C([H])([H])C2([H])[H])C([H])([H])C([H])([H])C1([H])[H]		356.5139999999995	2.4502999999999995	4	1	5	7	26	0	2	2	0	1	1	3	0.6190476190476191	48.47	0.10553247008623189	0.9541155444292929	0.00110174	4.868686643311143
Chembridge	11065631	[H]c1nsnc1C(=O)N([H])C1([H])c2c([H])nn(-c3c([H])c([H])c(OC([H])([H])[H])c([H])c3[H])c2C([H])([H])C(C([H])([H])[H])(C([H])([H])[H])C1([H])[H]		383.4769999999998	3.175900000000002	7	1	8	7	27	1	0	1	1	2	3	4	0.3684210526315789	81.93	0.15631442441366009	0.9626166682428577	0.00078508	4.655259456128696
Chembridge	11079240	[H]OC1(C([H])([H])N([H])C([H])([H])c2sc(C([H])([H])[H])c([H])c2[H])C(=O)N(C([H])([H])c2c([H])c([H])c([H])c(C([H])([H])[H])c2[H])C([H])([H])C([H])([H])C1([H])[H]		358.5069999999996	3.0082400000000016	4	2	5	9	25	0	1	1	1	1	2	3	0.45	52.57000000000001	0.1541839433864847	0.9489310920999482	0.000973539	4.306145503512906
Chembridge	11084809	[H]Oc1c([H])c([H])c([H])c(C([H])(c2c([H])c([H])c([H])c([H])c2Cl)C([H])([H])C(=O)N(C([H])([H])[H])C([H])([H])c2nc([H])c([H])c([H])c2[H])c1[H]		380.8749999999998	4.6212000000000035	3	1	5	8	27	0	0	0	2	1	3	3	0.18181818181818182	53.43000000000001	0.36848218645240277	0.8014066749382408	0.000388671	3.992451200784366
OD Screen Hit	11086819	[H]C1=C(C([H])([H])C([H])([H])N([H])C(=O)C2([H])C([H])([H])C23C([H])([H])C([H])([H])N(C(=O)C([H])([H])C([H])([H])c2c([H])c([H])c4c(c2[H])OC([H])([H])O4)C([H])([H])C3([H])[H])C([H])([H])C([H])([H])C([H])([H])C1([H])[H]		438.5679999999996	3.9833000000000034	4	1	6	7	32	2	2	4	1	0	1	5	0.6153846153846154	67.87	0.2659107039506713	0.8233191958922856	0.000239151	5.553157290313378
Chembridge	11088434	[H]c1c([H])c([C@]([H])(N([H])C2([H])C([H])([H])C([H])([H])N(c3nc(C([H])([H])[H])c4c([H])c([H])c(OC([H])([H])[H])c([H])c4n3)C([H])([H])C2([H])[H])C([H])([H])[H])c([H])c([H])c1OC([H])([H])[H]		406.52999999999963	4.275020000000003	6	1	6	10	30	0	1	1	2	1	3	4	0.4166666666666667	59.510000000000005	0.10718328540919138	0.9411964559034023	0.000764319	5.380010916079202
Chembridge	11090209	[H]c1c([H])c([H])c(C([H])([H])N(C([H])([H])C([H])([H])[H])C([H])([H])C2([H])C([H])([H])N(C([H])([H])C([H])([H])c3c([H])c([H])c([H])c(OC([H])([H])[H])c3[H])C([H])([H])C([H])([H])C2([H])[H])c(OC([H])([H])[H])c1[H]		396.5749999999995	4.480400000000005	4	0	4	13	29	0	1	1	2	0	2	3	0.52	24.94	0.14199977647856005	0.9505965096911015	0.000678954	5.100339904974142
Chembridge	11094172	[H]c1c([H])c(Cl)c([H])c(C([H])([H])N([H])C([H])([H])c2c(N(C([H])([H])[H])C([H])([H])[H])nc3c([H])c(OC([H])([H])[H])c(OC([H])([H])[H])c(OC([H])([H])[H])c3c2[H])c1[H]		415.9209999999997	4.269800000000004	6	1	7	13	29	0	0	0	2	1	3	3	0.3181818181818182	55.85000000000001	0.2905926631816995	0.7845174663981049	0.000324722	4.554104216628781
Chembridge	11095275	[H]c1c([H])c([H])c(N([H])C(=O)C([H])([H])C([H])([H])C2([H])C([H])([H])C([H])([H])N(C(=O)C([H])([H])C([H])([H])C([H])([H])N3C(=O)C([H])([H])C([H])([H])C3([H])[H])C([H])([H])C2([H])[H])c([H])c1[H]		385.5079999999996	3.0465	3	1	6	8	28	0	2	2	1	0	1	3	0.5909090909090909	69.72	0.0789669	0.9639319633808622	0.00103649	5.586116844104134
Chembridge	11095926	[H]c1c([H])c(C2([H])c3c(c4c([H])c([H])c([H])c([H])c4n3[H])C([H])([H])C([H])([H])N2C(=O)C2([H])C([H])([H])C([H])([H])C2([H])[H])c([H])c([H])c1OC([H])([H])C([H])([H])[H]		374.48399999999964	4.840800000000004	2	1	4	5	28	1	1	2	2	1	3	5	0.375	45.33	0.4444637409659881	0.6175397294471455	0.000226221	4.11208
Chembridge	11095931	[H]OC12C([H])([H])C3([H])C([H])([H])C([H])(C1([H])[H])C([H])(N([H])C(=O)C1([H])C([H])([H])C([H])([H])N(c4nc(C([H])([H])[H])c5c([H])c([H])c([H])c([H])c5n4)C([H])([H])C1([H])[H])C([H])(C3([H])[H])C2([H])[H]		420.5569999999996	3.210420000000002	5	2	6	5	31	4	1	5	1	1	2	7	0.64	78.35000000000001	0.0836815	0.9751712966345049	0.000985452	5.3801352675668594
Chembridge	11104155	[H]C([H])([H])c1nnc(C([H])([H])N(C(=O)C([H])([H])c2c3c(n(C([H])([H])C([H])([H])C([H])([H])[H])c2C([H])([H])[H])C([H])([H])C(C([H])([H])[H])(C([H])([H])[H])C([H])([H])C3=O)C([H])([H])[H])o1		386.49599999999964	3.2541400000000023	6	0	7	12	28	1	0	1	0	2	2	3	0.6190476190476191	81.22999999999999	0.2904947422888685	0.7959534959168378	0.000450272	4.052784053531985
Chembridge	11106591	[H]c1c([H])c([H])c(C([H])(c2c([H])c([H])c(OC([H])([H])[H])c([H])c2[H])C([H])([H])C(=O)N(C([H])([H])[H])C([H])([H])c2nonc2C([H])([H])[H])c([H])c1[H]		365.4329999999997	3.5672200000000025	5	0	6	10	27	0	0	0	2	1	3	3	0.2857142857142857	68.46000000000001	0.365659	0.7183038454101814	0.000320546	4.180197999041948
Chembridge	11108519	[H]c1c([H])c([H])c2c(nc(C([H])([H])[H])n2C([H])([H])c2c([H])c(C(=O)N3C([H])([H])C([H])([H])C([H])([H])C([H])(OC([H])([H])[H])C3([H])[H])nn2[H])c1[H]		353.42599999999965	2.36712	5	1	7	6	26	0	1	1	1	2	3	4	0.42105263157894735	76.04	0.1706844914289185	0.8919784730905784	0.00080021	4.365440393226094
Chembridge	11110745	[H]c1c([H])c([H])c(N([H])C(=O)C2([H])C([H])([H])C([H])([H])C2([H])[H])c(-c2nc(C([H])([H])N([H])C(=O)C([H])([H])c3c([H])c([H])c(SC([H])([H])[H])c([H])c3[H])c(C([H])([H])[H])o2)c1[H]		449.5759999999998	4.969420000000004	5	2	7	10	32	1	0	1	2	1	3	4	0.32	84.22999999999999	0.18957499897144287	0.9056816666622817	0.000407934	5.224015386391107
Chembridge	11111944	[H]c1nc(-n2c([H])nc3c([H])c([H])c([H])c([H])c32)c(C([H])([H])N([H])C(=O)C([H])([H])C([H])([H])c2oc([H])c([H])c2[H])c([H])c1[H]		346.38999999999976	3.262500000000002	5	1	6	6	26	0	0	0	1	3	4	4	0.15	72.95	0.2501123737265268	0.9145679773875863	0.000699018	4.042922639292055
Chembridge	11113842	[H]/C(C(=O)N([H])C([H])([H])C1([H])ON=C(C([H])([H])c2c([H])c([H])c([H])c(F)c2[H])C1([H])[H])=C(/[H])c1c([H])c([H])c([H])c([H])c1F		356.37199999999973	3.4818000000000024	3	1	6	6	26	0	1	1	2	0	2	3	0.2	50.69	0.0536779	0.9693985078706683	0.00160071	5.658948986742624
Chembridge	11123282	[H]/C(=C(/C([H])([H])[H])C([H])([H])N1C([H])([H])C([H])([H])C([H])(Oc2c([H])c(OC([H])([H])[H])c([H])c([H])c2C(=O)N([H])C([H])([H])C([H])([H])OC([H])([H])[H])C([H])([H])C1([H])[H])c1oc([H])c([H])c1[H]		428.52899999999966	3.611100000000003	6	1	7	13	31	0	1	1	1	1	2	3	0.4583333333333333	73.17	0.23749981933680492	0.837255	0.000317692	5.182895332994035
Chembridge	11130030	[H]c1c([H])c(C(F)(F)F)c([H])c(C([H])([H])N([H])C(=O)C([H])([H])C([H])([H])C2(C([H])([H])c3c([H])c([H])c(OC([H])([H])[H])c(OC([H])([H])[H])c3[H])N([H])C(=O)C([H])([H])C2([H])[H])c1[H]		464.48399999999975	4.010500000000003	4	2	9	11	33	0	1	1	2	0	2	3	0.4166666666666667	76.66	0.3151960164955893	0.8029960700395921	0.000247336	4.846238910899748
Chembridge	11130392	[H]c1nc(-c2nc3c([H])c(N([H])C(=O)C([H])([H])[H])c([H])c(C(=O)N([H])C([H])([H])C([H])([H])c4c([H])c([H])c(F)c([H])c4[H])c3n2C([H])([H])C([H])([H])OC([H])([H])[H])c([H])c([H])c1[H]		475.52399999999983	3.814700000000003	6	2	9	11	35	0	0	0	2	2	4	4	0.23076923076923078	98.14	0.374453	0.7165066954776299	0.000172038	4.945050763395122
Chembridge	11131519	[H]C1([H])C(=O)N(C2([H])C([H])([H])C([H])([H])C([H])([H])C2([H])[H])C([H])([H])C([H])([H])N1C(=O)C1([H])C([H])([H])N(C([H])([H])C([H])([H])N2C([H])([H])C([H])([H])OC([H])([H])C2([H])[H])C(=O)C([H])([H])C1([H])[H]		406.52699999999953	0.17060000000000253	5	0	8	5	29	1	3	4	0	0	0	4	0.8571428571428571	73.4	0.078837	0.990656	0.0011615	5.247580643441867
Chembridge	11132477	[H]c1c([H])c([H])c2c([H])c(C([H])([H])C3(C([H])([H])C([H])([H])C(=O)N(C([H])([H])[H])C([H])([H])C4([H])OC([H])([H])C([H])([H])C([H])([H])C4([H])[H])N([H])C(=O)C([H])([H])C3([H])[H])c([H])c([H])c2c1[H]		408.5419999999996	3.8388000000000027	3	1	5	8	30	0	2	2	2	0	2	4	0.52	58.64	0.34216169398366647	0.7312281006627988	0.000278106	4.415833772084402
Chembridge	11135122	[H]c1c(S(=O)(=O)C([H])([H])[H])c([H])c2nc(N3C([H])([H])C([H])([H])C([H])([H])C3([H])C(=O)N([H])[C@]([H])(C(=O)OC([H])([H])[H])C([H])(C([H])([H])[H])C([H])([H])[H])nc(C([H])([H])[H])c2c1[H]		448.54499999999973	1.6243199999999993	8	1	10	11	31	0	1	1	1	1	2	3	0.5238095238095238	118.55999999999999	0.15628014463932366	0.9264511728556194	0.000560495	4.955326151818145
Chembridge	11136846	[H]C([H])=C(C([H])([H])[H])C([H])([H])N(C(=O)c1c([H])c(OC([H])([H])[H])c([H])c([H])c1OC1([H])C([H])([H])C([H])([H])N(C2([H])C([H])([H])C([H])([H])C([H])([H])C2([H])[H])C([H])([H])C1([H])[H])C([H])([H])C([H])([H])[H]		400.5629999999995	4.519200000000004	4	0	5	11	29	1	1	2	1	0	1	3	0.625	42.010000000000005	0.316039	0.7808089469952008	0.000328055	4.4397827397749685
Chembridge	11143869	[H]c1c([H])c([H])c(C2([H])Oc3c([H])c([H])c([H])c([H])c3C([H])([H])N(C([H])([H])C([H])([H])C(=O)N(C([H])([H])[H])C([H])([H])C([H])([H])C([H])([H])N3C([H])([H])C([H])([H])OC([H])([H])C3([H])[H])C2([H])[H])c([H])c1[H]		437.5839999999996	3.193100000000001	5	0	6	9	32	0	2	2	2	0	2	4	0.5	45.25	0.14306933541972944	0.9400260598210911	0.00058037	5.191024476605877
Chembridge	11146526	[H]c1nc(C([H])([H])N2C([H])([H])C([H])([H])C([H])(C3([H])C([H])([H])N(C([H])([H])C(C([H])([H])[H])(C([H])([H])[H])C([H])([H])[H])C([H])([H])C3([H])[H])C([H])([H])C2([H])[H])n(C([H])([H])C([H])([H])[H])c1[H]		332.5359999999994	3.4830000000000014	4	0	4	6	24	0	2	2	0	1	1	3	0.85	24.300000000000004	0.0882361	0.965731	0.00154304	4.680355889242179
Chembridge	11154667	[H]c1nsnc1C(=O)N1C([H])([H])C([H])([H])C([H])(n2nc([H])c([H])c2N([H])C(=O)C([H])([H])C([H])([H])Oc2c([H])c([H])c([H])c([H])c2[H])C([H])([H])C1([H])[H]		426.50199999999984	2.6195000000000004	8	1	10	7	30	0	1	1	1	2	3	4	0.35	102.24	0.1549253656484235	0.9300239266617965	0.00054172	5.204400002381774
Chembridge	11154916	[H]c1c([H])c(OC(F)(F)F)c([H])c(C([H])([H])N([H])C2([H])C([H])([H])C([H])([H])N(c3c([H])c([H])c(C(=O)N4C([H])([H])C([H])([H])N(C([H])([H])C([H])([H])[H])C([H])([H])C4([H])[H])c([H])c3[H])C([H])([H])C2([H])[H])c1[H]		490.5699999999996	4.121500000000004	5	1	9	8	35	0	2	2	2	0	2	4	0.5	48.050000000000004	0.0743539	0.9538389567340408	0.000622528	6.52673
Chembridge	11154956	[H]c1nc([H])c(C([H])([H])N(C([H])([H])[H])C([H])([H])C(=O)N(C([H])([H])[H])C2([H])C([H])([H])N(C([H])([H])C([H])([H])c3c([H])c([H])c([H])c([H])c3[H])C([H])([H])C([H])([H])C2([H])[H])c([H])c1[H]		380.53599999999955	2.6789000000000005	4	0	5	10	28	0	1	1	1	1	2	3	0.4782608695652174	39.68	0.0932945	0.979094	0.00103598	5.252067064050334
Chembridge	11161671	[H]c1c([H])c(C([H])([H])C2=NOC([H])(C([H])([H])N([H])C(=O)c3c([H])c(F)c(F)c([H])c3F)C2([H])[H])c([H])c([H])c1F		366.3139999999998	3.360400000000002	3	1	8	5	26	0	1	1	2	0	2	3	0.2222222222222222	50.69	0.0940899	0.9690491427607166	0.00109383	5.149301440416596
Chembridge	11169400	[H]c1c([H])c(N2C([H])([H])C([H])([H])C([H])(N([H])C([H])([H])C([H])([H])C([H])([H])OC([H])([H])C([H])([H])[H])C([H])([H])C2([H])[H])c([H])c([H])c1C(=O)N1C([H])([H])C([H])([H])N(C(=O)OC([H])([H])C([H])([H])[H])C([H])([H])C1([H])[H]		446.5919999999995	2.5858999999999996	6	1	8	11	32	0	2	2	1	0	1	3	0.6666666666666666	74.35000000000001	0.0410512	0.9814627811255138	0.0012404	6.606453505692695
Chembridge	11176599	[H]c1c([H])c([H])c(C([H])([H])N2C([H])([H])C([H])([H])C([H])(C([H])([H])N(C(=O)c3c([H])c(C([H])([H])C([H])([H])C([H])([H])[H])nn3C([H])([H])[H])C([H])([H])C([H])([H])OC([H])([H])[H])C([H])([H])C2([H])[H])c(OC([H])([H])[H])c1[H]		442.60399999999953	3.3820000000000014	6	0	7	15	32	0	1	1	1	1	2	3	0.6	59.83000000000001	0.3276295761675984	0.809241	0.000267324	4.722743572344885
Chembridge	11181643	[H]c1nc2c([H])c([H])c([H])c([H])n2c(=O)c1C(=O)N1C([H])([H])c2c([H])c(C([H])([H])N3C([H])([H])c4c([H])c([H])c([H])c([H])c4C([H])([H])C3([H])[H])c([H])c([H])c2OC([H])([H])C1([H])[H]		466.5409999999998	3.287600000000002	6	0	7	3	35	0	2	2	2	2	4	6	0.25	67.15	0.2150319149822896	0.9167716030681293	0.000402417	4.9198808941052175
Chembridge	11185922	[H]c1nc(-c2c([H])c([H])c([H])c([H])c2[H])c(C([H])([H])N([H])C(=O)C([H])([H])C([H])([H])C2(C([H])([H])c3c([H])c([H])c(F)c([H])c3[H])N([H])C(=O)C([H])([H])C2([H])[H])s1		437.5399999999998	4.237100000000003	4	2	7	8	31	0	1	1	2	1	3	4	0.2916666666666667	71.09	0.13697407504795384	0.9381468851321281	0.000564723	5.362855987772047
Chembridge	11187518	[H]c1c([H])c([H])c(OC([H])([H])C(=O)N([H])[C@]2([H])c3c([H])c([H])c([H])c([H])c3C3(C([H])([H])C([H])([H])N(C(=O)c4c([H])c([H])c(C([H])([H])[H])c(C([H])([H])[H])c4[H])C([H])([H])C3([H])[H])[C@@]2([H])OC([H])([H])[H])c([H])c1[H]		498.6229999999997	4.742340000000005	4	1	6	9	37	1	1	2	3	0	3	5	0.3548387096774194	67.87	0.12497760146154352	0.9630434706060516	0.000561721	5.359360770280175
Chembridge	11195602	[H]c1onc(C([H])(N(C([H])([H])[H])C([H])([H])c2nc(N([H])C([H])([H])C([H])([H])c3c([H])c([H])c([H])c([H])c3OC([H])([H])[H])c3c([H])c([H])c([H])c([H])c3n2)C([H])([H])[H])c1[H]		417.51299999999975	4.474000000000004	7	1	7	12	31	0	0	0	2	2	4	4	0.2916666666666667	76.31	0.4326442461718284	0.652755	0.000189631	4.457580848159799
Chembridge	11197728	[H]c1nc([H])c(C([H])([H])N2C(=O)C([H])([H])C(c3c([H])c([H])c([H])c([H])c3[H])(C([H])([H])C(=O)N(C([H])([H])[H])C([H])([H])c3c([H])c([H])c([H])c([H])c3C(F)(F)F)C2=O)c([H])c1[H]		495.5009999999998	4.346000000000004	4	0	9	8	36	0	1	1	2	1	3	4	0.25925925925925924	70.58000000000001	0.3576212136920798	0.8820328762444366	0.000292602	4.364610158864942
Chembridge	11199383	[H]c1nn([H])c(C2([H])C([H])([H])N(C([H])([H])c3c([H])c([H])c(SC([H])([H])[H])c([H])c3[H])C([H])([H])C([H])([H])C2([H])[H])c1C([H])([H])C([H])(C([H])([H])[H])C([H])([H])[H]		343.5399999999995	4.709700000000005	3	1	4	9	24	0	1	1	1	1	2	3	0.55	31.92	0.0939352	0.9644136536691164	0.00134623	4.7798477391233885
Chembridge	11207815	[H]c1c([H])c([H])c(-c2nc(N3C([H])([H])C([H])([H])C([H])(C(=O)N([H])C([H])([H])C4([H])N(C([H])([H])C([H])([H])[H])C([H])([H])C([H])([H])C4([H])[H])C([H])([H])C3([H])[H])c3c(n2)C([H])([H])C([H])([H])C3([H])[H])c([H])c1[H]		433.59999999999957	3.449200000000001	5	1	6	7	32	1	2	3	1	1	2	5	0.5769230769230769	61.36000000000001	0.1906777354774108	0.8621751133894173	0.000387214	5.257646843869223
Chembridge	11212977	[H]c1nc(C([H])([H])N(C(=O)C2([H])OC([H])([H])C([H])([H])C2([H])[H])C([H])([H])c2c([H])c([H])c([H])c(OC([H])([H])C([H])([H])N(C([H])([H])[H])C([H])([H])[H])c2[H])c([H])c([H])c1[H]		383.4919999999996	2.729800000000001	5	0	6	11	28	0	1	1	1	1	2	3	0.45454545454545453	54.900000000000006	0.27822357376922174	0.8384555757187964	0.000470469	4.2044758727490725
Chembridge	11214550	[H]Oc1c([H])c([H])c(C([H])([H])N2C([H])([H])C([H])([H])C3(C([H])([H])C2([H])[H])C([H])([H])C3([H])C(=O)N([H])C([H])([H])c2c([H])c([H])c([H])c(C(F)(F)F)c2[H])c([H])c1OC([H])([H])C([H])([H])[H]		462.5119999999997	4.728200000000005	4	2	8	9	33	1	1	2	2	0	2	4	0.48	61.80000000000001	0.094047	0.9618310587012663	0.000651039	5.908751319127521
Chembridge	11218916	[H]c1oc(C([H])(N([H])C(=O)c2c(OC([H])([H])[H])c([H])c(=O)n3c2C([H])([H])C([H])([H])N(C([H])([H])c2nc4c([H])c([H])c([H])c([H])c4n2C([H])([H])[H])C([H])([H])C3([H])[H])C([H])([H])[H])c([H])c1[H]		475.54899999999975	2.8859000000000012	8	1	9	9	35	0	1	1	1	3	4	5	0.34615384615384615	94.53000000000002	0.34556807639810677	0.7070452256598371	0.000198046	4.721873574516554
Chembridge	11219257	[H]OC1([H])C([H])([H])C([H])([H])N(c2nc([H])c(C(=O)N([H])C([H])([H])C([H])([H])C([H])([H])n3c(C([H])(C([H])([H])[H])C([H])([H])[H])nc([H])c3[H])c([H])c2[H])C([H])([H])C1([H])[H]		371.48499999999956	2.1826999999999996	6	2	7	10	27	0	1	1	0	2	2	3	0.55	83.28	0.1311025120351943	0.9081982280668943	0.000793891	4.893948601621743
Chembridge	11226854	[H]c1c([H])c(F)c([H])c(C([H])([H])C2(C3([H])C([H])([H])C([H])([H])N(C(=O)C4(C([H])([H])[H])C([H])([H])C([H])([H])C([H])([H])C([H])([H])C4([H])[H])C([H])([H])C3([H])[H])C(=O)N(C([H])([H])C([H])([H])N(C([H])([H])[H])C([H])([H])[H])C(=O)N2[H])c1[H]		486.63199999999955	3.429400000000001	4	1	8	10	35	1	2	3	1	0	1	4	0.6666666666666666	72.96	0.23081768009260786	0.890308	0.00036195	4.81925
Chembridge	11230244	[H]c1nc(N2C([H])([H])C([H])([H])OC([H])([H])C2([H])[H])nc2c1C([H])(N([H])C(=O)c1oc([H])c([H])c1C([H])([H])[H])C([H])([H])C(C([H])([H])[H])(C([H])([H])[H])C2([H])[H]		370.45299999999963	2.658120000000001	6	1	7	6	27	1	1	2	0	2	2	4	0.55	80.49000000000001	0.25342543206224166	0.8174544169759939	0.000459452	4.429781628601909
Chembridge	11233112	[H]c1c(C([H])([H])N([H])C(=O)C2([H])C([H])([H])N(C(=O)N([H])[H])C([H])([H])C([H])([H])C2([H])[H])c([H])c2c(C([H])([H])[H])c(C([H])([H])[H])n([H])c2c1[H]		328.4159999999996	2.1916399999999996	2	3	6	5	24	0	1	1	1	1	2	3	0.4444444444444444	91.22	0.10392332799800605	0.9617742602329215	0.0012671	4.792713610576422
Chembridge	11233224	[H]c1c([H])c([H])c(C([H])([H])C([H])([H])C2([H])OC([H])([H])C([H])([H])N(C(=O)c3c([H])c([H])c4c(nnn4[H])c3[H])C2([H])[H])c([H])c1[H]		336.3949999999997	2.4317	4	1	6	4	25	0	1	1	2	1	3	4	0.3157894736842105	71.11	0.2359701562687648	0.8210174206065939	0.000536796	4.451630723544294
Chembridge	11235620	[H]c1c([H])c(C([H])([H])C([H])([H])N([H])C(=O)C([H])([H])C([H])([H])C2(C([H])([H])c3c([H])c([H])c(Cl)c([H])c3[H])N([H])C(=O)C([H])([H])C2([H])[H])c([H])c([H])c1F		402.89699999999976	3.8095000000000026	2	2	6	8	28	0	1	1	2	0	2	3	0.36363636363636365	58.2	0.0785858	0.9932828741281462	0.00117295	5.263732703709365
Chembridge	11239301	[H]OC([H])([H])C1([H])C([H])([H])C([H])([H])N(c2nc([H])c3c(n2)C([H])([H])C([H])([H])C([H])([H])C3([H])N([H])C([H])([H])c2c([H])c(OC([H])([H])[H])c([H])c([H])c2F)C([H])([H])C1([H])[H]		400.4979999999996	3.0002000000000013	6	2	7	8	29	1	1	2	1	1	2	4	0.5454545454545454	70.51	0.16009831853066728	0.9501695047373795	0.000643598	4.928940186948155
Chembridge	11239708	[H]c1c([H])c([H])c(N([H])C(=O)C([H])([H])C([H])([H])C2([H])C([H])([H])N(C3([H])C([H])([H])C([H])([H])SC([H])([H])C3([H])[H])C([H])([H])C([H])([H])C2([H])[H])c(F)c1[H]		350.5029999999996	4.152000000000004	3	1	5	5	24	0	2	2	1	0	1	3	0.631579	32.34	0.059309774106236356	0.9674932982247643	0.00170519	5.259196465062404
Chembridge	11243951	[H]OC([H])(C([H])([H])C([H])([H])[H])C1([H])C([H])([H])C([H])([H])N(C([H])([H])c2c([H])nc(S(=O)(=O)C([H])([H])C([H])([H])[H])n2C([H])([H])C([H])([H])c2c([H])c([H])c([H])c([H])c2[H])C([H])([H])C1([H])[H]		419.5909999999996	2.902300000000001	6	1	7	12	29	0	1	1	1	1	2	3	0.5909090909090909	75.43	0.37168406838140405	0.7481014749759402	0.000275392	4.296705541451076
Chembridge	11245202	[H]c1nnc(N([H])C([H])([H])c2c([H])c([H])c(C([H])([H])N3C([H])([H])C([H])([H])C([H])([H])C3([H])[H])c([H])c2[H])nc1-c1c([H])c([H])c2c(c1[H])OC([H])([H])O2		389.4589999999998	3.475200000000002	7	1	7	6	29	0	2	2	2	1	3	5	0.3181818181818182	72.4	0.18485022229277492	0.894937	0.00050642	5.052358168152196
Chembridge	11266501	[H]c1c([H])c([H])c(C([H])([H])C2([H])OC([H])([H])C([H])([H])N(C([H])([H])c3nc4c(s3)C([H])([H])C([H])([H])C([H])([H])C4([H])[H])C2([H])[H])c([H])c1[H]		328.4809999999996	3.4654000000000025	4	0	4	4	23	1	1	2	1	1	2	4	0.5263157894736842	25.360000000000003	0.226069	0.9032680954837445	0.000795825	4.033951977771666
OD Screen Hit	11267528	[H]c1nc(-n2c([H])nc([H])c2[H])c(C([H])([H])N([H])C(=O)c2nc(C([H])([H])[H])sc2[H])c([H])c1[H]		299.3589999999998	1.9622199999999999	6	1	7	5	21	0	0	0	0	3	3	3	0.14285714285714285	72.7	0.2683076891902698	0.8552516236421511	0.000832572	3.6850248630510283
Chembridge	11269322	[H]c1nn(C([H])([H])[H])c([H])c1C([H])([H])N(C([H])([H])c1nc(-c2c([H])c(OC([H])([H])[H])c([H])c([H])c2OC([H])([H])[H])oc1C([H])([H])[H])C([H])(C([H])([H])[H])C([H])([H])[H]		384.4799999999996	3.811320000000003	7	0	7	14	28	0	0	0	1	2	3	3	0.42857142857142855	65.55000000000001	0.2530837949600233	0.788854	0.000443158	4.321715604738415
Chembridge	11270378	[H]c1c([H])c(N2C([H])([H])C([H])([H])N(C(=O)C([H])([H])C([H])([H])C3(C([H])([H])c4c([H])c([H])c(OC([H])([H])[H])c(OC([H])([H])[H])c4[H])N([H])C(=O)C([H])([H])C3([H])[H])C([H])([H])C2([H])[H])c(C([H])([H])[H])c(C([H])([H])[H])c1[H]		479.6209999999996	3.6409400000000014	5	1	7	12	35	0	2	2	2	0	2	4	0.5	71.11	0.1421303500459828	0.9500072549466246	0.000506871	5.36293
Chembridge	11273547	[H]c1nc(C([H])([H])N(C(=O)C2([H])C([H])([H])N(C([H])([H])c3c([H])c([H])c([H])c(OC([H])([H])[H])c3[H])C(=O)C([H])([H])C2([H])[H])C([H])([H])[H])c([H])c([H])c1C([H])([H])C([H])([H])[H]		395.5029999999996	3.049800000000001	4	0	6	10	29	0	1	1	1	1	2	3	0.43478260869565216	62.739999999999995	0.39439403315840527	0.858187	0.000332073	4.31976
Chembridge	11277041	[H]OC([H])([H])C1(C([H])([H])c2c([H])c([H])c([H])c([H])c2F)C([H])([H])N(C([H])([H])c2c([H])nc(-c3c([H])c([H])c(OC([H])([H])[H])c([H])c3[H])nc2[H])C([H])([H])C([H])([H])C1([H])[H]		421.5159999999997	4.108500000000004	5	1	6	9	31	0	1	1	2	1	3	4	0.36	58.480000000000004	0.0725213	0.9945229566660624	0.00107247	5.599319582103754
Chembridge	11279858	[H]c1sc2nc(-c3c([H])c([H])c([H])c([H])c3Cl)c([H])n2c1C(=O)N([H])C([H])([H])C([H])([H])C([H])([H])C(=O)OC([H])([H])[H]		377.8529999999999	3.3992000000000013	6	1	8	7	25	0	0	0	1	2	3	3	0.23529411764705882	72.7	0.11580789604383848	0.9007775546534161	0.000846064	4.953019059400775
Chembridge	11280430	[H]OC([H])(C([H])([H])C([H])([H])[H])C1([H])C([H])([H])C([H])([H])N(C(=O)C([H])([H])N2C([H])([H])c3c([H])c([H])c([H])c([H])c3OC([H])(c3c([H])c([H])c([H])c([H])c3F)C2([H])[H])C([H])([H])C1([H])[H]		426.53199999999964	3.770900000000003	4	1	6	7	31	0	2	2	2	0	2	4	0.48	53.010000000000005	0.23762047195026006	0.8429861903215361	0.000363765	4.877103604749624
Chembridge	11280460	[H]c1nc(C([H])([H])C([H])(N([H])C2([H])C([H])([H])C([H])([H])N(c3c([H])c([H])c(C(=O)N([H])C([H])([H])c4c([H])c([H])c5c(c4[H])OC([H])([H])O5)c([H])c3[H])C([H])([H])C2([H])[H])C([H])([H])[H])c([H])c([H])c1[H]		472.5889999999997	3.9299000000000026	6	2	7	9	35	0	2	2	2	1	3	5	0.35714285714285715	75.72	0.072369	0.9864313974100051	0.000699506	6.514960264219729
Chembridge	11283603	[H]c1nc(C([H])([H])[H])c(C([H])([H])N([H])C(=O)c2c([H])c([H])c3c(c2[H])OC([H])([H])O3)c2c1C([H])([H])N(C(=O)c1c([H])c(Cl)c([H])c([H])c1F)C([H])([H])C2([H])[H]		481.91099999999983	4.0397200000000035	5	1	9	5	34	0	2	2	2	1	3	5	0.24	80.75999999999999	0.12126693556498984	0.9399474771168216	0.000527994	5.603112362274074
Chembridge	11286475	[H]c1c([H])c(Cl)c([H])c(-c2c([H])c([H])c([H])c(N([H])C(=O)C3([H])C([H])([H])C([H])([H])N(C(=O)C([H])([H])C([H])([H])n4nnnc4[H])C([H])([H])C3([H])[H])c2[H])c1[H]		438.9189999999998	3.2609000000000012	6	1	9	6	31	0	1	1	2	1	3	4	0.3181818181818182	93.00999999999999	0.0620936	0.9703312047334596	0.000915344	6.287014612901723
Chembridge	11287707	[H]c1sc(SC([H])([H])C(=O)N2C([H])([H])C([H])([H])C([H])(C([H])(N(C(=O)C3([H])C([H])([H])C3([H])[H])C([H])([H])[H])C([H])([H])c3c([H])c([H])c(F)c([H])c3F)C([H])([H])C2([H])[H])nc1C([H])([H])[H]		493.6449999999997	4.540120000000004	5	0	9	10	33	1	1	2	1	1	2	4	0.5416666666666666	53.510000000000005	0.16193674505975791	0.922789	0.000406455	5.4409466625309095
Chembridge	11288230	[H]c1c(-c2c([H])c([H])c([H])c([H])c2[H])noc1C(=O)N([H])C([H])([H])c1nc(-c2c([H])c([H])c(N([H])C(=O)C([H])([H])c3c([H])c([H])c([H])c([H])c3[H])c([H])c2[H])oc1C([H])([H])[H]		492.5349999999999	5.416220000000004	6	2	8	9	37	0	0	0	3	2	5	5	0.10344827586206896	110.25999999999999	0.21420351692227416	0.8462482497415051	0.00019883	6.446768834977982
Chembridge	11289657	[H]c1c(C([H])([H])[H])nc(C([H])([H])C([H])([H])N([H])C(=O)c2c([H])c([H])c(OC3([H])C([H])([H])C([H])([H])N(C(=O)C([H])([H])OC([H])([H])[H])C([H])([H])C3([H])[H])c([H])c2[H])nc1C([H])([H])[H]		426.51699999999965	2.082139999999999	6	1	8	11	31	0	1	1	1	1	2	3	0.4782608695652174	93.65	0.0806415	0.9597485380258896	0.000724284	6.269290515797415
OD Screen Hit	11294449	[H]c1c([H])c([H])c(C2(C([H])([H])C(=O)N(C([H])([H])[H])C([H])(C3([H])C([H])([H])C3([H])[H])C3([H])C([H])([H])C3([H])[H])C(=O)N(C3([H])C([H])([H])C([H])([H])C([H])([H])C3([H])[H])C(=O)C2([H])[H])c(Cl)c1[H]		442.9869999999996	4.316400000000004	3	0	6	8	31	3	1	4	1	0	1	5	0.64	57.690000000000005	0.3300362714775943	0.8611671376421728	0.000388779	4.074200756855859
Chembridge	11295498	[H]c1c([H])c([H])c(C([H])([H])C([H])(N(C(=O)c2nn(C([H])([H])[H])c([H])c2[H])C([H])([H])[H])C2([H])C([H])([H])C([H])([H])N(C(=O)C([H])([H])c3c([H])c([H])c([H])c([H])c3F)C([H])([H])C2([H])[H])c([H])c1[H]		462.5689999999997	3.7238000000000024	4	0	7	9	34	0	1	1	2	1	3	4	0.37037037037037035	58.440000000000005	0.19106515420189646	0.8802256907760708	0.000369305	5.284826636195599
Chembridge	11297518	[H]C#CC([H])([H])N(C(=O)c1c([H])c(N([H])C(=O)c2c([H])c([H])c([H])c([H])c2OC([H])([H])[H])c2c(nc(C([H])([H])C([H])([H])[H])n2C([H])([H])[H])c1[H])C([H])([H])c1oc([H])c([H])c1[H]		470.5289999999998	4.265200000000004	6	1	8	11	35	0	0	0	2	2	4	4	0.2222222222222222	89.60000000000001	0.2719296955619901	0.8487992733940001	0.000294653	4.885998577166575
OD Screen Hit	11299711	[H]c1nn(-c2c([H])c([H])c([H])c([H])c2C([H])([H])[H])c([H])c1C([H])([H])N(C(=O)C([H])([H])C([H])([H])C1(C([H])([H])c2c([H])c([H])c(F)c(OC([H])([H])[H])c2[H])N([H])C(=O)C([H])([H])C1([H])[H])C([H])([H])[H]		478.5679999999997	3.9585200000000027	5	1	8	12	35	0	1	1	2	1	3	4	0.37037037037037035	76.46000000000001	0.15613685845553252	0.9243521107198905	0.000457756	5.302060213380921
Chembridge	11300552	[H]N(C1([H])C([H])([H])C(=O)N(C2([H])C([H])([H])C([H])([H])C([H])([H])C([H])([H])C([H])([H])C2([H])[H])C1([H])[H])C1([H])C([H])([H])C([H])([H])N(C([H])([H])C([H])([H])C([H])([H])[H])C([H])([H])C1([H])[H]		321.50899999999933	2.7741000000000007	3	1	4	6	23	1	2	3	0	0	0	3	0.9473684210526315	35.58	0.10674050862711575	0.9628195233064607	0.00142328	4.516382485879625
Chembridge	11304316	[H]OC([H])([H])C1(C([H])([H])c2c([H])c([H])c([H])c([H])c2[H])C([H])([H])N(C([H])([H])c2c(-c3c([H])c([H])c([H])c(F)c3[H])nn([H])c2[H])C([H])([H])C([H])([H])C1([H])[H]		379.47899999999964	4.033000000000003	3	2	5	7	28	0	1	1	2	1	3	4	0.34782608695652173	52.150000000000006	0.20266008161285518	0.9078456803731481	0.000664546	4.329559184041208
Chembridge	11304452	[H]c1nn(C2([H])C([H])([H])C([H])([H])N(C([H])([H])c3nc([H])c([H])n3C([H])([H])C([H])([H])[H])C([H])([H])C2([H])[H])c(N([H])C(=O)C([H])(OC([H])([H])[H])c2c([H])c([H])c([H])c([H])c2[H])c1[H]		422.5329999999997	3.2628000000000013	7	1	8	10	31	0	1	1	1	2	3	4	0.43478260869565216	77.21000000000001	0.17458303691326182	0.9381740802744641	0.000585452	4.790430790065009
Chembridge	11306612	[H]c1nc(Oc2c([H])nc(C([H])([H])[H])c([H])c2[H])c(C([H])([H])N([H])C(=O)c2sc([H])c([H])c2[H])c([H])c1[H]		325.3929999999998	3.5688200000000023	5	1	6	6	23	0	0	0	0	3	3	3	0.11764705882352941	64.11000000000001	0.1602964397796651	0.9179091911949385	0.00090557	4.493678750919447
Chembridge	11307394	[H]c1nc(C2([H])N(C([H])([H])c3nc(N([H])C([H])([H])C([H])([H])C([H])([H])OC([H])(C([H])([H])[H])C([H])([H])[H])c4c([H])c(Cl)c([H])c([H])c4n3)C([H])([H])C([H])([H])C([H])([H])C2([H])[H])sc1[H]		460.04699999999974	5.6939000000000055	7	1	8	11	31	0	1	1	1	2	3	4	0.5217391304347826	63.17	0.44344290960985694	0.6269157260109617	0.000142046	4.732367819671056
Chembridge	11307580	[H]c1c([H])c([H])c(C2([H])Oc3c([H])c([H])c([H])c([H])c3C([H])([H])N(C([H])([H])C(=O)N3C([H])([H])C([H])([H])C([H])([H])C([H])(OC([H])([H])[H])C3([H])[H])C2([H])[H])c(F)c1[H]		398.47799999999967	3.3988000000000023	4	0	6	5	29	0	2	2	2	0	2	4	0.43478260869565216	42.010000000000005	0.2988438286118419	0.7791523515662861	0.000347455	4.423285604165527
Chembridge	11308924	[H]/C(C(=O)N([H])C([H])([H])C1([H])OC2(C([H])([H])C([H])([H])N(C([H])([H])c3c([H])c([H])c([H])c([H])c3F)C([H])([H])C2([H])[H])C([H])([H])C1([H])[H])=C(/[H])c1c([H])c([H])c(F)c(F)c1[H]		444.4969999999996	4.447100000000004	3	1	7	6	32	0	2	2	2	0	2	4	0.4	41.57	0.12681787651562051	0.9294029316538033	0.000456172	6.095831200234492
Chembridge	11313670	[H]c1c([H])c([H])c2c(c1[H])C1(C([H])([H])C([H])([H])N(C([H])([H])c3c([H])c([H])c(OC([H])([H])[H])c(OC([H])([H])C([H])([H])[H])c3[H])C([H])([H])C1([H])[H])[C@@]([H])(OC([H])([H])C([H])([H])[H])[C@]2([H])N([H])C(=O)C([H])([H])C([H])([H])[H]		466.62199999999956	4.613700000000004	5	1	6	13	34	1	1	2	2	0	2	4	0.5357142857142857	60.030000000000015	0.20216116047624078	0.9195661202739889	0.000429296	4.908076597405558
Chembridge	11313742	[H]c1c([H])c2c(c([H])c1Cl)C([H])([H])N(C([H])([H])C(=O)N1C([H])([H])C([H])([H])C([H])(N(C([H])([H])C([H])([H])[H])C([H])([H])C([H])([H])[H])C1([H])[H])C([H])([H])C([H])(C([H])([H])[H])O2		379.9319999999995	2.8656000000000006	4	0	6	8	26	0	2	2	1	0	1	3	0.65	36.02	0.13857680642316517	0.9282280214163507	0.000795014	4.787143019349354
Chembridge	11314483	[H]c1c([H])c([H])c2c(c1[H])OC([H])([H])C([H])(C([H])([H])N([H])C1([H])C([H])([H])C([H])([H])N(c3nc(C([H])([H])[H])c4c([H])c(F)c([H])c([H])c4n3)C([H])([H])C1([H])[H])O2		408.4769999999997	3.4757200000000017	6	1	7	5	30	0	2	2	2	1	3	5	0.391304	59.510000000000005	0.069767	0.9541480868781478	0.00111928	5.501880089710275
Chembridge	11316697	[H]c1nc([H])c(C2([H])N(C(=O)C([H])([H])C3(c4c([H])c([H])c([H])c([H])c4Cl)C(=O)N(C4([H])C([H])([H])C([H])([H])C([H])([H])C4([H])[H])C(=O)C3([H])[H])C([H])([H])C([H])([H])C([H])([H])C2([H])[H])c([H])c1[H]		480.00799999999975	4.8182000000000045	4	0	7	5	34	1	2	3	1	1	2	5	0.48148148148148145	70.58000000000001	0.5717666672042594	0.8636608328465355	0.000241339	3.984708263259181
Chembridge	11318357	[H]c1c([H])c([H])c(C([H])([H])C2(C(=O)OC([H])([H])C([H])([H])[H])C([H])([H])N(C(=O)C([H])([H])n3nc(C([H])([H])[H])c([H])c3C([H])([H])[H])C([H])([H])C([H])([H])C2([H])[H])c(F)c1[H]		401.48199999999963	3.0536400000000015	5	0	7	9	29	0	1	1	1	1	2	3	0.5	64.43	0.26968382287580533	0.9038410245677455	0.000536466	4.112270582110516
Chembridge	11320068	[H]c1nc(C([H])([H])C([H])([H])C(=O)N(C([H])([H])C([H])([H])[H])C([H])([H])C2([H])C([H])([H])N(C([H])([H])C([H])([H])c3c([H])c([H])c([H])c(F)c3[H])C([H])([H])C([H])([H])C2([H])[H])c([H])c([H])c1[H]		397.53799999999956	3.956500000000003	3	0	5	10	29	0	1	1	1	1	2	3	0.5	36.44	0.11797544840556837	0.970458	0.000754763	5.350486938452813
Chembridge	11321354	[H]c1c(C(=O)N([H])C2([H])C([H])([H])C([H])([H])C([H])([H])C([H])([H])C([H])([H])C2([H])[H])noc1C([H])([H])Oc1c([H])c([H])c([H])c([H])c1OC([H])([H])[H]		344.4109999999996	3.714800000000003	5	1	6	7	25	1	0	1	1	1	2	3	0.47368421052631576	73.59	0.15947658686164662	0.9187048438205264	0.000826545	4.585583859193192
Chembridge	11327701	[H]c1c(C([H])([H])C([H])(c2c([H])c([H])c([H])c([H])c2[H])C([H])([H])[H])noc1C(=O)N([H])C([H])([H])c1c([H])c([H])c([H])c(Cl)c1[H]		354.83699999999976	4.604200000000003	3	1	5	7	25	0	0	0	2	1	3	3	0.2	55.13	0.1332006269167419	0.9215129355092098	0.000745388	5.1838507053463205
Chembridge	11329055	[H]c1nc(C([H])([H])[H])c(C([H])([H])N([H])S(=O)(=O)c2sc([H])c([H])c2[H])c2c1C([H])([H])N(C(=O)C([H])(C([H])([H])C([H])([H])[H])C([H])([H])C([H])([H])[H])C([H])([H])C2([H])[H]		421.58799999999974	3.2509200000000025	5	1	8	10	28	0	1	1	0	2	2	3	0.5	79.37	0.24760829666445627	0.841544	0.000428525	4.43296
Chembridge	11329728	[H]c1nc([H])n(C([H])([H])C([H])([H])C([H])(c2c([H])c([H])c([H])c([H])c2[H])N([H])C(=O)C([H])([H])N2C([H])([H])c3c([H])c(OC([H])([H])[H])c([H])c([H])c3OC([H])(C([H])([H])C([H])([H])[H])C2([H])[H])c1[H]		448.5669999999997	3.8125000000000018	6	1	7	11	33	0	1	1	2	1	3	4	0.38461538461538464	68.62	0.3054654721989724	0.7965515791209152	0.000278182	4.686526088366116
Chembridge	11330423	[H]C1=C(C(=O)N2C([H])([H])C([H])([H])C3(c4c([H])c([H])c([H])c([H])c4[C@@]([H])(N([H])C(=O)c4c([H])nc([H])c([H])c4[H])[C@]3([H])OC([H])([H])C([H])([H])[H])C([H])([H])C2([H])[H])C([H])([H])C([H])([H])C1([H])[H]		445.5629999999997	3.941900000000003	4	1	6	6	33	2	1	3	1	1	2	5	0.4444444444444444	71.53	0.3424992442333924	0.871016	0.000308903	4.522137618806713
Chembridge	11335361	[H]c1nc([H])n(C([H])([H])C([H])(c2c([H])c([H])c([H])c([H])c2[H])N([H])C(=O)C2([H])C([H])([H])C([H])([H])N(c3nc(C([H])([H])[H])c4c([H])c(C([H])(C([H])([H])[H])C([H])([H])[H])c([H])c([H])c4n3)C([H])([H])C2([H])[H])c1[H]		482.6319999999997	5.032220000000005	6	1	7	10	36	0	1	1	2	2	4	5	0.3793103448275862	75.94	0.1575792098984639	0.9274788002413391	0.000394677	5.675679165676504
Chembridge	11344817	[H]c1c([H])c([H])c2c(c1[H])OC([H])([H])C([H])(C([H])([H])C([H])([H])N([H])C(=O)c1c([H])c([H])c(OC3([H])C([H])([H])C([H])([H])N(C(=O)C4([H])C([H])([H])C4([H])[H])C([H])([H])C3([H])[H])c([H])c1[H])O2		450.53499999999974	3.426300000000002	5	1	7	7	33	1	2	3	2	0	2	5	0.46153846153846156	77.10000000000001	0.0477371	0.9956012523654523	0.00101283	6.833396963068146
Chembridge	11345434	[H]c1nc([H])c(C([H])([H])[H])c(C([H])([H])N(c2nc([H])c(-c3nc(C([H])([H])c4c([H])c([H])c([H])c([H])c4[H])no3)c([H])c2[H])C([H])([H])[H])c1[H]		371.44399999999973	4.0622200000000035	6	0	6	8	28	0	0	0	1	3	4	4	0.18181818181818182	67.94	0.13316238063811403	0.9641323045197967	0.000823709	4.981484467531236
Chembridge	11349860	[H]c1nc([H])c(C([H])([H])N(C([H])([H])[H])C([H])([H])c2c(C(=O)N(C([H])([H])[H])C([H])([H])C([H])([H])c3c([H])c([H])c([H])c([H])c3[H])nc3c(C([H])([H])[H])c([H])c([H])c([H])n23)c([H])c1[H]		427.5519999999997	3.9844200000000036	5	0	6	11	32	0	0	0	1	3	4	4	0.2692307692307692	53.74	0.35804166386469194	0.7232326948005736	0.000213096	4.803299449428587
Chembridge	11354544	[H]c1nc([H])c(C(=O)N(C([H])([H])[H])C([H])(C([H])([H])c2c([H])c([H])c([H])c(OC([H])([H])[H])c2[H])C2([H])C([H])([H])C([H])([H])N(C(=O)C([H])([H])c3c([H])c([H])c([H])c([H])c3C([H])([H])[H])C([H])([H])C2([H])[H])c([H])c1[H]		485.62799999999964	4.563220000000004	4	0	6	11	36	0	1	1	2	1	3	4	0.36666666666666664	62.74000000000001	0.2811263006930044	0.7891604615931138	0.000217514	5.244890439225864
Chembridge	11356753	[H]c1c([H])c(OC([H])([H])[H])c([H])c(C([H])([H])C2(C([H])([H])C([H])([H])C(=O)N([H])C([H])(C3([H])C([H])([H])C3([H])[H])C3([H])C([H])([H])C3([H])[H])N([H])C(=O)C([H])([H])C2([H])[H])c1F		388.48299999999955	3.1106000000000016	3	2	6	10	28	2	1	3	1	0	1	4	0.6363636363636364	67.42999999999999	0.22765605343406758	0.8475063451990679	0.000495949	4.477530994273607
Chembridge	11357542	[H]c1c([H])c(C([H])([H])C2=NOC([H])(C([H])([H])N([H])C(=O)C([H])([H])c3c([H])c([H])c(OC([H])([H])[H])c([H])c3[H])C2([H])[H])c([H])c([H])c1F		356.3969999999997	2.880600000000001	4	1	6	8	26	0	1	1	2	0	2	3	0.3	59.92	0.2757685966201687	0.8404289962248555	0.000445509	4.506566409491181
Chembridge	11360523	[H]c1c(C([H])(C([H])([H])[H])C([H])([H])[H])noc1C(=O)N1C([H])([H])c2c(-c3c([H])c([H])c([H])c([H])c3F)noc2C([H])([H])C1([H])[H]		355.36899999999974	3.790600000000003	5	0	7	5	26	0	1	1	1	2	3	4	0.3157894736842105	72.37	0.16410850134958363	0.9009539429632568	0.000812748	4.430161691857742
Chembridge	11361591	[H]c1nc([H])n(C([H])([H])C([H])([H])N2C(=O)C([H])([H])C([H])([H])C2([H])C([H])([H])C([H])([H])N([H])C([H])([H])c2c([H])c([H])c(C(=O)OC([H])([H])[H])c([H])c2[H])n1		371.44099999999963	1.235599999999999	7	1	8	10	27	0	1	1	1	1	2	3	0.47368421052631576	89.35000000000001	0.3345421368148725	0.8514665166240458	0.000353129	4.605300077849018
Chembridge	11362123	[H]O[C@]1([H])C([H])([H])N(C([H])([H])c2oc(C([H])([H])[H])c(C([H])([H])[H])c2[H])C([H])([H])C([H])([H])[C@@]1([H])N1C([H])([H])C([H])([H])C([H])([H])C([H])([H])C([H])([H])C1([H])[H]		306.4499999999994	2.7076400000000014	4	1	4	6	22	0	2	2	0	1	1	3	0.7777777777777778	39.85000000000001	0.12610181984849322	0.9598790370436937	0.00156761	4.065261071771343
Chembridge	11363917	[H]c1nc(SC([H])([H])[H])nc([H])c1C([H])([H])N(C([H])([H])[H])C([H])([H])C1([H])C([H])([H])N(C([H])([H])C([H])([H])c2c([H])c([H])c([H])c([H])c2OC([H])([H])[H])C([H])([H])C([H])([H])C1([H])[H]		400.5919999999996	3.593600000000003	6	0	6	12	28	0	1	1	1	1	2	3	0.5454545454545454	41.49000000000001	0.056642216036676185	0.9823977578377432	0.00142986	5.556138413240225
Chembridge	11366132	[H]c1oc(C(=O)N([H])[C@]2([H])c3c([H])c([H])c([H])c([H])c3C3(C([H])([H])C([H])([H])N(C([H])([H])c4c([H])c([H])c(OC([H])([H])[H])c([H])c4F)C([H])([H])C3([H])[H])[C@@]2([H])OC([H])([H])[H])c([H])c1[H]		464.5369999999997	4.460800000000004	5	1	7	8	34	1	1	2	2	1	3	5	0.37037037037037035	63.94000000000001	0.11339421815202883	0.930384	0.0006422	5.301419842384941
Chembridge	11367782	[H]c1nc([H])n([H])c1C(=O)N1C([H])([H])C([H])([H])OC([H])(C([H])([H])C([H])([H])C([H])([H])C([H])(C([H])([H])[H])C([H])([H])[H])C1([H])[H]		265.3569999999999	2.077	3	1	5	7	19	0	1	1	0	1	1	2	0.7142857142857143	58.22	0.13989622124089435	0.9581585533466298	0.00193214	3.7434692067670996
Chembridge	11371109	[H]c1c([H])c([H])c(C([H])([H])C(=O)N([H])c2c([H])c([H])c(-c3nc(C([H])([H])N([H])C(=O)C([H])([H])c4c([H])c([H])c([H])c([H])c4F)c(C([H])([H])[H])o3)c([H])c2[H])c([H])c1[H]		457.5049999999998	4.829220000000003	4	2	7	9	34	0	0	0	3	1	4	4	0.14814814814814814	84.22999999999999	0.10738538108815349	0.9714608270280525	0.000564186	6.03569
Chembridge	11371665	[H]c1sc([H])c(C2([H])Oc3c([H])c([H])c(C([H])([H])[H])c([H])c3C([H])([H])N(C([H])([H])C(=O)N3C([H])([H])C([H])([H])C([H])(N4C([H])([H])C([H])([H])OC([H])([H])C4([H])[H])C([H])([H])C3([H])[H])C2([H])[H])c1[H]		455.6239999999997	3.3154200000000023	6	0	7	5	32	0	3	3	1	1	2	5	0.56	45.25	0.17667656575764082	0.8959893590410315	0.00044636	5.083532787746522
Chembridge	11374581	[H]c1oc(-c2c([H])c([H])c([H])c(C(=O)N([H])C([H])([H])c3nc(-c4c([H])c([H])c(N([H])C(=O)C([H])([H])c5c([H])c([H])c([H])c([H])c5[H])c([H])c4[H])oc3C([H])([H])[H])c2[H])c([H])c1[H]		491.5469999999999	6.021220000000005	5	2	7	9	37	0	0	0	3	2	5	5	0.1	97.37	0.1639822374662136	0.8870838528403199	0.000290727	6.230655815250979
Chembridge	11379331	[H]c1nc(C([H])([H])[H])c(C([H])([H])N([H])C(=O)c2c([H])c([H])c3c(c2[H])OC([H])([H])O3)c2c1C([H])([H])N(C(=O)C([H])([H])c1c([H])c([H])c(OC([H])([H])[H])c([H])c1[H])C([H])([H])C2([H])[H]		473.52899999999977	3.1847200000000013	6	1	8	8	35	0	2	2	2	1	3	5	0.2962962962962963	89.99000000000001	0.0937213	0.9473946999828741	0.000600678	6.022421668463869
Chembridge	11379596	[H]c1c([H])c([H])c2c(c1[H])OC([H])(C(=O)N1C([H])([H])C([H])([H])C([H])(C3(C([H])([H])c4c([H])c([H])c(F)c([H])c4[H])C(=O)N(C([H])([H])C([H])([H])OC([H])([H])[H])C(=O)N3[H])C([H])([H])C1([H])[H])C2([H])[H]		495.55099999999976	2.5475000000000003	5	1	9	8	36	0	3	3	2	0	2	5	0.4444444444444444	88.18	0.17027287133509428	0.9104257373570221	0.000434206	5.084485053657186
Chembridge	11381046	[H]c1nc(-n2nc([H])c(C(=O)N3C([H])([H])C([H])([H])N(c4c([H])c([H])c([H])c([H])c4[H])C([H])([H])C3([H])[H])c2C2([H])C([H])([H])C2([H])[H])nc(-c2c([H])c([H])c([H])c(OC([H])([H])[H])c2[H])c1[H]		480.57199999999983	4.177700000000003	7	0	8	7	36	1	1	2	2	2	4	6	0.2857142857142857	76.38000000000001	0.11914928147837905	0.940186	0.000539524	5.597896908422573
Chembridge	11385123	[H]OC([H])([H])C([H])([H])N1C([H])([H])C([H])([H])N(C(=O)C([H])([H])C2(c3c([H])c([H])c([H])c([H])c3C([H])([H])[H])C(=O)N(C([H])([H])c3c([H])c([H])nc([H])c3[H])C(=O)C2([H])[H])C([H])([H])C1([H])[H]		450.5389999999997	1.1135200000000016	6	1	8	9	33	0	2	2	1	1	2	4	0.44	94.05	0.3149330043115522	0.7953912181196786	0.000287643	4.534694439119117
Chembridge	11391640	[H]c1c([H])c(C2([H])c3c(c4c([H])c([H])c([H])c([H])c4n3[H])C([H])([H])C([H])([H])N2C(=O)c2c([H])c(C(=O)C([H])([H])[H])nn2[H])c(F)c([H])c1OC([H])([H])[H]		432.4549999999998	4.029200000000003	4	2	8	6	32	0	1	1	2	2	4	5	0.20833333333333334	91.08	0.4020513185167848	0.6658448593375639	0.000200048	4.448945528535133
Chembridge	11399072	[H]OC([H])([H])C1(C([H])([H])c2c([H])c([H])c([H])c([H])c2F)C([H])([H])N(C([H])([H])c2c([H])nn(-c3c([H])c([H])c([H])c([H])c3[H])c2[H])C([H])([H])C([H])([H])C1([H])[H]		379.47899999999964	3.8286000000000033	4	1	5	7	28	0	1	1	2	1	3	4	0.34782608695652173	41.290000000000006	0.0807879	0.9686730149988905	0.00130051	4.989637389587041
Chembridge	11402486	[H]c1sc(C(=O)N2C([H])([H])C([H])([H])N(C(=O)c3nnn(C([H])([H])c4c([H])c([H])c([H])c5c([H])c([H])c([H])c([H])c45)c3[H])C([H])([H])C2([H])[H])c([H])c1[H]		431.5209999999999	3.139300000000002	6	0	8	4	31	0	1	1	2	2	4	5	0.21739130434782608	71.33000000000001	0.0772654	0.990745	0.000983356	5.589766348033532
OD Screen Hit	11402927	[H]c1sc([H])c(C2([H])Oc3c([H])c([H])c(C([H])([H])[H])c([H])c3C([H])([H])N(C([H])([H])C(=O)N([H])C([H])([H])c3nc4c([H])c([H])c([H])c(C([H])([H])[H])n4c3[H])C2([H])[H])c1[H]		446.5759999999998	4.264740000000003	6	1	7	7	32	0	1	1	1	3	4	5	0.28	58.87	0.2914462182092263	0.7822757852502782	0.000249541	4.997383108507203
Chembridge	11403890	[H]c1c([H])c(N([H])C2([H])C([H])([H])N(C(=O)c3c([H])c4c([H])c([H])c([H])c([H])c4oc3=O)C([H])([H])C([H])([H])C2([H])[H])c([H])c2c1OC([H])([H])C([H])([H])O2		406.4379999999998	3.2809000000000017	6	1	7	3	30	0	2	2	2	1	3	5	0.30434782608695654	81.01	0.14796291329827382	0.9255129380449029	0.000723547	4.695897748076332
Chembridge	11414009	[H]c1c([H])c([H])c2c(C([H])([H])N3C(=O)C([H])([H])C([H])(N([H])C(=O)C4=C(C([H])([H])[H])OC([H])([H])C([H])([H])O4)C3([H])[H])c([H])c([H])c([H])c2c1[H]		366.4169999999997	2.3352000000000004	4	1	6	5	27	0	2	2	2	0	2	4	0.3333333333333333	67.87	0.11962751151442128	0.9693933674821191	0.00101921	4.760712585339588
SAFIRE Hit	11419233	[H]c1c([H])c(OC([H])([H])[H])c([H])c(C([H])([H])N([H])C([H])([H])c2c(C(=O)N3C([H])([H])C([H])([H])C([H])([H])C([H])([H])C([H])([H])C([H])([H])C3([H])[H])nc3c([H])c([H])c(Cl)c([H])n23)c1[H]		440.97499999999974	4.692400000000005	5	1	7	7	31	0	1	1	1	2	3	4	0.4166666666666667	58.870000000000005	0.273927	0.7966591230815004	0.000301758	4.756788068192686
Chembridge	11421176	[H]c1c([H])c(C(=O)N([H])C([H])([H])C([H])([H])C([H])([H])OC([H])(C([H])([H])[H])C([H])([H])[H])c([H])c(OC([H])([H])[H])c1OC1([H])C([H])([H])C([H])([H])N(C(=O)C([H])([H])[H])C([H])([H])C1([H])[H]		392.4959999999995	2.6298000000000004	5	1	7	13	28	0	1	1	1	0	1	2	0.6190476190476191	77.10000000000001	0.0978437	0.9445214566952376	0.000839172	5.470764299437073
Chembridge	11422009	[H]c1oc(C([H])([H])Oc2c([H])c([H])c([H])c(F)c2[H])nc1C(=O)N1C([H])([H])C([H])([H])C([H])(C([H])([H])OC([H])([H])[H])C1([H])[H]		334.3469999999997	2.5012000000000008	5	0	7	7	24	0	1	1	1	1	2	3	0.4117647058823529	64.80000000000001	0.11640807819467225	0.9695759189783675	0.00123891	4.579535064629096
Chembridge	11428590	[H]c1c([H])c(C([H])([H])N([H])C(=O)c2c([H])c([H])c(N3C([H])([H])C([H])([H])C([H])(N([H])C([H])([H])C(N4C([H])([H])C([H])([H])OC([H])([H])C4([H])[H])(C([H])([H])[H])C([H])([H])[H])C([H])([H])C3([H])[H])c([H])c2[H])c([H])c2c1OC([H])([H])O2		494.6359999999996	3.014500000000001	7	2	8	10	36	0	3	3	2	0	2	5	0.5357142857142857	75.3	0.0671965	0.9790835856900826	0.000644893	6.836237003254615
Chembridge	11430220	[H]c1nc([H])c(C(=O)N([H])c2c([H])c([H])c(N3C([H])([H])C([H])([H])C([H])(N([H])C([H])(c4c([H])nn(-c5c([H])c([H])c([H])c([H])c5[H])c4[H])C([H])([H])[H])C([H])([H])C3([H])[H])c([H])c2[H])nc1[H]		467.5769999999998	4.234200000000004	7	2	8	8	35	0	1	1	2	2	4	5	0.25925925925925924	87.97000000000001	0.0776356	0.9553328254471208	0.000621735	6.5594590394462085
Chembridge	11431664	[H]c1c(OC([H])([H])C([H])([H])[H])c([H])c2c(C([H])([H])[H])nc(N3C([H])([H])C([H])([H])N(C([H])([H])c4c(C([H])([H])[H])nn(C([H])([H])C([H])([H])[H])c4C([H])([H])[H])C([H])([H])C([H])([H])C3([H])[H])nc2c1[H]		422.5769999999996	3.8824600000000027	7	0	7	11	31	0	1	1	1	2	3	4	0.5416666666666666	59.31	0.0790851	0.9555212372749018	0.000969196	5.478217996893125
Chembridge	11438260	[H]c1c([H])c(F)c([H])c(C([H])([H])C2(C3([H])C([H])([H])C([H])([H])N(C(=O)C([H])([H])n4nc(C([H])([H])[H])c([H])c4[H])C([H])([H])C3([H])[H])C(=O)N(C([H])([H])C([H])(C([H])([H])[H])C([H])([H])[H])C(=O)N2[H])c1[H]		469.5609999999997	2.7585200000000007	5	1	9	10	34	0	2	2	1	1	2	4	0.52	87.53999999999999	0.302464	0.8007249145467591	0.000256407	4.8086
Chembridge	11440084	[H]c1nc(-c2c([H])c([H])c(N([H])C(=O)C3([H])C([H])([H])N(C(=O)C([H])([H])C([H])([H])C([H])([H])C(=O)OC([H])([H])[H])C([H])([H])C([H])([H])C3([H])[H])c([H])c2[H])c([H])s1		415.51499999999976	3.3305000000000025	6	1	8	8	29	0	1	1	1	1	2	3	0.42857142857142855	88.60000000000001	0.0770515	0.9504322027109547	0.000850036	5.95006
Chembridge	11441011	[H]c1nc([H])c(C([H])([H])N2C(=O)C([H])([H])C(c3c([H])c([H])c([H])c([H])c3[H])(C([H])([H])C(=O)N(C([H])([H])[H])C([H])([H])c3c([H])c([H])c(C([H])([H])[H])c([H])c3[H])C2=O)c([H])c1[H]		441.5309999999998	3.635620000000002	4	0	6	9	33	0	1	1	2	1	3	4	0.25925925925925924	70.58000000000001	0.338935	0.9384498145103286	0.000387227	4.294248655563297
Chembridge	11442486	[H]c1c([H])c(N2C(=O)N([H])C(=O)C2([H])[H])c([H])c([H])c1C(=O)N1C([H])([H])C([H])([H])C([H])([H])C([H])(N([H])c2c([H])c([H])c(C([H])(C([H])([H])[H])C([H])([H])[H])c([H])c2[H])C1([H])[H]		420.5129999999997	3.582900000000002	4	2	7	7	31	0	2	2	2	0	2	4	0.375	81.75	0.064493	0.9824646236476432	0.00105484	5.928677608071936
OD Screen Hit	11447268	[H]c1c([H])c(-c2c([H])c(F)c([H])c3c2OC([H])(C([H])([H])N([H])C(=O)C2(C([H])([H])[H])C([H])([H])C2([H])[H])C3([H])[H])c([H])c(C([H])([H])[H])c1F		357.3999999999996	4.160020000000003	2	1	5	6	26	1	1	2	2	0	2	4	0.38095238095238093	38.33	0.20753684461958674	0.8473036977781092	0.000568018	4.545563504334827
Chembridge	11447939	[H]c1c(C([H])(C([H])([H])[H])C([H])([H])[H])noc1C(=O)N1C([H])([H])C([H])([H])C([H])([H])C(C(=O)OC([H])([H])C([H])([H])[H])(C([H])([H])c2c([H])c([H])c(F)c([H])c2[H])C1([H])[H]		402.46599999999967	3.9653000000000027	5	0	7	9	29	0	1	1	1	1	2	3	0.5	72.64	0.3287806879073301	0.7761373542717168	0.000304755	4.500688601686687
Chembridge	11447978	[H]c1c([H])c([H])c(C2([H])C([H])([H])C([H])([H])N(C([H])([H])C(=O)N3C([H])([H])C([H])([H])C([H])(C([H])([H])C([H])([H])C(=O)N([H])C4([H])C([H])([H])C4([H])[H])C([H])([H])C3([H])[H])C([H])([H])C2([H])[H])c([H])c1[H]		397.5629999999995	3.1634	3	1	5	7	29	1	2	3	1	0	1	4	0.6666666666666666	52.65	0.065863	0.9832297366338476	0.00117195	5.729469660953647
Chembridge	11451373	[H]c1c([H])c([H])c(C([H])([H])N([H])C2([H])C([H])([H])C([H])([H])N(c3c([H])c([H])c(C(=O)N(C([H])([H])[H])C([H])([H])[H])c([H])c3[H])C([H])([H])C2([H])[H])c(OC(F)(F)F)c1[H]		421.4629999999996	4.045600000000003	4	1	8	8	30	0	1	1	2	0	2	3	0.4090909090909091	44.81	0.0924955	0.9763957989251258	0.000844928	5.5375402123699375
Chembridge	11455387	[H]c1c([H])c([H])c(C([H])([H])C([H])([H])N2C([H])([H])C([H])([H])C([H])([H])C([H])(C([H])([H])N(C(=O)C([H])([H])c3c([H])c([H])c(OC([H])([H])[H])c(OC([H])([H])[H])c3[H])C([H])([H])[H])C2([H])[H])c(F)c1[H]		428.5479999999996	3.7985000000000033	4	0	6	12	31	0	1	1	2	0	2	3	0.48	42.010000000000005	0.11714265607598692	0.9195794810757013	0.000621148	5.480127660497026
Chembridge	11456324	[H]c1c([H])c([H])c(N([H])C(=O)N2C([H])([H])C([H])([H])C(C(=O)OC([H])([H])C([H])([H])[H])(C([H])([H])C3([H])OC([H])([H])C([H])([H])C([H])([H])C3([H])[H])C([H])([H])C2([H])[H])c([H])c1[H]		374.48099999999954	3.823000000000003	4	1	6	6	27	0	2	2	1	0	1	3	0.6190476190476191	67.87	0.22768737595286018	0.8475472522547555	0.000535895	4.387087117247598
Chembridge	11456496	[H]c1sc([H])c(C(=O)N(C([H])([H])[H])C([H])(C([H])([H])c2c([H])c([H])c([H])c(OC([H])([H])[H])c2[H])C2([H])C([H])([H])C([H])([H])N(C(=O)C([H])([H])C([H])([H])c3c([H])c([H])c([H])c([H])c3[H])C([H])([H])C2([H])[H])c1[H]		490.6689999999997	5.311400000000006	4	0	6	11	35	0	1	1	2	1	3	4	0.3793103448275862	49.85000000000001	0.450028	0.7026538955836364	0.00012407	5.254102162310001
Chembridge	11475188	[H]/C(C(=O)N([H])C([H])([H])c1c(C([H])([H])[H])nc([H])c2c1C([H])([H])C([H])([H])N(C(=O)/C([H])=C(\[H])c1c(F)c([H])c([H])c([H])c1F)C2([H])[H])=C(/[H])c1sc([H])c([H])c1[H]		479.5519999999998	4.657420000000004	4	1	8	7	34	0	1	1	1	2	3	4	0.19230769230769232	62.300000000000004	0.20615968710605395	0.8866811151611671	0.000275582	5.835683566987097
Chembridge	11483006	[H]c1nc(C([H])([H])N2C([H])([H])C([H])([H])C([H])([H])C([H])(N([H])C(=O)c3c([H])c(-c4c([H])c([H])c(OC([H])([H])[H])c([H])c4[H])nn3[H])C2([H])[H])c([H])c([H])c1[H]		391.4749999999997	2.8747000000000007	5	2	7	7	29	0	1	1	1	2	3	4	0.3181818181818182	83.14	0.1207466147875641	0.9154730873057523	0.000756839	5.104212185828433
Chembridge	11483647	[H]N(C(=O)C1([H])C([H])([H])N(C2([H])C([H])([H])C([H])([H])N(C(=O)C([H])([H])C([H])([H])C([H])([H])[H])C([H])([H])C2([H])[H])C([H])([H])C([H])([H])C1([H])[H])C1([H])C([H])([H])C1([H])[H]		321.4649999999994	1.7680999999999993	3	1	5	6	23	1	2	3	0	0	0	3	0.8888888888888888	52.65	0.13933001181478097	0.9418487848007786	0.00109179	4.476834284124893
Chembridge	11488583	[H]c1sc(C(=O)N([H])C([H])([H])C2([H])C([H])([H])N(C([H])([H])c3c([H])c([H])c([H])c(F)c3F)C([H])([H])C([H])([H])C2([H])[H])c([H])c1[H]		350.43399999999974	3.668300000000003	3	1	6	5	24	0	1	1	1	1	2	3	0.3888888888888889	32.34	0.073664	0.9564694822984098	0.00158616	4.869440169687889
Chembridge	11491173	[H]c1nc(C([H])([H])N2C(=O)C([H])([H])C([H])([H])C([H])(C(=O)N(C([H])([H])c3c([H])c([H])nc([H])c3[H])C([H])([H])C([H])([H])[H])C2([H])[H])c([H])c([H])c1[H]		352.43799999999965	2.2638999999999996	4	0	6	7	26	0	1	1	0	2	2	3	0.4	66.4	0.2559791799839578	0.9702991719983892	0.000742362	4.015835716232328
Chembridge	11492014	[H]c1nc([H])c(-c2nc3c([H])c(C(=O)N([H])[C@]4([H])C([H])([H])C([H])([H])C([H])([H])C([H])([H])[C@@]4([H])c4c([H])c([H])c([H])c([H])c4[H])c([H])c(N([H])C(=O)C([H])([H])OC([H])([H])[H])c3n2C([H])([H])[H])c([H])c1[H]		497.5989999999998	4.6764000000000046	6	2	8	9	37	1	0	1	2	2	4	5	0.3103448275862069	98.14	0.27203533701792526	0.8725218537158802	0.000251599	5.241249851989116
Chembridge	11492017	[H]Oc1c([H])c([H])c(C([H])([H])N2C([H])([H])c3c([H])c([H])c([H])c([H])c3OC([H])(c3c([H])c([H])c([H])c([H])c3OC([H])([H])[H])C2([H])[H])c([H])c1OC([H])([H])[H]		391.4669999999997	4.545300000000004	5	1	5	8	29	0	1	1	3	0	3	4	0.25	51.16000000000001	0.327351	0.7831400045645913	0.000353877	4.268898667651843
Chembridge	11493940	[H]C1=C(C(=O)N([H])C([H])([H])C([H])([H])N2C([H])([H])c3c([H])c(C([H])([H])[H])c([H])c([H])c3OC([H])(C([H])([H])[H])C2([H])[H])C([H])([H])C([H])([H])C1([H])[H]		314.4289999999995	2.8044200000000012	3	1	4	6	23	1	1	2	1	0	1	3	0.5263157894736842	41.57	0.19951474972772043	0.8707426226254346	0.000851099	4.108689131559428
Chembridge	11495113	[H]c1c([H])c(OC([H])([H])[H])c([H])c(C([H])([H])C2=NOC([H])(C(=O)N([H])C3([H])c4c([H])c([H])c([H])c([H])c4C([H])([H])C3([H])[H])C2([H])[H])c1[H]		350.41799999999967	3.186300000000002	4	1	5	6	26	1	1	2	2	0	2	4	0.3333333333333333	59.92	0.1571027551421128	0.9802013473582964	0.000887146	4.631196421290195
Chembridge	11498465	[H]c1c([H])c(F)c(C([H])([H])N([H])C(=O)C2([H])C([H])([H])N(c3nc(C([H])([H])[H])c4c([H])c([H])c(S(=O)(=O)C([H])([H])[H])c([H])c4n3)C([H])([H])C([H])([H])C2([H])[H])c([H])c1F		474.5329999999998	3.152720000000002	6	1	10	7	33	0	1	1	2	1	3	4	0.34782608695652173	92.25999999999999	0.10019889851741369	0.9315599725277032	0.000567243	5.923481674476317
Chembridge	11498540	[H]c1c([H])c([H])c([C@]2([H])N(C(=O)c3nn([H])c(C([H])([H])Oc4c([H])c([H])c([H])c([H])c4OC([H])([H])[H])c3[H])C([H])([H])C([H])([H])N(C([H])([H])[H])C2([H])[H])c([H])c1[H]		406.4859999999997	3.1262000000000016	5	1	7	8	30	0	1	1	2	1	3	4	0.30434782608695654	70.69000000000001	0.14336367787546964	0.9335296711503105	0.000709091	4.843537957779691
Chembridge	11501256	[H]N(c1nc2nonc2nc1N([H])C1([H])C([H])([H])C([H])([H])N(C([H])([H])C([H])([H])C([H])([H])[H])C([H])([H])C1([H])[H])C([H])([H])C([H])([H])C([H])([H])OC([H])([H])[H]		349.4389999999996	1.7474999999999994	9	2	9	11	25	0	1	1	0	2	2	3	0.75	101.23	0.3514156974538689	0.7586509098538715	0.00036022	4.253767462771402
Chembridge	11501377	[H]/C(C(=O)N1C([H])([H])C([H])([H])C2(C([H])([H])N(C([H])([H])C([H])([H])C([H])([H])c3c([H])c([H])c([H])c([H])c3[H])C([H])([H])C([H])([H])C2([H])[H])C1([H])[H])=C(/[H])c1oc([H])c([H])c1[H]		378.51599999999956	4.2401000000000035	3	0	4	6	28	0	2	2	1	1	2	4	0.4583333333333333	36.69	0.0918668	0.9679769492299286	0.000987813	5.387357487402239
Chembridge	11503284	[H]c1onc(C([H])([H])N([H])C(=O)C2(N3C([H])([H])C([H])([H])C([H])([H])C([H])([H])C3([H])[H])C([H])([H])c3c([H])c([H])c([H])c([H])c3C2([H])[H])c1[H]		325.4119999999996	2.3142999999999994	4	1	5	4	24	1	1	2	1	1	2	4	0.47368421052631576	58.370000000000005	0.4352955588108912	0.7019509275824531	0.000417211	3.5626950400749853
Chembridge	11505508	[H]c1c([H])c(OC([H])([H])[H])c([H])c(C([H])([H])N2C([H])([H])C([H])([H])C([H])([H])C([H])(N([H])C(=O)c3c([H])c([H])c4c(c3[H])c([H])c([H])n4[H])C2([H])[H])c1[H]		363.4609999999996	3.5709000000000026	3	2	5	6	27	0	1	1	2	1	3	4	0.3181818181818182	57.36	0.10505464806327593	0.9264591795563595	0.000916558	5.1855115653661725
Chembridge	11506760	[H]c1c([H])c(OC([H])([H])c2c([H])c(C(=O)N(C([H])([H])[H])C([H])([H])c3nn([H])c(C([H])([H])[H])c3[H])nn2[H])c([H])c(C(=O)C([H])([H])[H])c1[H]		367.40899999999976	2.4950200000000002	5	2	8	10	27	0	0	0	1	2	3	3	0.2631578947368421	103.97000000000001	0.0834192	0.9855242786808055	0.00121349	5.235613804258652
Chembridge	11510277	[H]c1c(Cl)c([H])c2c(N3C([H])([H])C([H])([H])OC([H])([H])C3([H])[H])nc(C([H])([H])N3C([H])([H])C([H])([H])C([H])([H])[C@@]3([H])C(=O)N([H])[H])nc2c1[H]		375.8599999999997	1.5695000000000001	6	1	8	4	26	0	2	2	1	1	2	4	0.5	84.58	0.34525347919403304	0.7417355130238246	0.000382479	3.948967985625795
Chembridge	11514472	[H]c1c([H])c([H])c(C([H])([H])n2nnc(C(=O)N3C([H])([H])C(=O)N(C4([H])C([H])([H])C([H])([H])C([H])([H])C([H])([H])C4([H])[H])C([H])([H])C3([H])[H])c2[H])c(C([H])([H])[H])c1[H]		381.4799999999997	2.25192	5	0	7	5	28	1	1	2	1	1	2	4	0.5238095238095238	71.33000000000001	0.2106478181474852	0.9113199023130847	0.000554161	4.659695824795928
Chembridge	11521821	[H]c1c([H])c(N([H])C2([H])C([H])([H])N(C(=O)c3c([H])c([H])c4c(c3[H])OC([H])([H])C([H])([H])O4)C([H])([H])C([H])([H])C2([H])[H])c([H])c(F)c1F		374.3869999999997	3.4527000000000028	4	1	7	3	27	0	2	2	2	0	2	4	0.35	50.80000000000001	0.16287137658428066	0.8979001392949747	0.000659883	4.795100672258711
Chembridge	11529759	[H]OC([H])([H])C1(C([H])([H])c2c([H])c([H])c([H])c([H])c2F)C([H])([H])N(C([H])([H])c2c([H])c(OC([H])([H])[H])c(OC([H])([H])[H])c([H])c2Cl)C([H])([H])C([H])([H])C1([H])[H]		407.91299999999967	4.313500000000003	4	1	6	10	28	0	1	1	2	0	2	3	0.45454545454545453	41.93000000000001	0.20984661678998065	0.9753684610881062	0.000652395	4.368441083704734
Chembridge	11542364	[H]c1c([H])c([H])c(-c2c([H])c([H])c(C(=O)C3([H])C([H])([H])N(C(=O)C4=C(C([H])([H])[H])OC([H])([H])C([H])([H])O4)C([H])([H])C([H])([H])C3([H])[H])c([H])c2[H])c([H])c1[H]		391.4669999999997	4.053200000000003	4	0	5	5	29	0	2	2	2	0	2	4	0.3333333333333333	55.839999999999996	0.0640373	0.9893020133081026	0.00141169	5.357295924639473
Chembridge	11543400	[H]c1c([H])c(F)c(F)c(C([H])([H])N2C([H])([H])C([H])([H])C([H])([H])C3(C2([H])[H])C([H])([H])N(C(=O)c2c([H])c([H])[n+]([O-])c([H])c2[H])C([H])([H])C3([H])[H])c1[H]		387.42999999999967	2.7265000000000015	3	0	7	3	28	0	2	2	1	1	2	4	0.42857142857142855	50.49	0.17279323546176542	0.8975114382960695	0.000622275	4.72249
Chembridge	11546710	[H]c1c(OC([H])([H])[H])c(OC([H])([H])[H])c(OC([H])([H])[H])c([H])c1C(=O)N1C([H])([H])C([H])([H])C([H])([H])C([H])(N([H])c2c([H])c([H])c(C([H])([H])[H])c(C([H])([H])[H])c2[H])C1([H])[H]		398.5029999999996	4.0459400000000025	5	1	6	11	29	0	1	1	2	0	2	3	0.43478260869565216	60.030000000000015	0.1371549830484943	0.9499022368424863	0.000714968	5.036475189171964
Chembridge	11548130	[H]C([H])=C([H])C([H])([H])C([H])([H])C(=O)N(C([H])([H])[H])C([H])([H])C1([H])C([H])([H])C([H])([H])N(C([H])([H])C([H])([H])c2c([H])c([H])c(Cl)c([H])c2[H])C([H])([H])C1([H])[H]		348.91799999999955	4.0191000000000034	2	0	4	9	24	0	1	1	1	0	1	2	0.55	23.55	0.0878684	0.9798935272904202	0.00118008	5.29164
Chembridge	11549415	[H]/C(=C(/[H])C([H])(C([H])([H])[H])C([H])([H])[H])C([H])([H])N1C([H])([H])C([H])([H])C([H])(C2(C([H])([H])C([H])([H])c3c([H])c([H])c([H])c([H])c3[H])C(=O)N(C([H])([H])C#CC([H])([H])[H])C(=O)N2[H])C([H])([H])C1([H])[H]		421.5849999999995	3.857300000000002	3	1	5	10	31	0	2	2	1	0	1	3	0.5384615384615384	52.65	0.4500105138246616	0.7736075431989429	0.000226806	4.4708965046165865
Chembridge	11553674	[H]c1nc(C([H])([H])N2C(=O)N([H])C(C([H])([H])C([H])([H])C([H])(C([H])([H])[H])C([H])([H])[H])(C3([H])C([H])([H])C([H])([H])N(C(=O)c4c([H])c([H])c([H])c([H])c4SC([H])([H])[H])C([H])([H])C3([H])[H])C2=O)c([H])c([H])c1[H]		494.66099999999966	4.582700000000004	5	1	8	11	35	0	2	2	1	1	2	4	0.48148148148148145	82.61	0.3098029824160142	0.838994	0.000261581	4.742012011445276
Chembridge	11556220	[H]c1nc(C([H])([H])[H])n(C([H])([H])C([H])([H])C(=O)N(C([H])([H])[H])C([H])([H])C2([H])C([H])([H])N(C([H])([H])C([H])([H])c3c([H])c([H])c(Cl)c([H])c3[H])C([H])([H])C([H])([H])C2([H])[H])c1[H]		402.96999999999963	3.648120000000003	4	0	6	10	28	0	1	1	1	1	2	3	0.5454545454545454	41.370000000000005	0.0560631	0.9895298453148332	0.00117883	6.164653912209284
Chembridge	11559039	[H]c1oc(C([H])([H])C2(C([H])([H])C([H])([H])C(=O)N(C([H])([H])c3c([H])c([H])c([H])c([H])c3[H])C([H])([H])C([H])([H])C([H])([H])C([H])([H])[H])N([H])C(=O)C([H])([H])C2([H])[H])c([H])c1[H]		382.50399999999956	4.080000000000003	3	1	5	11	28	0	1	1	1	1	2	3	0.4782608695652174	62.550000000000004	0.2677283850618367	0.886008	0.000486323	4.376962174641206
Chembridge	11561993	[H]c1c([H])c([H])c(C([H])([H])C([H])([H])N2C([H])([H])C([H])([H])C([H])([H])C([H])(C([H])([H])N(C(=O)c3c([H])c([H])c([H])c(F)c3[H])C([H])([H])[H])C2([H])[H])c(F)c1[H]		372.4589999999996	3.991500000000004	2	0	5	7	27	0	1	1	2	0	2	3	0.4090909090909091	23.55	0.0797155	0.9572452650051383	0.00117501	5.286352838898714
Chembridge	11563810	[H]c1nc(N2C([H])([H])C([H])([H])C([H])(C3([H])C([H])([H])N(C(=O)C([H])([H])SC([H])([H])[H])C([H])([H])C3([H])[H])C([H])([H])C2([H])[H])nc([H])c1[H]		320.4619999999996	1.9044999999999996	5	0	6	5	22	0	2	2	0	1	1	3	0.6875	49.330000000000005	0.0900495	0.9558153638436628	0.00161335	4.58266
Chembridge	11564209	[H]c1nc(C([H])([H])[H])c(-c2c([H])c([H])c3c(c2[H])C([H])([H])C([H])(C([H])([H])N([H])C(=O)C([H])([H])c2sc([H])c([H])c2[H])O3)nc1C([H])([H])[H]		379.4849999999998	3.484340000000002	5	1	6	7	27	0	1	1	1	2	3	4	0.2857142857142857	64.11000000000001	0.1765198865205398	0.8789001011087068	0.000597245	4.75154
Chembridge	11570007	[H]c1nc(N([H])C([H])([H])c2noc(C([H])([H])[H])c2[H])c([H])c([H])c1-c1nc(C([H])([H])c2c([H])c([H])c([H])c([H])c2[H])no1		347.3779999999998	3.6309200000000024	7	1	7	7	26	0	0	0	1	3	4	4	0.15789473684210525	89.87	0.10604593935799841	0.9368912008672375	0.00109019	4.881553177776172
Chembridge	11570387	[H]c1c([H])c([H])c(C([H])([H])N(C([H])([H])c2nc(-c3c([H])c([H])c(C(=O)OC([H])([H])[H])c([H])c3[H])no2)C([H])([H])C([H])([H])C([H])([H])C([H])([H])[H])c([H])c1[H]		379.4599999999997	4.3255000000000035	6	0	6	11	28	0	0	0	2	1	3	3	0.3181818181818182	68.46000000000001	0.13841638616075885	0.89909	0.000652941	5.168
Chembridge	11571491	[H]c1sc(C([H])([H])N([H])C(=O)C([H])([H])N2C([H])([H])c3c([H])c(Cl)c([H])c([H])c3OC([H])(C([H])([H])[H])C2([H])[H])nc1-c1c([H])c([H])c([H])c([H])c1[H]		427.95699999999977	4.362800000000004	5	1	7	6	29	0	1	1	2	1	3	4	0.2727272727272727	54.46	0.16120595879057578	0.9661014769736551	0.000565054	5.134238782298487
Chembridge	11573885	[H]c1c([H])c([H])c(C2([H])Oc3c([H])c([H])c([H])c([H])c3C([H])([H])N(C([H])([H])C([H])([H])C(=O)N([H])C([H])([H])C3(N4C([H])([H])C([H])([H])OC([H])([H])C4([H])[H])C([H])([H])C([H])([H])C([H])([H])C3([H])[H])C2([H])[H])c([H])c1[H]		463.6219999999996	3.7736000000000027	5	1	6	7	34	1	2	3	2	0	2	5	0.5357142857142857	54.040000000000006	0.20518190021096427	0.9038166624938101	0.000351217	5.341016338577358
OD Screen Hit	11576439	[H]c1nc(C(=O)N([H])[C@]2([H])c3c([H])c([H])c([H])c([H])c3C3(C([H])([H])C([H])([H])N(C(=O)c4c([H])c([H])c(C([H])([H])C([H])(C([H])([H])[H])C([H])([H])[H])c([H])c4[H])C([H])([H])C3([H])[H])[C@@]2([H])OC([H])([H])[H])c([H])c([H])c1[H]		497.63899999999967	4.9538000000000055	4	1	6	9	37	1	1	2	2	1	3	5	0.3870967741935484	71.53	0.30073487375085317	0.8561050989884479	0.000232022	5.156364270278736
Chembridge	11577255	[H]C1=C([H])[C@@]2([H])C([H])([H])[C@]1([H])C([H])([H])[C@@]2([H])C(=O)N1C([H])([H])C([H])([H])C([H])(C2(c3nc([H])c([H])c([H])c3[H])C(=O)N(C([H])([H])C([H])([H])c3sc([H])c([H])c3[H])C(=O)N2[H])C([H])([H])C1([H])[H]		490.6289999999998	3.583700000000002	5	1	8	6	35	2	2	4	0	2	2	6	0.48148148148148145	82.61	0.19726327058795673	0.9283575434399121	0.000401651	5.038040143468996
Chembridge	11587856	[H]OC1(c2c([H])nc([H])c([H])c2[H])C([H])([H])C([H])([H])N(C(=O)C2([H])C([H])([H])C([H])([H])N(c3nc(C([H])([H])[H])c4c([H])c(C([H])(C([H])([H])[H])C([H])([H])[H])c([H])c([H])c4n3)C([H])([H])C2([H])[H])C([H])([H])C1([H])[H]		473.62099999999964	4.183220000000004	6	1	7	8	35	0	2	2	1	2	3	5	0.5	82.45	0.053278853892570845	0.9708547887056047	0.000988039	6.27772
Chembridge	11592003	[H]c1c(-c2nn([H])c([H])c2C([H])([H])N2C([H])([H])C([H])([H])C([H])(N3C([H])([H])C([H])([H])SC([H])([H])C3([H])[H])C([H])([H])C2([H])[H])c([H])c2c([H])c([H])c(OC([H])([H])[H])c([H])c2c1[H]		422.5979999999997	4.251700000000003	5	1	6	6	30	0	2	2	2	1	3	5	0.4583333333333333	44.39	0.13154102161166997	0.9008300829824745	0.000591523	5.276278316351755
Chembridge	11596332	[H]c1nc([H])c(C([H])([H])N2C(=O)C([H])([H])C(c3c([H])c([H])c([H])c([H])c3C([H])([H])[H])(C([H])([H])C(=O)N(C([H])([H])[H])C([H])([H])c3nc(C([H])([H])[H])sc3[H])C2=O)c([H])c1[H]		462.5749999999998	3.400540000000003	6	0	8	10	33	0	1	1	1	2	3	4	0.32	83.47000000000001	0.40894360696814774	0.875711	0.000280455	4.3423187142375035
Chembridge	11598097	[H]c1nc([H])c(C(=O)C2([H])C([H])([H])N(C([H])([H])c3nc(-c4c([H])c([H])c5c(c4[H])OC([H])([H])O5)no3)C([H])([H])C([H])([H])C2([H])[H])c([H])c1[H]		392.4149999999998	2.9552000000000014	8	0	8	5	29	0	2	2	1	2	3	5	0.3333333333333333	90.58	0.20586786878502175	0.8897693172092909	0.000535434	4.6426046865399515
Chembridge	11602769	[H]c1nc(C([H])([H])[H])n(-c2c([H])c([H])c(N([H])C(=O)C3([H])C([H])([H])N(C([H])([H])c4c([H])c([H])c5nonc5c4[H])C([H])([H])C([H])([H])C3([H])[H])c([H])c2[H])c1[H]		416.4849999999998	3.5676200000000025	7	1	8	6	31	0	1	1	2	2	4	5	0.30434782608695654	89.08000000000001	0.0658219	0.9804020284894727	0.00109493	5.780760895720332
OD Screen Hit	11605890	[H]c1c([H])c([H])c(C2(C([H])([H])C(=O)N3C([H])([H])C([H])([H])C([H])([H])C([H])(c4c([H])c([H])c([H])c(C([H])([H])[H])c4[H])C3([H])[H])C(=O)N(C([H])([H])C([H])([H])OC([H])([H])[H])C(=O)C2([H])[H])c(OC([H])([H])[H])c1[H]		478.58899999999966	3.4430200000000024	5	0	7	11	35	0	2	2	2	0	2	4	0.4642857142857143	76.15	0.3263940188824007	0.8781673085557887	0.000299624	4.547721990015958
Chembridge	11606663	[H]c1c([H])c(C([H])([H])C([H])([H])N([H])C2([H])C([H])([H])C([H])([H])N(c3nc(C([H])([H])[H])c4c([H])c([H])c(S(=O)(=O)C([H])([H])[H])c([H])c4n3)C([H])([H])C([H])([H])C2([H])[H])c([H])c([H])c1C([H])([H])[H]		452.6239999999997	3.8413400000000033	6	1	7	9	32	0	1	1	2	1	3	4	0.44	75.19	0.0710549	0.95514	0.000779291	6.213603543299567
Chembridge	11608626	[H]c1c([H])c([H])c(-n2nc(-c3c([H])c([H])c([H])c(OC([H])([H])[H])c3[H])c(C([H])([H])N([H])C([H])([H])C3(C([H])([H])[H])C([H])([H])OC3([H])[H])c2[H])c([H])c1[H]		363.4609999999996	3.674000000000003	5	1	5	9	27	0	1	1	2	1	3	4	0.3181818181818182	48.31	0.4621755212344717	0.6263218983283825	0.000216367	4.24202
Chembridge	11609376	[H]c1sc(C([H])([H])C([H])([H])N([H])C(=O)C2([H])C([H])([H])C([H])([H])N(c3nc(C([H])([H])[H])c4c([H])c(C([H])(C([H])([H])[H])C([H])([H])[H])c([H])c([H])c4n3)C([H])([H])C2([H])[H])nc1C(=O)OC([H])([H])C([H])([H])[H]		495.6489999999997	4.270120000000004	8	1	9	12	35	0	1	1	1	2	3	4	0.5	97.31000000000002	0.0528626	0.9679644346022946	0.000779352	6.920716933607608
Chembridge	11609575	[H]c1nc([H])c(C([H])([H])N([H])C(=O)C([H])([H])C([H])([H])C2([H])C([H])([H])C([H])([H])N(C([H])([H])c3sc4c([H])c([H])c([H])c([H])c4c3[H])C([H])([H])C2([H])[H])c([H])c1[H]		393.5559999999997	4.604900000000004	4	1	5	7	28	0	1	1	1	2	3	4	0.391304	45.230000000000004	0.14686349525444026	0.9415205523644595	0.000700625	4.9272198692306715
Chembridge	11611250	[H]c1c([H])c(-n2nc(C([H])([H])[H])c([H])c2C([H])([H])[H])c([H])c(C([H])([H])N(C(=O)C([H])([H])C([H])([H])C2(C([H])([H])c3c([H])c(OC([H])([H])[H])c([H])c([H])c3F)N([H])C(=O)C([H])([H])C2([H])[H])C([H])([H])[H])c1[H]		492.5949999999997	4.2669400000000035	5	1	8	13	36	0	1	1	2	1	3	4	0.39285714285714285	76.46000000000001	0.22950860391661096	0.9164521709022401	0.000307635	5.3172632978672905
Chembridge	11612638	[H]c1c([H])c([H])c(C([H])([H])c2nc3c([H])c(C(=O)N([H])C([H])([H])C([H])([H])Sc4nnnn4C([H])([H])[H])c([H])c([H])c3o2)c([H])c1[H]		394.45999999999987	2.464200000000001	8	1	9	8	28	0	0	0	2	2	4	4	0.21052631578947367	98.72999999999999	0.12887571746782342	0.9270380069471174	0.000599814	5.590374441589855
Chembridge	11616371	[H]c1c(OC([H])([H])C([H])([H])[H])c([H])c2c(C([H])([H])[H])nc(N3C([H])([H])C([H])([H])C([H])(N4C([H])([H])C([H])([H])C([H])([H])[C@@]4([H])C(=O)OC([H])([H])[H])C([H])([H])C3([H])[H])nc2c1[H]		398.5069999999996	2.9431200000000013	7	0	7	8	29	0	2	2	1	1	2	4	0.5909090909090909	67.79	0.0883812	0.9392510721415598	0.000978174	5.257320998419222
Chembridge	11636271	[H]c1c([H])c([H])c2c(c1[H])C([H])([H])C([H])([H])C([H])([H])C2([H])N([H])C1([H])C([H])([H])C([H])([H])N(c2c([H])c([H])c(C(=O)N(C([H])([H])[H])C([H])([H])[H])c([H])c2[H])C([H])([H])C1([H])[H]		377.5319999999995	4.0244000000000035	3	1	4	6	28	1	1	2	2	0	2	4	0.4583333333333333	35.58	0.16592701523996095	0.9811445468708303	0.000745678	4.748579936298378
Chembridge	11638162	[H]C([H])=C(C([H])([H])[H])C([H])([H])N(C(=O)C([H])([H])c1c2c(n(C([H])([H])c3c([H])c([H])c([H])c([H])c3F)c1C([H])([H])[H])C([H])([H])C([H])([H])C([H])([H])C2=O)C([H])([H])[H]		382.47899999999964	4.079920000000004	3	0	5	9	28	1	0	1	1	1	2	3	0.391304	42.31	0.2876161436939081	0.9017518941130801	0.000527788	4.123328226338723
Chembridge	11639548	[H]C#Cc1c([H])c([H])c([H])c(C(=O)N([H])C([H])([H])C2([H])ON=C(C([H])([H])c3c([H])c([H])c(F)c([H])c3[H])C2([H])[H])c1[H]		336.36599999999976	2.924400000000001	3	1	5	5	25	0	1	1	2	0	2	3	0.2	50.69	0.17849234629843322	0.9294708145534886	0.000781705	4.568745549682634
Chembridge	11645032	[H]c1c([H])c([H])c(C([H])([H])C([H])([H])Oc2c(C(=O)OC([H])([H])[H])c3n(c(=O)c2[H])C([H])([H])C([H])([H])N(C(=O)c2c([H])c([H])c([H])c([H])c2Cl)C([H])([H])C3([H])[H])c(F)c1[H]		498.93799999999976	3.7474000000000034	6	0	9	7	35	0	1	1	2	1	3	4	0.2692307692307692	77.84	0.15273427476785364	0.9055515415211608	0.000440383	5.269722108758478
Chembridge	11647669	[H]c1sc(C(=O)C([H])([H])[H])c([H])c1C([H])([H])N1C([H])([H])C([H])([H])C(C(=O)OC([H])([H])C([H])([H])[H])(C([H])([H])c2c([H])c([H])c([H])c(OC([H])([H])[H])c2[H])C([H])([H])C1([H])[H]		415.55499999999967	4.347300000000004	6	0	6	11	29	0	1	1	1	1	2	3	0.4782608695652174	55.84	0.3200479413649388	0.8186464870233827	0.000328246	4.478021017005003
Chembridge	11662272	[H]/C(C(=O)N([H])C([H])([H])c1c(C([H])([H])[H])nc([H])c2c1C([H])([H])C([H])([H])N(C(=O)[C@@]([H])(N([H])C(=O)C([H])([H])[H])C([H])([H])C([H])(C([H])([H])[H])C([H])([H])[H])C2([H])[H])=C(/[H])c1sc([H])c([H])c1[H]		468.62299999999965	3.2166200000000007	5	2	8	12	33	0	1	1	0	2	2	3	0.44	91.4	0.26554400458993976	0.813401	0.000247212	5.242570388915663
Chembridge	11662683	[H]c1nc2c([H])c(C([H])([H])N3C([H])([H])c4c([H])c([H])c(OC([H])([H])[H])c([H])c4OC([H])(C([H])([H])[H])C3([H])[H])c([H])c([H])c2c([H])c1[H]		334.41899999999964	4.026500000000003	4	0	4	5	25	0	1	1	2	1	3	4	0.2857142857142857	34.59	0.1724030484353331	0.8713200439250286	0.000852257	4.2567832243664885
Chembridge	11662750	[H]c1sc(C(=O)N2C([H])([H])C([H])([H])C([H])([H])C([H])(C(=O)c3c([H])c([H])c4c([H])c(OC([H])([H])[H])c([H])c([H])c4c3[H])C2([H])[H])c(C([H])([H])[H])c1[H]		393.50799999999975	4.953420000000004	4	0	5	6	28	0	1	1	2	1	3	4	0.30434782608695654	46.61	0.12667496727604016	0.9211676285115459	0.000792622	4.885932754196333
Chembridge	11663765	[H]c1nc(C(C([H])([H])[H])(C([H])([H])[H])C([H])([H])[H])nc2c1C([H])(N([H])C([H])([H])C([H])([H])C([H])([H])SC([H])([H])[H])C([H])([H])C(C([H])([H])[H])(C([H])([H])[H])C2([H])[H]		321.5339999999994	4.130300000000004	4	1	4	8	22	1	0	1	0	1	1	2	0.7777777777777778	37.81	0.23134109864773586	0.8371775729156035	0.00062079	4.33023
Chembridge	11666784	[H]C1=C(C([H])([H])C(=O)N2C([H])([H])C([H])([H])C(C(=O)OC([H])([H])C([H])([H])[H])(C([H])([H])C([H])([H])Oc3c([H])c([H])c([H])c([H])c3[H])C([H])([H])C2([H])[H])C([H])([H])C([H])([H])C([H])([H])C1([H])[H]		399.53099999999955	4.5179000000000045	4	0	5	9	29	1	1	2	1	0	1	3	0.5833333333333334	55.84	0.26274570198086494	0.792631	0.000326167	4.877569572748621
Chembridge	11666924	[H]c1c([H])c([H])c(C([H])([H])c2noc(C([H])([H])N(C([H])([H])[H])C([H])([H])c3c([H])c([H])c([H])c(OC([H])([H])[H])c3[H])n2)c(Cl)c1[H]		357.8409999999997	3.9544000000000024	5	0	6	9	25	0	0	0	2	1	3	3	0.2631578947368421	51.39	0.0915983	0.9812859447593975	0.00137467	4.750975528946659
Chembridge	11667563	[H]c1c([H])c(C([H])([H])C(=O)N2C([H])([H])C([H])([H])C([H])([H])[C@@]2([H])C(=O)OC([H])([H])[H])c([H])c([H])c1N1C([H])([H])C([H])([H])C([H])(N([H])C([H])([H])c2c(C([H])([H])[H])nn(C([H])([H])C([H])([H])[H])c2C([H])([H])[H])C([H])([H])C1([H])[H]		481.6409999999996	2.984940000000001	7	1	8	12	35	0	2	2	1	1	2	4	0.5925925925925926	79.7	0.0656465	0.9789877278404282	0.000732237	6.574884646355613
Chembridge	11668670	[H]c1c([H])c([H])c(-c2c([H])c([H])c(C3(C([H])([H])C(=O)N4C([H])([H])C([H])([H])C([H])([H])C([H])(OC([H])([H])[H])C4([H])[H])C(=O)N(C([H])([H])[H])C(=O)C3([H])[H])c([H])c2[H])c([H])c1[H]		420.5089999999997	3.007600000000002	4	0	6	7	31	0	2	2	2	0	2	4	0.4	66.92	0.33525809019917513	0.7750049659586793	0.000283163	4.525953946654153
Chembridge	11672748	[H]c1nc([H])c(-c2nc3c([H])c(C(=O)N4C([H])([H])C([H])([H])C([H])(c5c([H])c([H])c([H])c([H])c5F)C4([H])[H])c([H])c(N([H])C(=O)C([H])([H])OC([H])([H])[H])c3n2C([H])([H])[H])c([H])c1[H]		487.5349999999998	3.9890000000000034	6	1	9	8	36	0	1	1	2	2	4	5	0.25925925925925924	89.35000000000001	0.2925799700113937	0.7687280033728613	0.000208834	5.157241269930524
Chembridge	11672749	[H]c1c(OC([H])([H])[H])oc(C(=O)N2C([H])([H])C([H])([H])C([H])(C([H])([H])C([H])([H])C(=O)N([H])c3c([H])c([H])c(OC([H])([H])[H])c([H])c3OC([H])([H])[H])C([H])([H])C2([H])[H])c1[H]		416.4739999999997	3.576500000000002	6	1	8	11	30	0	1	1	1	1	2	3	0.45454545454545453	90.24000000000001	0.0755263	0.9685472460378026	0.000885555	5.961323498605613
OD Screen Hit	11674460	[H]c1c([H])c(C([H])([H])n2nnc(C(=O)N3C([H])([H])C([H])([H])[C@]4([H])C([H])([H])C([H])([H])C([H])([H])C([H])([H])[C@@]4([H])C3([H])[H])c2[H])c([H])c([H])c1F		342.41799999999967	3.1178000000000017	4	0	6	3	25	1	1	2	1	1	2	4	0.5263157894736842	51.02	0.12054798404093382	0.9959783725464676	0.00116524	4.681178666810347
Chembridge	11674714	[H]c1c([H])c(OC([H])([H])[H])c([H])c(-c2nc(C([H])([H])N3C([H])([H])C([H])([H])C([H])([H])C([H])([H])C3([H])C([H])([H])C(=O)OC([H])([H])C([H])([H])[H])c(C([H])([H])[H])o2)c1F		390.45499999999964	4.105420000000003	6	0	7	10	28	0	1	1	1	1	2	3	0.5238095238095238	64.80000000000001	0.343644	0.8417993509531914	0.000397783	4.151414059376162
Chembridge	11678661	[H]c1c([H])c([H])c(SC([H])([H])C(=O)N2C([H])([H])C([H])([H])C([H])(C([H])([H])C([H])([H])C(=O)N([H])C([H])([H])C3([H])OC([H])([H])C([H])([H])C3([H])[H])C([H])([H])C2([H])[H])c([H])c1[H]		390.5489999999996	3.0927000000000007	4	1	6	8	27	0	2	2	1	0	1	3	0.6190476190476191	58.64	0.10878679416519575	0.9573103727746284	0.000791112	5.4242761364221135
Chembridge	11679658	[H]c1nc(C([H])([H])C([H])([H])N2C(=O)O[C@]3([H])C([H])([H])N(S(=O)(=O)N(C([H])([H])[H])C([H])([H])[H])C([H])([H])[C@]23[H])c([H])c([H])c1[H]		340.40499999999975	-0.0645	5	0	9	7	23	0	2	2	0	1	1	3	0.5714285714285714	83.05	0.14589007445367277	0.9671828532155717	0.00141072	3.819138334545536
Chembridge	11679768	[H]c1c([H])c(C(=O)N(C([H])([H])[H])C([H])([H])C([H])([H])Oc2c([H])c([H])c(C([H])([H])[H])c([H])c2[H])c([H])c([H])c1OC1([H])C([H])([H])C([H])([H])N(C(=O)C2([H])C([H])([H])C2([H])[H])C([H])([H])C1([H])[H]		436.5519999999996	3.9258200000000025	4	0	6	10	32	1	1	2	2	0	2	4	0.46153846153846156	59.08000000000001	0.0595039	0.9785815962653363	0.000911843	6.488495862869305
Chembridge	11688263	[H]c1c([H])c(OC([H])([H])[H])c([H])c(C([H])([H])C2(C([H])([H])C([H])([H])C(=O)N(C([H])([H])[H])C([H])([H])C([H])([H])C3([H])OC([H])([H])C([H])([H])C([H])([H])C3([H])[H])N([H])C(=O)C([H])([H])C2([H])[H])c1F		420.5249999999995	3.2234000000000016	4	1	7	11	30	0	2	2	1	0	1	3	0.6521739130434783	67.87	0.2591883044342007	0.9674876327251345	0.000477747	4.548139070588322
Chembridge	11689781	[H]c1sc(C([H])([H])[H])nc1C([H])([H])N([H])C(=O)C([H])([H])C([H])([H])C1(C([H])([H])c2c([H])c([H])c(Cl)c([H])c2[H])N([H])C(=O)C([H])([H])C1([H])[H]		391.9239999999997	3.3928200000000013	4	2	7	8	26	0	1	1	1	1	2	3	0.42105263157894735	71.09	0.14134017517003625	0.9212874015449644	0.000696689	4.961805433210486
Chembridge	11690979	[H]c1nc([H])n(C([H])([H])C(=O)N([H])C([H])([H])c2c(Oc3c([H])c([H])c([H])c([H])c3OC([H])([H])[H])nc([H])c([H])c2[H])n1		339.3549999999998	1.7903999999999998	7	1	8	8	25	0	0	0	1	2	3	3	0.17647058823529413	91.16000000000001	0.2524568851073889	0.9328446334505439	0.000717435	4.072240294216136
Chembridge	11695506	[H]c1c([H])c(F)c([H])c(-c2nn(-c3c([H])c([H])c([H])c(C([H])([H])[H])c3[H])c([H])c2C([H])([H])N2C([H])([H])C([H])([H])N(C(=O)C([H])([H])[H])C([H])([H])C2([H])[H])c1[H]		392.47799999999967	3.650920000000003	4	0	6	6	29	0	1	1	2	1	3	4	0.30434782608695654	41.370000000000005	0.4457440414081248	0.6757773171934537	0.000192917	4.60867
Chembridge	11708609	[H]c1nc(SC([H])([H])C([H])([H])N([H])C(=O)c2c([H])c([H])c3nc(C4([H])C([H])([H])C4([H])[H])oc3c2[H])n(C([H])([H])[H])c1[H]		342.4239999999997	2.9608000000000008	6	1	7	7	24	1	0	1	1	2	3	4	0.35294117647058826	72.95	0.11688191354796035	0.9444256276426883	0.00110641	4.688422585280466
Chembridge	11715802	[H]c1nc(N2C([H])([H])C([H])([H])OC([H])([H])C2([H])[H])nc2c1C([H])(N([H])C(=O)N([H])c1c([H])c([H])c([H])c([H])c1[H])C([H])([H])C(C([H])([H])[H])(C([H])([H])[H])C2([H])[H]		381.4799999999997	3.1484000000000014	5	2	7	5	28	1	1	2	1	1	2	4	0.47619047619047616	79.38000000000001	0.22816841468842058	0.8160891742920504	0.000442136	4.655646799865351
OD Screen Hit	11719520	[H]c1nnc(N(C([H])([H])[H])C([H])([H])C([H])([H])c2c([H])nn(C([H])([H])[H])c2[H])nc1-c1c([H])c([H])c2c([H])c([H])c([H])c([H])c2c1[H]		344.42199999999974	3.1042000000000014	6	0	6	7	26	0	0	0	2	2	4	4	0.2	59.730000000000004	0.24858060231399062	0.9975351090937123	0.000790744	4.067880806001027
Chembridge	11727909	[H]c1nc(C(=O)N([H])C([H])(c2nnc3n2C([H])([H])C([H])([H])N(C(=O)C([H])([H])C([H])([H])C(F)(F)F)C([H])([H])C3([H])[H])C([H])(C([H])([H])[H])C([H])([H])[H])c([H])c([H])c1[H]		438.45399999999967	2.527399999999999	6	1	11	8	31	0	1	1	0	2	2	3	0.55	93.00999999999999	0.13873799428151531	0.9673565535085171	0.000737445	4.76533
Chembridge	11727965	[H]c1nc([H])c(-c2c([H])c(OC([H])([H])C([H])([H])c3sc([H])c([H])c3[H])c3c(c2[H])C([H])([H])N(C(=O)C([H])([H])c2c([H])c([H])c([H])c([H])c2[H])C([H])([H])C([H])([H])O3)c([H])c1[H]		470.5939999999998	5.395300000000005	5	0	6	7	34	0	1	1	2	2	4	5	0.21428571428571427	51.66	0.32147787849323445	0.7799389867906671	0.000216219	5.005253127423947
Chembridge	11728609	[H]c1sc(C(=O)C([H])([H])[H])c([H])c1C(=O)N1C([H])([H])C([H])([H])C([H])([H])C([H])(C(=O)c2c([H])c([H])c([H])c(C(F)(F)F)c2[H])C1([H])[H]		409.42899999999975	4.704600000000004	4	0	8	5	28	0	1	1	1	1	2	3	0.35	54.45	0.10083963334442768	0.9768088798738562	0.000902322	5.21903
Chembridge	11738788	[H]OC(C([H])([H])C([H])=C([H])[H])(C([H])([H])C([H])=C([H])[H])C([H])(N([H])C(=O)C([H])([H])C([H])([H])C1(C([H])([H])C([H])([H])[H])N([H])C(=O)C([H])([H])C1([H])[H])C([H])([H])[H]		322.44899999999944	2.213399999999999	3	3	5	13	23	0	1	1	0	0	0	1	0.6666666666666666	78.42999999999999	0.21438832002697894	0.9198269773800785	0.000794365	4.227815726462075
Chembridge	11739097	[H]O[C@]1([H])C([H])([H])N(C([H])([H])c2c([H])c([H])c(Oc3nc([H])c([H])c([H])n3)c([H])c2[H])C([H])([H])C([H])([H])[C@@]1([H])N1C([H])([H])C([H])([H])N(C([H])([H])[H])C([H])([H])C1([H])[H]		383.49599999999964	1.4514999999999998	7	1	7	7	28	0	2	2	1	1	2	4	0.5238095238095238	64.96000000000001	0.0995748	0.9695555922175076	0.000912054	5.366608519971365
Chembridge	11741163	[H]c1nc([H])c([H])c(C([H])([H])C([H])([H])C([H])([H])N([H])C(=O)C2([H])C([H])([H])C23C([H])([H])C([H])([H])N(C(=O)c2c([H])c([H])c(-c4c([H])c([H])c([H])c(F)c4[H])c([H])c2[H])C([H])([H])C3([H])[H])c1[H]		471.5759999999997	4.879000000000005	3	1	6	7	35	1	1	2	2	1	3	5	0.3448275862068966	62.300000000000004	0.1066085881313532	0.9575625944107579	0.000546752	5.996174325085453
Chembridge	11744947	[H]c1sc(C([H])([H])N2C(=O)C([H])([H])C(c3c([H])c([H])c([H])c([H])c3[H])(C([H])([H])C(=O)N(C([H])([H])C([H])([H])C([H])([H])[H])C([H])([H])C3([H])OC([H])([H])C([H])([H])C3([H])[H])C2=O)c([H])c1[H]		454.5919999999997	3.7527000000000026	5	0	7	10	32	0	2	2	1	1	2	4	0.48	66.92	0.31684626350639655	0.875895	0.000331669	4.4835
Chembridge	11755308	[H]c1c([H])c([H])c(N2C(=O)C([H])([H])N(C(=O)C([H])([H])C3(c4c([H])c([H])c(OC([H])([H])[H])c([H])c4[H])C(=O)N(C([H])([H])C([H])([H])C([H])(C([H])([H])[H])C([H])([H])[H])C(=O)C3([H])[H])C([H])([H])C2([H])[H])c([H])c1[H]		491.58799999999974	3.0035000000000007	5	0	8	11	36	0	2	2	2	0	2	4	0.42857142857142855	87.23	0.25670186632006686	0.8563180810448572	0.000265358	5.1978450914820655
Chembridge	11755732	[H]c1nn(C([H])([H])C([H])(N([H])C(=O)C([H])([H])c2c3c(n(C([H])([H])C([H])([H])C([H])([H])[H])c2C([H])([H])[H])C([H])([H])C(C([H])([H])[H])(C([H])([H])[H])C([H])([H])C3=O)C([H])([H])[H])c([H])c1[H]		384.5239999999996	3.3055200000000013	5	1	6	12	28	1	0	1	0	2	2	3	0.5909090909090909	68.92	0.18873943805057644	0.9033545464660021	0.000644371	4.49514
Chembridge	11756024	[H]c1c([H])c([H])c2c(c1[H])C([H])([H])N(C(=O)c1c([H])c([H])c(N3C([H])([H])C([H])([H])C([H])(N([H])C4([H])C([H])([H])C([H])([H])N(C([H])([H])[H])C([H])([H])C4([H])[H])C([H])([H])C3([H])[H])c([H])c1[H])C([H])([H])C2([H])[H]		432.61199999999957	3.537700000000002	4	1	5	5	32	0	3	3	2	0	2	5	0.5185185185185185	38.82	0.0866701	0.970232	0.000767876	5.8870823504872885
Chembridge	11760301	[H]c1nc(C([H])([H])C([H])([H])C([H])([H])[H])nc([H])c1C([H])([H])N(C([H])([H])[H])C1([H])C([H])([H])N(C([H])([H])C([H])([H])c2c([H])c([H])c([H])c([H])c2[H])C([H])([H])C([H])([H])C1([H])[H]		352.5259999999995	3.5680000000000014	4	0	4	10	26	0	1	1	1	1	2	3	0.5454545454545454	32.260000000000005	0.1321266790475338	0.944239	0.00089693	4.844038286649662
Chembridge	11766706	[H]c1c([H])c([H])c(C([H])([H])C([H])([H])c2noc(C([H])([H])N3C([H])([H])C([H])([H])C([H])(N4C([H])([H])C([H])([H])C([H])([H])C([H])(C(=O)OC([H])([H])C([H])([H])[H])C4([H])[H])C([H])([H])C3([H])[H])n2)c([H])c1[H]		426.5609999999996	3.0943000000000005	7	0	7	9	31	0	2	2	1	1	2	4	0.625	71.7	0.0566356	0.984504	0.00107412	6.222545318585834
Chembridge	11767617	[H]OC([H])([H])C([H])([H])Oc1c([H])c([H])c(C([H])([H])N2C([H])([H])C([H])([H])C3(c4c([H])c([H])c([H])c([H])c4[C@@]([H])(N([H])C(=O)C([H])([H])C([H])([H])[H])[C@]3([H])OC([H])([H])C([H])([H])[H])C([H])([H])C2([H])[H])c([H])c1[H]		452.5949999999996	3.5775000000000023	5	2	6	12	33	1	1	2	2	0	2	4	0.5185185185185185	71.03000000000002	0.26947288314441104	0.9533046380167208	0.000351787	4.969318723544055
Chembridge	11771003	[H]c1c([H])c(-c2nnc(C([H])([H])[H])s2)c([H])c(N([H])C(=O)C2([H])C([H])([H])C([H])([H])N(C(=O)C3([H])C([H])([H])C([H])([H])C3([H])[H])C([H])([H])C2([H])[H])c1[H]		384.5049999999997	3.4907200000000023	5	1	7	5	27	1	1	2	1	1	2	4	0.5	75.19	0.0725488	0.9781645296546512	0.00121195	5.44673
Chembridge	11774326	[H]c1nc(C(=O)N([H])[C@]2([H])c3c([H])c([H])c([H])c([H])c3C3(C([H])([H])C([H])([H])N(C(=O)c4c([H])c([H])c([H])c(OC([H])([H])[H])c4[H])C([H])([H])C3([H])[H])[C@@]2([H])OC([H])([H])[H])c([H])c([H])c1[H]		471.5569999999998	3.763900000000003	5	1	7	7	35	1	1	2	2	1	3	5	0.32142857142857145	80.76	0.22619493250249745	0.9057970518207967	0.000380913	4.87497
Chembridge	11774821	[H]c1nn(-c2c([H])c([H])c(C(=O)N3C([H])([H])C([H])([H])C([H])(Oc4c([H])c([H])c([H])c([H])c4OC([H])([H])[H])C([H])([H])C3([H])[H])c([H])c2[H])c([H])c1N([H])C(=O)C1([H])C([H])([H])OC([H])([H])C1([H])[H]		490.5599999999998	3.539500000000002	7	1	9	8	36	0	2	2	2	1	3	5	0.37037037037037035	94.92000000000002	0.0816465	0.9949914869079213	0.000590778	6.607664221470817
Chembridge	11775712	[H]c1c([H])c(OC([H])([H])[H])c([H])c(C([H])([H])N2C([H])([H])C([H])([H])C([H])([H])C3(C2([H])[H])C([H])([H])N(C(=O)C2([H])C([H])([H])C([H])([H])C([H])([H])C2([H])[H])C([H])([H])C3([H])[H])c1F		374.4999999999995	3.839000000000003	3	0	5	5	27	1	2	3	1	0	1	4	0.6818181818181818	32.78	0.13854351304437315	0.9555646548079677	0.000883292	4.672435913722573
Chembridge	11778345	[H]c1c([H])c(N2C([H])([H])C([H])([H])C([H])(N([H])C([H])([H])[C@]3([H])C([H])([H])C([H])([H])C([H])([H])N4C([H])([H])C([H])([H])C([H])([H])C([H])([H])[C@@]43[H])C([H])([H])C2([H])[H])c([H])c([H])c1C(=O)N([H])C([H])([H])C([H])([H])N1C([H])([H])C([H])([H])OC([H])([H])C1([H])[H]		483.70099999999945	2.5715000000000012	6	2	7	8	35	0	4	4	1	0	1	5	0.75	60.08	0.043727208300779606	0.9903382790957819	0.000982674	6.9612978020380085
Chembridge	11779621	[H]c1c(C(=O)N2C([H])([H])C([H])([H])N(C([H])([H])C3([H])C([H])([H])C3([H])[H])C([H])([H])C2([H])[H])noc1C([H])([H])Oc1c([H])c(C([H])([H])[H])c(Cl)c(C([H])([H])[H])c1[H]		403.9099999999996	3.6916400000000023	5	0	7	8	28	1	1	2	1	1	2	4	0.5238095238095238	58.81	0.12255519308566427	0.9301330003251581	0.000782461	4.964544551043184
Chembridge	11787500	[H]OC([H])([H])C1([H])N(C(=O)C2([H])C([H])([H])C([H])([H])N(c3nc(-c4c([H])c([H])c([H])c([H])c4[H])nc4c3C([H])([H])C([H])([H])C4([H])[H])C([H])([H])C2([H])[H])C([H])([H])C([H])([H])C([H])([H])C1([H])[H]		420.5569999999996	3.222100000000001	5	1	6	5	31	1	2	3	1	1	2	5	0.56	69.56	0.16570048367140117	0.896035	0.000564799	4.8444310668992445
Chembridge	11795129	[H]c1nc(N([H])C2([H])C([H])([H])SC([H])([H])C2([H])[H])c([H])c([H])c1-c1nc(C([H])(C([H])([H])[H])C([H])([H])[H])no1		290.39199999999965	3.1724000000000014	6	1	6	6	20	0	1	1	0	2	2	3	0.5	63.84	0.0800477	0.9643315049750193	0.00215212	4.438940405999775
Chembridge	11798100	[H]c1nc(Oc2c([H])c([H])c([H])c([H])c2F)c(C([H])([H])N([H])C(=O)C([H])([H])C([H])([H])n2nc(C([H])([H])[H])c([H])c2[H])c([H])c1[H]		354.38499999999976	3.224420000000002	5	1	7	8	26	0	0	0	1	2	3	3	0.21052631578947367	69.03999999999999	0.0827449	0.9581352762927959	0.00130799	5.04889
Chembridge	11801401	[H]c1sc([H])c(C([H])([H])C([H])(N([H])C(=O)C2([H])C([H])([H])C([H])([H])N(c3nc(C([H])([H])[H])c4c([H])c([H])c(S(=O)(=O)C([H])([H])[H])c([H])c4n3)C([H])([H])C2([H])[H])C([H])([H])[H])c1[H]		472.63599999999985	3.367020000000002	7	1	9	9	32	0	1	1	1	2	3	4	0.43478260869565216	92.25999999999999	0.060322464869398136	0.9572076279951567	0.000836682	6.362310067136925
Chembridge	11801674	[H]C#CC([H])([H])N(C(=O)C([H])([H])C([H])([H])C1(C([H])([H])c2c([H])c([H])c(OC([H])([H])[H])c3c([H])c([H])c([H])c([H])c23)N([H])C(=O)C([H])([H])C1([H])[H])C1([H])C([H])([H])C([H])([H])C([H])([H])C([H])([H])C1([H])[H]		446.5909999999996	4.614400000000004	3	1	5	9	33	1	1	2	2	0	2	4	0.5	58.64	0.28859034031106473	0.8658028354878996	0.000375878	4.387707809186569
Chembridge	11809992	[H]c1c([H])c([H])c2c(c1[H])c1c(n2[H])C([H])(C2([H])C([H])([H])C([H])([H])C([H])([H])C([H])([H])C2([H])[H])N(C(=O)c2nc(C([H])([H])[H])c([H])n2[H])C([H])([H])C1([H])[H]		362.47699999999963	4.519320000000004	2	2	5	3	27	1	1	2	1	2	3	5	0.45454545454545453	64.78	0.37814764836967424	0.6880865571721893	0.000335135	3.9338298021473967
Chembridge	11810813	[H]c1c([H])c(OC([H])([H])[H])c([H])c(C([H])([H])C([H])([H])N([H])C2([H])C([H])([H])C([H])([H])N(c3c([H])c([H])c(N([H])C(=O)c4c([H])c([H])c(C([H])([H])[H])c([H])c4C([H])([H])[H])c([H])c3[H])C([H])([H])C2([H])[H])c1[H]		457.6179999999996	5.365440000000006	4	2	5	11	34	0	1	1	3	0	3	4	0.3448275862068966	53.60000000000001	0.0434642	0.9766777996937138	0.00099738	7.051861289288597
Chembridge	11812416	[H]c1c([H])c(OC([H])([H])[H])c([H])c(C([H])([H])C2(C([H])([H])C([H])([H])C(=O)N([H])C([H])([H])c3c([H])c(C(F)(F)F)c([H])c([H])c3F)N([H])C(=O)C([H])([H])C2([H])[H])c1[H]		452.44799999999975	4.141000000000004	3	2	9	9	32	0	1	1	2	0	2	3	0.391304	67.42999999999999	0.16699849483469328	0.9240928755820322	0.000400483	5.65063
Chembridge	11815484	[H]c1c([H])c2c(c([H])c1Cl)C([H])([H])N(C([H])([H])C([H])([H])C(=O)N1C([H])([H])C([H])([H])C([H])(N3C([H])([H])[C@]([H])(C([H])([H])[H])O[C@]([H])(C([H])([H])[H])C3([H])[H])C([H])([H])C1([H])[H])C([H])([H])C([H])(C([H])([H])[H])O2		450.0229999999995	3.4132000000000025	5	0	7	7	31	0	3	3	1	0	1	4	0.7083333333333334	45.25	0.12074031497682944	0.954279	0.000538119	5.819033684000778
Chembridge	11820488	[H]OC1(c2c([H])c([H])c([H])c([H])c2[H])C([H])([H])C([H])([H])N(C(=O)c2oc3c([H])c([H])c(C([H])([H])[H])c([H])c3c2C([H])([H])[H])C([H])([H])C1([H])[H]		349.42999999999967	4.173440000000003	3	1	4	5	26	0	1	1	2	1	3	4	0.3181818181818182	53.68000000000001	0.1080957148271249	0.9211681955388205	0.00119423	4.5519203479242165
Chembridge	11822152	[H]c1nc([H])c([H])c(C([H])([H])C([H])([H])N([H])C(=O)c2nc(C([H])([H])Oc3c([H])c([H])c(F)c([H])c3Cl)oc2[H])c1[H]		375.78699999999986	3.4136000000000015	5	1	8	7	26	0	0	0	1	2	3	3	0.16666666666666666	77.25	0.0779502	0.9916782870525176	0.00110694	5.625685786970744
Chembridge	11825148	[H]c1c([H])c([H])c(C([H])([H])n2nnc(C(=O)N(C([H])([H])[H])C([H])([H])C3([H])Oc4c([H])c([H])c([H])c([H])c4OC3([H])[H])c2[H])c(Cl)c1[H]		398.8499999999998	2.8918000000000017	6	0	8	6	28	0	1	1	2	1	3	4	0.25	69.48000000000002	0.0855705	0.9719159505843048	0.00112421	5.104785015745227
Chembridge	11827438	[H]c1oc([H])c(C(=O)N2C([H])([H])c3c([H])c(C([H])([H])N4C([H])([H])C([H])([H])N(C(=O)OC([H])([H])C([H])([H])[H])C([H])([H])C4([H])[H])c([H])c([H])c3OC([H])([H])C2([H])[H])c1[H]		413.4739999999997	2.5885000000000007	6	0	8	5	30	0	2	2	1	1	2	4	0.45454545454545453	75.46000000000001	0.0918197	0.9487224496448052	0.000880578	5.380857007289209
Chembridge	11828352	[H]c1c([H])c([H])c2c(c1[H])-c1c([H])c([H])c(C([H])([H])N3C([H])([H])C([H])([H])c4nnc(C([H])(N([H])C(=O)C5([H])C([H])([H])C([H])([H])N(C([H])([H])[H])C([H])([H])C5([H])[H])C([H])([H])[H])n4C([H])([H])C3([H])[H])c([H])c1C2([H])[H]		484.6479999999997	3.4266000000000014	6	1	7	7	36	1	2	3	2	1	3	6	0.4827586206896552	66.29	0.15020348892289861	0.9277357981145746	0.00040158	5.742147457220624
Chembridge	11828436	[H]c1nc([H])c(C(=O)N2C([H])([H])C([H])([H])C([H])(Oc3c([H])c([H])c([H])c([H])c3C(=O)N([H])C([H])([H])c3c([H])c([H])c(F)c([H])c3[H])C([H])([H])C2([H])[H])c([H])c1[H]		433.4829999999998	3.8343000000000025	4	1	7	6	32	0	1	1	2	1	3	4	0.24	71.53	0.25275478400488405	0.8350680063652823	0.000311087	5.057268108901856
Chembridge	11829865	[H]c1c(C(=O)N(C([H])([H])[H])C([H])([H])c2nn([H])c3c2C([H])([H])C([H])([H])C([H])([H])C3([H])[H])nnn1C([H])([H])C(=O)N(C([H])([H])C([H])([H])[H])C([H])([H])C([H])([H])[H]		373.4609999999997	1.0205999999999988	6	1	9	10	27	1	0	1	0	2	2	3	0.6111111111111112	100.00999999999999	0.0989794	0.9700641456981192	0.00108565	5.00068
Chembridge	11839934	[H]c1c([H])c([H])c(C(=O)N2C([H])([H])C([H])([H])C([H])([H])C([H])(N([H])c3c([H])c([H])c([H])c([H])c3[H])C2([H])[H])c([H])c1[H]		280.3709999999996	3.4033000000000024	2	1	3	3	21	0	1	1	2	0	2	3	0.2777777777777778	32.34	0.11773191243546895	0.9604592843126009	0.00188776	4.0020243193595055
Chembridge	11842299	[H]c1c([H])c(C(F)(F)F)c([H])c(C([H])([H])N2C(=O)C([H])([H])C([H])([H])C([H])(C(=O)N3C([H])([H])C([H])([H])C([H])(C([H])([H])OC([H])([H])[H])C([H])([H])C3([H])[H])C2([H])[H])c1[H]		412.45199999999966	3.3290000000000015	3	0	8	6	29	0	2	2	1	0	1	3	0.6190476190476191	49.85000000000001	0.14114802282037006	0.9472523082231951	0.000723025	4.847569660913256
Chembridge	11844664	[H]c1c([H])c(-c2nn([H])c([H])c2C([H])([H])N(C([H])([H])C2([H])OC([H])([H])C([H])([H])C2([H])[H])C([H])([H])C2([H])C([H])([H])C([H])([H])C2([H])[H])c(OC([H])([H])[H])c([H])c1OC([H])([H])[H]		385.5079999999996	3.8750000000000027	5	1	6	11	28	1	1	2	1	1	2	4	0.5909090909090909	59.610000000000014	0.47309159511026067	0.8503866912885478	0.000344182	3.9671542460591542
Chembridge	11845931	[H]c1nc(N([H])[H])c([H])c(C(=O)N([H])C([H])(c2c([H])nc(N3C([H])([H])C([H])([H])C([H])([H])C([H])([H])C([H])([H])C([H])([H])C3([H])[H])nc2C([H])([H])[H])C([H])([H])[H])c1[H]		368.4849999999996	3.023720000000001	6	2	7	7	27	0	1	1	0	2	2	3	0.5	97.03	0.1621011408884131	0.9107321065150066	0.000698079	4.7578128522793435
Chembridge	11848604	[H]c1nc([H])c(C2([H])N(C(=O)C([H])([H])C3(c4c([H])c([H])c([H])c([H])c4OC([H])([H])[H])C(=O)N(C([H])([H])C([H])([H])C([H])([H])OC([H])([H])[H])C(=O)C3([H])[H])C([H])([H])C([H])([H])C([H])([H])C2([H])[H])c([H])c1[H]		479.5769999999997	3.2673000000000014	6	0	8	11	35	0	2	2	1	1	2	4	0.48148148148148145	89.04000000000002	0.3629097639097881	0.9049603325387939	0.000288852	4.517960602961022
Chembridge	11853971	[H]c1c([H])c(-c2nc(C([H])([H])N([H])C(=O)C([H])([H])c3c(C([H])([H])[H])noc3C([H])([H])[H])c(C([H])([H])[H])o2)c([H])c(N([H])C(=O)C([H])([H])Oc2c([H])c([H])c(C([H])([H])[H])c([H])c2[H])c1[H]		488.5439999999998	4.439680000000004	7	2	9	13	36	0	0	0	2	2	4	4	0.25925925925925924	119.49	0.0711504	0.9832123105946402	0.000654347	6.663504634833029
Chembridge	11855468	[H]c1c([H])c(C([H])([H])[H])c(C([H])([H])N([H])C(=O)c2c([H])c(N([H])C(=O)C3([H])OC([H])([H])C([H])([H])C3([H])[H])c3c(nc(C4([H])C([H])([H])C([H])([H])C4([H])[H])n3C([H])([H])[H])c2[H])c([H])c1F		464.5409999999997	4.335820000000004	5	2	8	8	34	1	1	2	2	1	3	5	0.4230769230769231	85.25000000000001	0.2716145114505755	0.7946016567917817	0.000234033	5.2725499680039745
Chembridge	11858689	[H]C([H])=C([H])C([H])([H])C([H])([H])C(=O)N([H])C1([H])c2c([H])nn(-c3c([H])c([H])c([H])c(F)c3[H])c2C([H])([H])C(C([H])([H])[H])(C([H])([H])[H])C1([H])[H]		341.4299999999996	4.107300000000004	3	1	5	7	25	1	0	1	1	1	2	3	0.4	46.92	0.15223270901451788	0.9214913679651145	0.00096999	4.3532901482543025
Chembridge	11862307	[H]c1oc(C(=O)N2C([H])([H])c3c([H])c(-c4c([H])c([H])c([H])c([H])c4OC([H])([H])[H])c([H])c(OC([H])([H])[H])c3OC([H])([H])C2([H])[H])c([H])c1[H]		379.41199999999975	3.9986000000000033	5	0	6	6	28	0	1	1	2	1	3	4	0.22727272727272727	61.140000000000015	0.3575477176266382	0.724831	0.000326531	4.127609651314734
Chembridge	11864269	[H]c1nn(-c2c([H])c([H])c([H])c(F)c2[H])c(C([H])([H])[H])c1C([H])(N([H])C(=O)c1sc(C([H])([H])OC([H])([H])[H])c([H])c1[H])C([H])([H])[H]		373.45299999999975	4.018720000000004	5	1	7	9	26	0	0	0	1	2	3	3	0.2631578947368421	56.150000000000006	0.128499	0.9527147541236355	0.000820495	5.017863148468021
Chembridge	11868120	[H]c1c([H])c(Cl)c([H])c(OC([H])(C(=O)N([H])C([H])([H])c2nc(-c3c([H])c([H])c([H])c([H])c3N([H])C(=O)C3([H])C([H])([H])C([H])([H])C3([H])[H])oc2C([H])([H])[H])C([H])([H])[H])c1[H]		467.95299999999975	5.125720000000005	5	2	8	10	33	1	0	1	2	1	3	4	0.32	93.46000000000001	0.15439782436044985	0.8880064105543397	0.000423559	5.443585423150696
Chembridge	11868588	[H]c1c([H])c([H])c2c(c1[H])OC([H])([H])C([H])(C([H])([H])C([H])([H])N([H])C(=O)C([H])([H])C([H])([H])C1(C([H])([H])c3c([H])c([H])c(OC([H])([H])[H])c([H])c3F)N([H])C(=O)C([H])([H])C1([H])[H])O2		456.5139999999997	3.152100000000001	5	2	8	10	33	0	2	2	2	0	2	4	0.44	85.89	0.0961048	0.9791493526097388	0.000689051	5.797220535401555
Chembridge	11869846	[H]c1nc(N(C([H])([H])[H])C([H])([H])[H])nc2c1C([H])(N([H])C(=O)C([H])([H])c1c(F)c([H])c([H])c([H])c1Cl)C([H])([H])C([H])([H])C2([H])[H]		362.8359999999998	3.0714000000000015	4	1	7	6	25	1	0	1	1	1	2	3	0.3888888888888889	58.120000000000005	0.16182625326161287	0.8932468570786557	0.000824667	4.353769105089809
Chembridge	11879391	[H]c1c([H])c([H])c(C([H])([H])C(=O)N([H])c2c([H])c([H])c(-c3nc(C([H])([H])N([H])C(=O)c4nc5c([H])c([H])c([H])c([H])c5c([H])c4[H])c(C([H])([H])[H])o3)c([H])c2[H])c([H])c1[H]		476.5359999999999	5.309420000000004	5	2	7	8	36	0	0	0	3	2	5	5	0.10344827586206896	97.12	0.17056677620660368	0.8755776296774093	0.000286831	6.198579756385402
Chembridge	11881787	[H]c1nc([H])c(C([H])([H])N2C([H])([H])C([H])([H])C([H])(C3([H])C([H])([H])N(C(=O)c4c(C([H])([H])[H])oc(C([H])([H])[H])c4[H])C([H])([H])C3([H])[H])C([H])([H])C2([H])[H])c([H])c1[H]		367.49299999999954	3.665740000000003	4	0	5	6	27	0	2	2	0	2	2	4	0.5454545454545454	49.580000000000005	0.17502570563258613	0.8921167760115322	0.00061304	4.835719231144466
Chembridge	11884206	[H]c1nc([H])c(C([H])([H])C([H])(N([H])C2([H])C([H])([H])C([H])([H])N(c3c([H])c([H])c(C([H])([H])C(=O)N([H])C([H])([H])C([H])([H])c4c([H])c([H])c([H])c([H])c4OC([H])([H])[H])c([H])c3[H])C([H])([H])C2([H])[H])C([H])([H])[H])s1		492.6889999999997	4.242700000000004	6	2	7	13	35	0	1	1	2	1	3	4	0.42857142857142855	66.49000000000001	0.074814	0.9648012789616275	0.000588923	6.732414392869303
Chembridge	11898495	[H]c1nn(-c2c([H])c([H])c(C(=O)N([H])[C@]([H])(C(=O)OC([H])([H])[H])C([H])([H])C([H])([H])C(=O)OC([H])([H])[H])c([H])c2[H])c([H])c1N([H])C(=O)c1c([H])c([H])c(C([H])([H])[H])c([H])c1C([H])([H])[H]		492.5319999999998	2.9660400000000005	8	2	10	13	36	0	0	0	2	1	3	3	0.2692307692307692	128.62	0.0971068	0.9488771597719485	0.000472673	6.552678031675386
Chembridge	11898771	[H]c1c(C(=O)N(C([H])([H])c2c([H])c([H])c([H])c([H])c2[H])C([H])([H])C([H])([H])[H])noc1C([H])([H])Oc1c([H])c([H])c(Cl)c([H])c1OC([H])([H])[H]		400.86199999999974	4.577900000000003	5	0	7	10	28	0	0	0	2	1	3	3	0.23809523809523808	64.80000000000001	0.15587568950413733	0.9469064711673889	0.000639705	4.990672754895391
Chembridge	11900494	[H]OC([H])([H])C(C([H])([H])[H])(C([H])([H])[H])C([H])([H])N([H])C(=O)C1([H])C([H])([H])N(c2nc(C([H])([H])[H])c3c([H])c([H])c(S(=O)(=O)C([H])([H])[H])c([H])c3n2)C([H])([H])C([H])([H])C1([H])[H]		434.56199999999967	1.6928199999999993	7	2	9	11	30	0	1	1	1	1	2	3	0.5714285714285714	112.49	0.148038	0.8943563989653845	0.000485027	5.410217996996382
Chembridge	11901615	[H]c1c(C([H])([H])[H])nc(N2C([H])([H])[C@]3([H])N(C([H])([H])C([H])([H])N4C([H])([H])C([H])([H])C([H])([H])C([H])([H])C4([H])[H])C(=O)O[C@]3([H])C2([H])[H])nc1C([H])([H])[H]		345.4469999999996	1.5887399999999998	6	0	7	6	25	0	3	3	0	1	1	4	0.7222222222222222	61.800000000000004	0.1498228309642178	0.9370503123364369	0.000922573	4.52517
Chembridge	11903316	[H]c1sc(C(=O)N([H])C([H])([H])C2([H])C([H])([H])N(C([H])([H])c3c([H])c([H])c([H])c([H])c3OC([H])([H])C([H])([H])[H])C([H])([H])C([H])([H])C2([H])[H])c([H])c1[H]		358.5069999999996	3.788800000000003	4	1	5	8	25	0	1	1	1	1	2	3	0.45	41.57000000000001	0.20245981476041836	0.9392019257069517	0.000668842	4.551557800949053
Chembridge	11905829	[H]c1nc(C([H])([H])[H])c(C([H])([H])N([H])C(=O)C([H])([H])c2c([H])sc([H])c2[H])c2c1C([H])([H])N(C(=O)C([H])(c1c([H])c([H])c([H])c([H])c1[H])c1c([H])c([H])c([H])c([H])c1[H])C([H])([H])C2([H])[H]		495.64799999999985	5.027220000000004	4	1	6	8	36	0	1	1	2	2	4	5	0.23333333333333334	62.300000000000004	0.1662129263309605	0.9347682548954863	0.000412296	5.376806515618636
Chembridge	11907586	[H]c1nc(N2C([H])([H])C([H])([H])C([H])(C3([H])C([H])([H])N(c4nc([H])c(C([H])([H])[H])c([H])c4[H])C([H])([H])C3([H])[H])C([H])([H])C2([H])[H])nc([H])c1[H]		323.44399999999956	2.9229200000000013	5	0	5	4	24	0	2	2	0	2	2	4	0.5263157894736842	45.150000000000006	0.06448	0.9876719547127722	0.0020369	4.884268904514868
Chembridge	11911343	[H]c1c([H])c([H])c2c(c1[H])C1(C([H])([H])C([H])([H])N(C([H])([H])c3c([H])c(C([H])([H])[H])c(OC([H])([H])[H])c([H])c3C([H])([H])[H])C([H])([H])C1([H])[H])[C@@]([H])(OC([H])([H])C([H])([H])OC([H])([H])[H])[C@]2([H])N([H])C(=O)C([H])(C([H])([H])[H])C([H])([H])[H]		494.67599999999953	4.704340000000005	5	1	6	15	36	1	1	2	2	0	2	4	0.5666666666666667	60.030000000000015	0.28314695594483213	0.9771243892301427	0.00035149	4.736060016268072
Chembridge	11913373	[H]c1c([H])c([H])c2c(c1[H])OC([H])(C([H])([H])[H])C([H])([H])N(C([H])([H])c1c([H])c([H])c(OC([H])([H])[H])c(OC([H])([H])C([H])([H])[H])c1[H])C2([H])[H]		327.4239999999995	3.8770000000000033	4	0	4	8	24	0	1	1	2	0	2	3	0.4	30.930000000000003	0.26698091050102474	0.8350881355165899	0.000613994	4.043869923685298
Chembridge	11914247	[H]c1c([H])c([H])c(C([H])([H])N([H])C(=O)C([H])([H])C([H])([H])C2([H])C([H])([H])N(C(=O)c3c([H])c([H])c(OC([H])([H])[H])c(OC([H])([H])[H])c3[H])C([H])([H])C([H])([H])C2([H])[H])c(Cl)c1[H]		444.95899999999966	4.306000000000004	4	1	7	10	31	0	1	1	2	0	2	3	0.4166666666666667	67.87	0.11851633250390503	0.9546058226049983	0.000663018	5.319827839630417
Chembridge	11915210	[H]c1nc([H])c(C([H])([H])O[C@]2([H])C3(c4c([H])c([H])c([H])c([H])c4[C@@]2([H])N([H])C(=O)C([H])([H])C([H])([H])[H])C([H])([H])C([H])([H])N(C(=O)c2sc([H])c([H])c2[H])C([H])([H])C3([H])[H])c([H])c1[H]		475.6139999999998	4.483400000000004	5	1	7	7	34	1	1	2	1	2	3	5	0.37037037037037035	71.53	0.38654460646338673	0.7147697641972106	0.000191758	4.615408309848268
Chembridge	11919566	[H]c1nc(N([H])C([H])([H])c2c([H])c([H])c([H])c([H])c2[H])c([H])c([H])c1C(=O)N(C([H])([H])c1nc([H])c([H])n1C([H])([H])[H])C([H])([H])C([H])([H])[H]		349.43799999999965	3.089500000000002	5	1	6	9	26	0	0	0	1	2	3	3	0.25	63.050000000000004	0.094819	0.9816598829718591	0.00124222	4.976184221821338
Chembridge	11926516	[H]c1nn(-c2c([H])c([H])c([H])c([H])c2C(=O)N2C([H])([H])c3c([H])nc(C([H])([H])[H])c(C([H])([H])N([H])C(=O)c4c([H])c([H])c([H])c([H])c4SC([H])([H])[H])c3C([H])([H])C2([H])[H])c([H])c1[H]		497.6239999999998	4.426120000000004	6	1	8	8	36	0	1	1	2	2	4	5	0.21428571428571427	80.12	0.31712764059796433	0.8656143239001979	0.000254389	4.851005687082327
Chembridge	11927318	[H]c1c([H])c([H])c(C([H])(c2c([H])c([H])c([H])c(Cl)c2[H])C([H])([H])C(=O)N(C([H])([H])[H])C2([H])C([H])([H])C([H])([H])OC([H])([H])C2([H])[H])c([H])c1[H]		357.8809999999997	4.499400000000004	2	0	4	6	25	0	1	1	2	0	2	3	0.38095238095238093	29.540000000000003	0.27697408365571596	0.8690877598874664	0.000534225	4.196498359296532
Chembridge	11934184	[H]c1nc([H])c(C([H])([H])N2C(=O)C([H])([H])C(c3c([H])c([H])c([H])c([H])c3C([H])([H])[H])(C([H])([H])C(=O)N3C([H])([H])C([H])([H])N(C(=O)C([H])([H])[H])C([H])([H])C3([H])[H])C2=O)c([H])c1[H]		448.52299999999974	1.6677200000000005	5	0	8	7	33	0	2	2	1	1	2	4	0.4	90.89	0.4242481532015199	0.724256	0.000219902	4.312030212629405
Chembridge	11950446	[H]c1c([H])c(OC([H])([H])[H])c([H])c(C([H])([H])C([H])([H])c2nnc(C([H])([H])C([H])([H])C(=O)N3C([H])([H])C([H])([H])C([H])([H])C([H])([H])C3([H])C([H])([H])[H])o2)c1[H]		357.4539999999996	3.197000000000002	5	0	6	9	26	0	1	1	1	1	2	3	0.55	68.46000000000001	0.13551672641647722	0.958465	0.000800085	5.08844
Chembridge	11953037	[H]c1nc(N([H])[C@]2([H])C(=O)N([H])C([H])([H])C([H])([H])C([H])([H])C2([H])[H])c([H])c([H])c1-c1nc(-c2c([H])c([H])c([H])c(Cl)c2[H])no1		383.83899999999977	3.532600000000002	6	2	8	4	27	0	1	1	1	2	3	4	0.2631578947368421	92.94	0.0809719	0.9660160154191048	0.00109927	5.37948
Chembridge	11953729	[H]c1c([H])c(OC([H])([H])[H])c(C([H])([H])N([H])C(=O)c2c([H])c(N([H])C(=O)C([H])([H])OC([H])([H])[H])c([H])c3nc(C4([H])C([H])([H])C([H])([H])C4([H])[H])n(C([H])([H])[H])c23)c([H])c1OC([H])([H])[H]		466.5379999999997	3.3729000000000022	7	2	9	13	34	1	0	1	2	1	3	4	0.4	103.71000000000002	0.4008628999704635	0.6776659346024198	0.000158159	4.879577811063314
Chembridge	11955266	[H]OC([H])(c1c([H])c([H])c([H])c([H])c1[H])C1([H])C([H])([H])C([H])([H])N(C(=O)C([H])([H])C([H])([H])C2(C([H])([H])c3c([H])c(OC([H])([H])[H])c([H])c([H])c3F)N([H])C(=O)C([H])([H])C2([H])[H])C([H])([H])C1([H])[H]		468.5689999999996	3.7780000000000022	4	2	7	10	34	0	2	2	2	0	2	4	0.48148148148148145	78.87	0.16742496073787783	0.8991638388261699	0.000482197	4.955898582094198
Chembridge	11955351	[H]c1nc(C([H])([H])[H])c(C([H])([H])N([H])S(=O)(=O)c2c([H])sc([H])c2[H])c2c1C([H])([H])N(C(=O)C([H])([H])c1c([H])c([H])c([H])c([H])c1Cl)C([H])([H])C2([H])[H]		476.02299999999985	3.7108200000000027	5	1	9	7	31	0	1	1	1	2	3	4	0.2727272727272727	79.37	0.22223506356165398	0.8789312492818904	0.000372502	4.840698685757989
Chembridge	11958872	[H]c1c([H])c(F)c(C([H])([H])N([H])C(=O)C([H])([H])N2C([H])([H])c3c([H])c(Cl)c([H])c([H])c3OC([H])(C([H])([H])[H])C2([H])[H])c([H])c1F		380.8219999999996	3.5175000000000027	3	1	7	5	26	0	1	1	2	0	2	3	0.3157894736842105	41.57	0.20000109003028016	0.8618	0.000497761	4.8408751992933485
Chembridge	11960501	[H]c1c([H])c([H])c(C([H])(c2c([H])c([H])c([H])c([H])c2[H])C([H])([H])C2([H])OC([H])([H])C([H])([H])N(C(=O)C([H])([H])OC([H])([H])[H])C2([H])[H])c([H])c1[H]		339.43499999999955	3.0824000000000016	3	0	4	7	25	0	1	1	2	0	2	3	0.38095238095238093	38.769999999999996	0.32611688875667755	0.8599254128541953	0.000540412	3.9638501166157383
Chembridge	11961544	[H]c1sc(C([H])([H])N([H])C(=O)C2([H])C([H])([H])N(C([H])([H])c3c([H])c([H])c([H])c(OC([H])([H])[H])c3[H])C(=O)C([H])([H])C2([H])[H])nc1C([H])([H])C([H])([H])[H]		387.5049999999997	2.769100000000001	5	1	7	9	27	0	1	1	1	1	2	3	0.45	71.53	0.2971059340607043	0.8412840143934875	0.000400902	4.414550531681445
Chembridge	11965168	[H]c1c([H])c([H])c(C([H])([H])C([H])([H])N([H])C(=O)C([H])([H])C([H])([H])C2(C([H])([H])c3c([H])c([H])c(F)c(OC([H])([H])[H])c3[H])N([H])C(=O)C([H])([H])C2([H])[H])c(C(F)(F)F)c1[H]		466.47499999999974	4.183500000000004	3	2	9	10	33	0	1	1	2	0	2	3	0.4166666666666667	67.43	0.21148291482405343	0.8966172544768045	0.000348221	5.245114215779841
Chembridge	11980293	[H]c1c([H])c([H])c(C([H])(c2c([H])c([H])c(OC([H])([H])[H])c([H])c2[H])C([H])([H])C(=O)N(C([H])([H])[H])C([H])([H])c2c(C([H])([H])[H])nn(C([H])([H])[H])c2C([H])([H])[H])c([H])c1[H]		391.5149999999996	4.226140000000004	4	0	5	12	29	0	0	0	2	1	3	3	0.3333333333333333	47.36	0.39865047026512385	0.7889307869669844	0.000310463	4.219990942521557
Chembridge	11984274	[H]C1=C(C(=O)N2C([H])([H])C([H])([H])C([H])([H])C(C(=O)OC([H])([H])C([H])([H])[H])(C([H])([H])C([H])([H])c3c([H])c([H])c([H])c([H])c3[H])C2([H])[H])C([H])([H])C([H])([H])C1([H])[H]		355.4779999999995	3.9014000000000033	3	0	4	7	26	1	1	2	1	0	1	3	0.5454545454545454	46.61	0.45392395731399793	0.6345214167993734	0.000260102	3.973286497583196
Chembridge	11984324	[H]c1snnc1C(=O)N1C([H])([H])C([H])([H])C([H])([H])C([H])(C([H])([H])C([H])([H])c2c([H])c([H])c([H])c([H])c2C(F)(F)F)C1([H])[H]		369.41199999999975	4.041900000000003	4	0	8	4	25	0	1	1	1	1	2	3	0.47058823529411764	46.09	0.27191140190826407	0.8998238256280273	0.000592639	4.051378729700819
Chembridge	11986128	[H]c1c([H])c([H])c(C([H])(c2c([H])c([H])c(Cl)c([H])c2[H])C([H])([H])C(=O)N(C([H])([H])[H])C2([H])C([H])([H])C([H])([H])OC([H])([H])C2([H])[H])c([H])c1[H]		357.88099999999963	4.499400000000004	2	0	4	6	25	0	1	1	2	0	2	3	0.38095238095238093	29.540000000000003	0.3786390044965899	0.716609	0.000317988	4.17404
Chembridge	11987462	[H]c1c([H])c([H])c(C([H])([H])C([H])([H])C([H])([H])N([H])C(=O)C([H])([H])C([H])([H])C2(C([H])([H])c3c([H])c([H])c(Cl)c([H])c3[H])N([H])C(=O)C([H])([H])C2([H])[H])c([H])c1[H]		398.9339999999997	4.060500000000003	2	2	5	9	28	0	1	1	2	0	2	3	0.391304	58.2	0.19520002491987565	0.8742753598590762	0.000472451	4.958730644939936
Chembridge	11989293	[H]c1c([H])c([H])c(C(=O)N([H])[C@]2([H])c3c([H])c([H])c([H])c([H])c3C3(C([H])([H])C([H])([H])N(C(=O)c4c([H])c(C([H])([H])[H])nn4C([H])([H])[H])C([H])([H])C3([H])[H])[C@@]2([H])OC([H])([H])[H])c(OC([H])([H])[H])c1[H]		488.58799999999974	3.410820000000002	6	1	8	9	36	1	1	2	2	1	3	5	0.39285714285714285	85.69000000000001	0.22679030765078695	0.8787759362632577	0.000344702	4.9215608961640305
Chembridge	11991386	[H]c1c([H])c([H])c(C([H])([H])C([H])([H])N([H])C(=O)C2([H])C([H])([H])C([H])([H])N(c3nc(C([H])([H])[H])c4c([H])c(C([H])(C([H])([H])[H])C([H])([H])[H])c([H])c([H])c4n3)C([H])([H])C2([H])[H])c([H])c1[H]		416.5689999999996	4.636920000000004	4	1	5	9	31	0	1	1	2	1	3	4	0.4230769230769231	58.120000000000005	0.0754915	0.9933784327091636	0.00104904	5.58111
Chembridge	12000894	[H]c1c(S(=O)(=O)C([H])([H])[H])c([H])c2nc(N3C([H])([H])C([H])([H])C([H])([H])C3([H])C(=O)N([H])C3([H])C([H])([H])C([H])([H])OC(C([H])([H])[H])(C([H])([H])[H])C3([H])[H])nc(C([H])([H])[H])c2c1[H]		446.57299999999975	2.3843199999999998	7	1	9	8	31	0	2	2	1	1	2	4	0.5909090909090909	101.49	0.1349003056165833	0.9048282777933637	0.000576093	5.156503760485873
Chembridge	12006273	[H]c1c([H])c([H])c(-c2c([H])c([H])c(C3(C([H])([H])C(=O)N(C([H])([H])[H])C([H])([H])C([H])([H])OC([H])([H])[H])C(=O)N(C4([H])C([H])([H])C4([H])[H])C(=O)C3([H])[H])c([H])c2[H])c([H])c1[H]		420.5089999999997	3.007600000000001	4	0	6	10	31	1	1	2	2	0	2	4	0.4	66.92	0.34924227641383193	0.8002691705219316	0.000300005	4.418322591761815
OD Screen Hit	12007997	[H]c1sc(-c2sc([H])c([H])c2[H])nc1C(=O)N1C([H])([H])C([H])([H])C([H])([H])C([H])(C(=O)c2c([H])c([H])c([H])c([H])c2OC([H])([H])[H])C1([H])[H]		412.5359999999999	4.615300000000004	6	0	7	6	28	0	1	1	1	2	3	4	0.2857142857142857	59.5	0.11852603820523269	0.9458620201812962	0.000823185	4.925019282186688
Chembridge	12009222	[H]OC([H])([H])C([H])([H])N(C(=O)c1c([H])c([H])c2oc(C([H])([H])c3c([H])c([H])c([H])c([H])c3[H])nc2c1[H])C([H])([H])c1c([H])c([H])c([H])c([H])c1[H]		386.45099999999974	4.053300000000003	4	1	5	8	29	0	0	0	3	1	4	4	0.16666666666666666	66.57000000000001	0.12753232420252533	0.9461591327531457	0.000797631	4.9955196779258255
Chembridge	12012498	[H]c1nc(C([H])(N2C([H])([H])C([H])([H])OC([H])([H])C2([H])[H])C([H])([H])N([H])C(=O)C([H])([H])N2C([H])([H])c3c([H])c(OC([H])([H])[H])c([H])c([H])c3OC([H])(C([H])([H])C([H])([H])[H])C2([H])[H])c([H])c([H])c1[H]		454.57099999999963	2.2529000000000003	7	1	8	10	33	0	2	2	1	1	2	4	0.52	76.16000000000001	0.26789090667632365	0.880223	0.000344209	4.749185024381071
Chembridge	12015851	[H]c1c([H])c(OC([H])([H])[H])c([H])c([C@]([H])(N([H])C(=O)C([H])([H])C([H])([H])C2(C([H])([H])c3c([H])c(OC([H])([H])[H])c([H])c([H])c3F)N([H])C(=O)C([H])([H])C2([H])[H])C([H])([H])[H])c1[H]		428.5039999999996	3.6918000000000024	4	2	7	12	31	0	1	1	2	0	2	3	0.4166666666666667	76.66	0.10487017915141425	0.99482	0.00077642	5.471207358399921
Chembridge	12024017	[H]c1c([H])c(C([H])([H])C2(C([H])([H])C([H])([H])C(=O)N([H])C([H])([H])c3nc4c([H])c(C(F)(F)F)c([H])c([H])c4n3C([H])([H])[H])N([H])C(=O)C([H])([H])C2([H])[H])c([H])c([H])c1OC([H])([H])[H]		488.50999999999976	3.888600000000003	5	2	10	10	35	0	1	1	2	1	3	4	0.4	85.25000000000001	0.31439227942666154	0.7931395493694496	0.000231472	4.848694807232476
Chembridge	12032831	[H]OC1([H])C([H])([H])N(C(=O)c2c([H])c([H])c(N3C([H])([H])C([H])([H])C([H])(N([H])C([H])(C([H])([H])[H])C([H])([H])[H])C([H])([H])C3([H])[H])c([H])c2[H])C([H])([H])C([H])([H])C1([H])[H]		345.48699999999945	2.2502999999999993	4	2	5	7	25	0	2	2	1	0	1	3	0.65	55.81	0.0726841	0.9573558660483298	0.00155331	4.991245828928364
Chembridge	12035170	[H]c1c([H])c([H])c(C([H])(c2c([H])c([H])c(Cl)c([H])c2[H])C([H])([H])C(=O)N([H])C([H])([H])C([H])([H])N2C(=O)OC([H])([H])C2([H])[H])c([H])c1[H]		372.8519999999997	3.4304000000000023	3	1	6	7	26	0	1	1	2	0	2	3	0.3	58.64	0.29153597351962385	0.7843523583216467	0.000371221	4.4917156179654105
OD Screen Hit	12036868	[H]c1nc([H])c([H])c(C([H])([H])N(C(=O)c2nn3c(C([H])([H])[H])c([H])c(C([H])([H])[H])nc3c2[H])C([H])([H])c2c([H])c([H])c([H])c(OC([H])([H])C([H])([H])c3c([H])c([H])c(F)c([H])c3[H])c2[H])c1[H]		509.5849999999998	5.344340000000005	6	0	8	11	38	0	0	0	2	3	5	5	0.2	72.62	0.22751464128680315	0.873688	0.000250918	5.617175275412956
Chembridge	12043971	[H]c1nn(C([H])([H])[H])c([H])c1C([H])([H])C([H])([H])N(c1nc2nonc2nc1N([H])C1([H])C([H])([H])C([H])([H])C([H])([H])C1([H])[H])C([H])([H])[H]		342.4069999999997	1.7796999999999994	9	1	9	8	25	1	0	1	0	3	3	4	0.5625	97.79	0.3179399211777398	0.743803	0.000418173	4.1040185687333475
Chembridge	12049949	[H]c1c([H])c(F)c([H])c(C([H])([H])C([H])([H])C2([H])C([H])([H])N(C(=O)C([H])([H])C([H])([H])N3OC([H])([H])C([H])([H])C3([H])[H])C([H])([H])C([H])([H])C2([H])[H])c1[H]		334.43499999999955	3.024300000000001	3	0	5	6	24	0	2	2	1	0	1	3	0.631579	32.78	0.16699078045553437	0.893059	0.000782053	4.58927
Chembridge	12057539	[H]c1c([H])c(C(=O)N2C([H])([H])C([H])([H])C3(OC([H])(C([H])([H])N([H])C(=O)C4([H])C([H])([H])C([H])([H])C([H])([H])C([H])([H])C4([H])[H])C([H])([H])C3([H])[H])C([H])([H])C2([H])[H])c([H])c2c1OC([H])([H])C([H])([H])O2		442.5559999999996	3.3081000000000014	5	1	7	4	32	1	3	4	1	0	1	5	0.68	77.1	0.1415578961793527	0.913304	0.000488132	5.539419456158394
Chembridge	12065184	[H]OC([H])([H])[C@@]1([H])N(C(=O)C([H])([H])C2(c3c([H])c([H])c(-c4c([H])c([H])c([H])c([H])c4[H])c([H])c3[H])C(=O)N(C([H])([H])[H])C(=O)C2([H])[H])C([H])([H])C([H])([H])C1([H])[H]		406.4819999999997	2.3534999999999995	4	1	6	7	30	0	2	2	2	0	2	4	0.375	77.92	0.2732955044824759	0.8525617686195404	0.000410554	4.457514068706267
Chembridge	12066128	[H]c1c([H])c([H])c(C([H])([H])C([H])([H])C([H])([H])N([H])C(=O)C2([H])C([H])([H])C23C([H])([H])C([H])([H])N(C(=O)C([H])([H])c2c([H])c([H])c([H])c([H])c2C([H])([H])[H])C([H])([H])C3([H])[H])c([H])c1[H]		404.5539999999996	3.9152200000000024	2	1	4	8	30	1	1	2	2	0	2	4	0.46153846153846156	49.410000000000004	0.13133515298191392	0.9259530773536118	0.000639822	5.293205897550265
Chembridge	12066295	[H]c1c([H])c([H])c2c(c1[H])C1(C([H])([H])C([H])([H])N(C(=O)C([H])([H])Oc3c([H])c([H])c(C([H])([H])[H])c([H])c3[H])C([H])([H])C1([H])[H])[C@@]([H])(OC([H])([H])[H])[C@]2([H])N([H])C(=O)C([H])(C([H])([H])[H])C([H])([H])[H]		450.5789999999996	3.7761200000000024	4	1	6	10	33	1	1	2	2	0	2	4	0.48148148148148145	67.87	0.13366895166563333	0.9119256550704985	0.000578126	5.175619750341323
Chembridge	12066952	[H]OC(C([H])([H])C([H])=C([H])[H])(C([H])([H])C([H])=C([H])[H])C([H])([H])N([H])C(=O)C1([H])ON=C(C([H])([H])c2c([H])c([H])c([H])c([H])c2Cl)C1([H])[H]		362.8569999999997	3.0269000000000013	4	2	6	10	25	0	1	1	1	0	1	2	0.3684210526315789	70.92	0.1753273469278422	0.9898764050247411	0.000871356	4.396777804297296
Chembridge	12067650	[H]c1c(C([H])([H])OC([H])([H])[H])oc(C([H])([H])N2C([H])([H])C([H])([H])C([H])([H])C([H])(C(=O)c3c([H])c(C([H])([H])[H])c(OC([H])([H])[H])c(C([H])([H])[H])c3[H])C2([H])[H])c1[H]		371.4769999999996	4.146340000000003	5	0	5	11	27	0	1	1	1	1	2	3	0.5	51.91000000000001	0.10423473449830119	0.9744639037865739	0.0010115	5.085197711722969
Chembridge	12070382	[H]c1nc([H])c(OC2([H])C([H])([H])C([H])([H])N(C(=O)c3c([H])c([H])c(-n4nc([H])c(N([H])C(=O)c5c([H])oc([H])c5[H])c4[H])c([H])c3[H])C([H])([H])C2([H])[H])c([H])c1[H]		457.48999999999984	3.7962000000000033	7	1	9	6	34	0	1	1	1	3	4	5	0.2	102.49000000000001	0.0971386	0.9388504333220711	0.00051724	6.448195237097317
Chembridge	12071205	[H]c1nc(-c2c([H])c([H])c([H])c3c2OC([H])(C([H])([H])N([H])C(=O)c2c([H])c([H])c(-n4nc([H])c([H])c4[H])c([H])c2[H])C3([H])[H])nc([H])c1[H]		397.4379999999999	3.062800000000001	6	1	7	5	30	0	1	1	2	2	4	5	0.13043478260869565	81.93	0.0905946	0.9554107939630776	0.00091306	5.452529398946315
Chembridge	12074103	[H]c1c([H])c([H])c(-c2nc3c([H])c(N([H])S(=O)(=O)C([H])([H])C([H])([H])[H])c([H])c(C(=O)N4C([H])([H])C([H])([H])C([H])(N(C([H])([H])C([H])([H])[H])C([H])([H])C([H])([H])[H])C4([H])[H])c3n2C([H])([H])[H])c([H])c1[H]		483.6379999999997	3.558200000000002	6	1	9	12	34	0	1	1	2	1	3	4	0.44	87.54	0.46452474343889416	0.6081082082058782	0.000114379	4.952200035622399
Chembridge	12074708	[H]c1nc([H])c(OC([H])([H])C([H])([H])N([H])C(=O)C([H])([H])C([H])([H])N2C([H])([H])c3c([H])c([H])c([H])c([H])c3OC([H])(C([H])([H])C([H])([H])C([H])([H])C([H])([H])[H])C2([H])[H])c([H])c1[H]		397.5189999999996	3.4201000000000015	5	1	6	11	29	0	1	1	1	1	2	3	0.4782608695652174	63.69	0.2442470165241722	0.8419249649576243	0.000374177	4.916597194032046
Chembridge	12078038	[H]c1nc(C([H])([H])N(C([H])([H])c2c(-c3c([H])c([H])c4c([H])c(OC([H])([H])[H])c([H])c([H])c4c3[H])nn([H])c2[H])C([H])(C([H])([H])[H])C([H])([H])[H])n(C([H])([H])[H])c1[H]		389.50299999999964	4.382600000000004	5	1	6	11	29	0	0	0	2	2	4	4	0.30434782608695654	58.97	0.2743658874778649	0.9139444503256636	0.000486948	4.3836675400022695
Chembridge	12080575	[H]c1c([H])c(C([H])([H])C2(C([H])([H])C([H])([H])C(=O)N([H])C([H])(c3c([H])c([H])c([H])c4c([H])c([H])c([H])c([H])c34)C([H])([H])[H])N([H])C(=O)C([H])([H])C2([H])[H])c([H])c(OC([H])([H])[H])c1F		448.53799999999967	4.836400000000005	3	2	6	10	33	0	1	1	3	0	3	4	0.3333333333333333	67.42999999999999	0.19218475482423114	0.9355107778443188	0.000413776	5.282291591207084
Chembridge	12086358	[H]c1nc([H])c2c([H])c([H])c([H])c(C([H])([H])N(C(=O)c3nnn(C([H])([H])c4c([H])c([H])c([H])c([H])c4F)c3[H])C([H])([H])[H])c2c1[H]		375.4069999999998	3.2859000000000025	5	0	7	6	28	0	0	0	2	2	4	4	0.14285714285714285	63.910000000000004	0.30377910616791914	0.8513072066595597	0.000466536	4.152291149332355
Chembridge	12088160	[H]c1sc([H])c(C2([H])Oc3c([H])c([H])c(C([H])([H])[H])c([H])c3C([H])([H])N(C([H])([H])C(=O)N([H])C([H])([H])c3nc4c(s3)C([H])([H])C([H])([H])C([H])([H])C4([H])[H])C2([H])[H])c1[H]		453.63299999999975	4.643920000000004	6	1	7	6	31	1	1	2	1	2	3	5	0.4166666666666667	54.46	0.2070830315473917	0.8297102017535554	0.000294938	5.5224505967635915
Chembridge	12090502	[H]c1c([H])c(C([H])([H])C2(C([H])([H])C([H])([H])C(=O)N([H])C([H])([H])C3([H])C([H])([H])C([H])([H])C([H])([H])C([H])([H])C3([H])[H])N([H])C(=O)C([H])([H])C2([H])[H])c([H])c(OC([H])([H])[H])c1F		390.49899999999957	3.5023000000000017	3	2	6	9	28	1	1	2	1	0	1	3	0.6363636363636364	67.42999999999999	0.42876009502610635	0.7299993640868783	0.000264695	4.216564609410553
OD Screen Hit	12091518	[H]c1c([H])c(C([H])([H])N([H])C([H])([H])c2c(C(=O)N3C([H])([H])C([H])([H])C([H])([H])C([H])([H])C([H])([H])C3([H])[H])nc3c([H])c(C([H])([H])[H])c([H])c([H])n23)c([H])c2c1OC([H])([H])O2		420.5129999999997	3.6774200000000024	6	1	7	6	31	0	2	2	1	2	3	5	0.4166666666666667	68.10000000000001	0.3469026548348073	0.7466067665043636	0.000246877	4.6583766115280625
Chembridge	12091705	[H]c1c([H])c(C([H])([H])C([H])([H])N2C(=O)C([H])([H])C([H])([H])C([H])(C(=O)N(C([H])([H])[H])C([H])([H])C(=O)OC([H])([H])C([H])([H])[H])C2([H])[H])c([H])c([H])c1OC([H])([H])[H]		376.4529999999996	1.4977999999999994	5	0	7	11	27	0	1	1	1	0	1	2	0.55	76.15	0.4137081293497005	0.7195318872308133	0.000309291	3.991572471667121
Chembridge	12096468	[H]c1nc(C([H])([H])[H])c([H])nc1C(=O)N1C([H])(c2c([H])c([H])c(F)c([H])c2[H])c2c(c3c([H])c([H])c([H])c([H])c3n2[H])C([H])([H])C1([H])[H]		386.4299999999998	4.1933200000000035	3	1	6	3	29	0	1	1	2	2	4	5	0.17391304347826086	61.88	0.3956233145263281	0.6913292535534542	0.000264628	4.222692810356437
Chembridge	12101816	[H]c1c([H])c(N([H])C2([H])C([H])([H])N(C(=O)c3c(C([H])([H])[H])oc(C([H])([H])[H])c3[H])C([H])([H])C([H])([H])C2([H])[H])c([H])c2c1OC([H])([H])C([H])([H])O2		356.4219999999997	3.3843400000000026	5	1	6	5	26	0	2	2	1	1	2	4	0.45	63.94000000000001	0.15652336967737426	0.9028994439948073	0.000772194	4.6456055650703245
Chembridge	12104647	[H]/C(C(=O)N([H])c1c([H])c(C(=O)OC([H])([H])[H])c([H])c(C([H])([H])N([H])C(=O)c2c([H])c([H])c([H])c(OC([H])([H])[H])c2OC([H])([H])[H])c1[H])=C(/[H])c1c([H])c([H])c([H])c(F)c1[H]		492.5029999999999	4.211400000000003	6	2	9	12	36	0	0	0	3	0	3	3	0.14814814814814814	102.96000000000001	0.2896621353020747	0.8142919524127117	0.000192072	5.591273932514306
Chembridge	12107128	[H]c1nc(C([H])([H])N(C(=O)c2nn([H])c(C([H])([H])Oc3c([H])c([H])c([H])c(C(F)(F)F)c3[H])c2[H])C([H])([H])[H])c([H])c([H])c1[H]		390.36499999999984	3.6747000000000023	4	1	9	7	28	0	0	0	1	2	3	3	0.21052631578947367	71.11	0.0731937	0.9740719691424722	0.00113307	5.549656152099637
Chembridge	12107788	[H]OC([H])([H])C1(C([H])([H])c2c([H])c([H])c(F)c([H])c2[H])C([H])([H])N(C(=O)c2c([H])c([H])c(-c3c([H])c([H])c([H])c([H])c3[H])n([H])c2=O)C([H])([H])C([H])([H])C1([H])[H]		420.48399999999975	3.6384000000000025	3	2	6	6	31	0	1	1	2	1	3	4	0.28	73.4	0.10689509867814154	0.9656887425613677	0.000809088	5.245756976689996
Chembridge	12116883	[H]c1c([H])c([H])c(N([H])C2([H])C([H])([H])N(C(=O)c3c(-c4c([H])c([H])c([H])c([H])c4F)nn([H])c3[H])C([H])([H])C([H])([H])C2([H])[H])c([H])c1[H]		364.42399999999975	3.9325000000000028	3	2	6	4	27	0	1	1	2	1	3	4	0.23809523809523808	61.02	0.2338951812856884	0.9338350369124971	0.000698783	4.122278954732232
Chembridge	12133616	[H]c1nn(C([H])([H])C([H])([H])C(=O)N2C([H])([H])C([H])([H])C([H])([H])C([H])(C([H])([H])C([H])([H])c3c([H])c([H])c([H])c([H])c3F)C2([H])[H])c([H])c1[H]		329.4189999999996	3.2837000000000014	3	0	5	6	24	0	1	1	1	1	2	3	0.47368421052631576	38.13	0.2765898137220695	0.8801646118239029	0.000645079	4.018542237650521
Chembridge	12133720	[H]c1nc([H])c(OC([H])([H])C([H])([H])C([H])([H])N([H])C(=O)c2c([H])c(N([H])S(=O)(=O)N(C([H])([H])[H])C([H])([H])[H])c([H])c3nc(C([H])([H])C([H])(C([H])([H])[H])C([H])([H])[H])n(C([H])([H])[H])c23)c([H])c1[H]		488.61399999999975	2.5840000000000005	7	2	11	16	34	0	0	0	1	2	3	3	0.43478260869565216	118.45000000000002	0.3625430809224707	0.6787420835766433	0.000141468	5.2577207292413926
Chembridge	12137813	[H]c1c([H])c([H])c(C([H])([H])N2C([H])([H])C([H])([H])C([H])(Oc3c([H])c([H])c([H])c([H])c3C(=O)N3C([H])([H])C([H])([H])C([H])([H])C([H])([H])C3([H])[H])C([H])([H])C2([H])[H])c(Cl)c1[H]		412.9609999999997	5.009500000000005	3	0	5	5	29	0	2	2	2	0	2	4	0.4583333333333333	32.78	0.1877152294278234	0.9225109932709363	0.000568238	4.700735855031469
Chembridge	12137951	[H]c1nc(C(=O)C2([H])C([H])([H])N(C([H])([H])c3c([H])nc(S(=O)(=O)C([H])([H])C([H])([H])[H])n3C([H])([H])C([H])([H])OC([H])([H])[H])C([H])([H])C([H])([H])C2([H])[H])n(C([H])([H])[H])c1[H]		423.53899999999965	1.1515	9	0	10	12	29	0	1	1	0	2	2	3	0.631579	99.32000000000001	0.30863217723839353	0.8750287293702228	0.000410693	4.218543842209086
Chembridge	12138412	[H]OC([H])(C([H])([H])[H])C([H])([H])N([H])C(=O)C([H])([H])c1c2c(n(C([H])([H])c3c([H])c([H])c([H])c([H])c3[H])c1C([H])([H])[H])C([H])([H])C([H])([H])C([H])([H])C2=O		354.4499999999996	2.40332	4	2	5	9	26	1	0	1	1	1	2	3	0.42857142857142855	71.33	0.38992504658154037	0.8582419142654274	0.000465882	3.8707771261326567
Chembridge	12144867	[H]c1c([H])c([H])c(OC([H])([H])C2([H])C([H])([H])N(C([H])([H])c3nc(C([H])([H])C4([H])C([H])([H])C4([H])[H])no3)C([H])([H])C([H])([H])C2([H])[H])c(F)c1[H]		345.4179999999996	3.452200000000002	5	0	6	7	25	1	1	2	1	1	2	4	0.5789473684210527	51.39	0.1361648328175631	0.9311700363587497	0.000867957	4.855687826043133
Chembridge	12148324	[H]c1nc(N2C([H])([H])C([H])([H])N(c3c([H])c([H])c([H])c([H])c3C([H])([H])[H])C([H])([H])C2([H])[H])c(C([H])([H])N([H])C(=O)C2([H])C([H])([H])C([H])([H])C([H])([H])C2([H])[H])c([H])c1[H]		378.5199999999996	3.5230200000000025	4	1	5	6	28	1	1	2	1	1	2	4	0.4782608695652174	48.47	0.13899889237701982	0.962977	0.000871533	4.698020693939123
Chembridge	12150736	[H]c1nn([H])c([H])c1C([H])([H])C([H])([H])N(C(=O)C([H])([H])C1(c2c([H])c([H])c([H])c(C(F)(F)F)c2[H])C(=O)N(C([H])([H])C([H])([H])[H])C(=O)C1([H])[H])C([H])([H])[H]		436.4339999999997	2.5363000000000007	4	1	10	9	31	0	1	1	1	1	2	3	0.42857142857142855	86.37	0.4275914350943716	0.6835982867613114	0.000211113	4.279747354632481
Chembridge	12153699	[H]c1nn(C2([H])C([H])([H])C([H])([H])N(C(=O)c3nc(C([H])([H])[H])nc(C([H])([H])[H])c3[H])C([H])([H])C2([H])[H])c(N([H])C(=O)c2c([H])c([H])c(OC([H])([H])[H])c([H])c2[H])c1[H]		434.4999999999998	3.0281400000000014	7	1	9	8	32	0	1	1	1	2	3	4	0.34782608695652173	102.24	0.1162330606437314	0.9780912497539633	0.000692484	5.41168
Chembridge	12157800	[H]c1c([H])c([H])c(C([H])(N([H])C2([H])C([H])([H])C([H])([H])N(c3c([H])c([H])c([H])c(N([H])S(=O)(=O)C([H])([H])C([H])([H])[H])c3[H])C([H])([H])C2([H])[H])C([H])([H])[H])c(Cl)c1[H]		421.99399999999963	4.421200000000004	4	2	7	9	28	0	1	1	2	0	2	3	0.42857142857142855	61.44	0.0895639	0.9753376165004528	0.000920675	5.379467525213926
Chembridge	12158081	[H]OC(C#Cc1c([H])c([H])c(C([H])([H])N2C([H])([H])C([H])([H])C([H])([H])C([H])(C([H])([H])C([H])([H])C(=O)N(C([H])([H])[H])C3([H])C([H])([H])C([H])([H])N(C([H])([H])[H])C([H])([H])C3([H])[H])C2([H])[H])c([H])c1[H])(C([H])([H])[H])C([H])([H])[H]		439.64399999999944	3.3538000000000014	4	1	5	11	32	0	2	2	1	0	1	3	0.6666666666666666	47.019999999999996	0.12441373917337901	0.9378680925670432	0.000494376	5.980211631707581
Chembridge	12161012	[H]c1nc(N2C([H])([H])C([H])([H])C([H])([H])C([H])([H])C([H])([H])C([H])([H])C2([H])[H])c(C([H])([H])N([H])C(=O)C([H])([H])C([H])([H])N2OC([H])([H])C([H])([H])C([H])([H])C2([H])[H])c([H])c1[H]		360.5019999999995	2.8858000000000006	5	1	6	6	26	0	2	2	0	1	1	3	0.7	57.699999999999996	0.12137065793052008	0.9820085052757478	0.00106634	4.704818804928633
Chembridge	12164342	[H]c1c([H])c([H])c(C([H])(c2c([H])c([H])c([H])c([H])c2[H])n2nnc(C(=O)N3C([H])([H])C([H])([H])C([H])(C([H])([H])OC([H])([H])[H])C3([H])[H])c2[H])c([H])c1[H]		376.4599999999997	3.024300000000001	5	0	6	7	28	0	1	1	2	1	3	4	0.3181818181818182	60.25	0.1861601417794531	0.9003921874192718	0.000622071	4.641867450991505
Chembridge	12164956	[H]c1c([H])c([H])c2c(c1[H])C1(C([H])([H])C([H])([H])N(C([H])([H])c3c([H])c([H])c(OC([H])([H])[H])c(C([H])([H])[H])c3OC([H])([H])[H])C([H])([H])C1([H])[H])[C@@]([H])(OC([H])([H])C([H])([H])OC([H])([H])[H])[C@]2([H])N([H])C(=O)C([H])([H])C([H])([H])[H]		496.64799999999957	4.158520000000004	6	1	7	15	36	1	1	2	2	0	2	4	0.5517241379310345	69.26000000000002	0.22002695461358215	0.9021150458106059	0.000342467	5.057449454680719
Chembridge	12168774	[H]c1nc(C2([H])N(C(=O)c3nc(C([H])([H])Oc4c([H])c([H])c([H])c([H])c4[H])oc3[H])C([H])([H])C([H])([H])C2([H])[H])sc1[H]		355.4189999999998	3.687400000000003	6	0	7	5	25	0	1	1	1	2	3	4	0.2777777777777778	68.46000000000001	0.11077440989748444	0.9313019148433668	0.00106615	4.759569414624157
Chembridge	12170187	[H]c1oc(C([H])([H])N(C(=O)C([H])([H])C2(c3c([H])c([H])c([H])c([H])c3Cl)C(=O)N(C([H])([H])C([H])([H])C([H])([H])OC([H])([H])[H])C(=O)C2([H])[H])C([H])([H])[H])c([H])c1[H]		432.9039999999997	3.0149000000000017	5	0	8	11	30	0	1	1	1	1	2	3	0.4090909090909091	80.06	0.28351114966603036	0.9218690805606695	0.000447503	4.302117638935329
Chembridge	12173598	[H]c1nc(C([H])([H])[H])c(C([H])([H])N([H])C(=O)C([H])([H])N2C([H])([H])C([H])([H])C([H])([H])C([H])([H])C2([H])[H])c2c1C([H])([H])N(C(=O)c1c([H])c([H])c(-c3c([H])c([H])c([H])c([H])c3[H])c([H])c1[H])C([H])([H])C2([H])[H]		482.6279999999997	4.357620000000004	4	1	6	7	36	0	2	2	2	1	3	5	0.36666666666666664	65.54	0.21756698809746142	0.8935497007715707	0.000290801	5.557763118002249
Chembridge	12176527	[H]OC([H])([H])C(C([H])([H])[H])(C([H])([H])[H])C([H])([H])N([H])C(=O)C1([H])C([H])([H])N(c2nc(C([H])([H])[H])c3c([H])c([H])c(C([H])([H])[H])c([H])c3n2)C([H])([H])C([H])([H])C1([H])[H]		370.4969999999995	2.597740000000001	5	2	6	10	27	0	1	1	1	1	2	3	0.5714285714285714	78.35000000000001	0.17761030992980162	0.8656872517388331	0.000597978	4.740915098719474
Chembridge	12181832	[H]c1c([H])c([H])c(C([H])([H])[C@@]([H])(C(=O)N([H])[H])N([H])C(=O)C([H])([H])C([H])([H])C2(C([H])([H])c3c([H])c([H])c(OC([H])([H])[H])c([H])c3F)N([H])C(=O)C([H])([H])C2([H])[H])c([H])c1[H]		441.5029999999997	2.0185999999999997	4	3	8	11	32	0	1	1	2	0	2	3	0.375	110.52	0.2181711922071134	0.9420296676606996	0.000434947	4.9281121609466565
Chembridge	12185815	[H]c1c([H])c([H])c2c(c1[H])C(=O)C([H])([H])C2([H])C(=O)N1C([H])([H])C([H])([H])C([H])(C([H])(N(C(=O)C([H])([H])C([H])([H])[H])C([H])([H])[H])C([H])([H])c2c([H])c([H])c(F)c([H])c2F)C([H])([H])C1([H])[H]		468.5439999999997	4.353100000000004	3	0	7	8	34	1	1	2	2	0	2	4	0.4444444444444444	57.690000000000005	0.32507420271389953	0.7920108267629613	0.000237276	4.816442795319132
Chembridge	12193228	[H]c1nn(C([H])([H])[H])c([H])c1C([H])([H])C([H])([H])N(C(=O)C([H])([H])C1(c2c([H])c([H])c([H])c(C(F)(F)F)c2[H])C(=O)N(C([H])([H])C([H])([H])[H])C(=O)C1([H])[H])C([H])([H])[H]		450.4609999999997	2.5467000000000004	5	0	10	10	32	0	1	1	1	1	2	3	0.45454545454545453	75.51	0.34798615227402585	0.8001038204091748	0.0002821	4.408322964512522
OD Screen Hit	12193909	[H]c1c([H])c([H])c(C([H])(c2c([H])c([H])c([H])c([H])c2[H])n2nnc(C(=O)N3C([H])([H])C([H])([H])C([H])([H])C([H])([H])C3([H])C(=O)OC([H])([H])C([H])([H])[H])c2[H])c([H])c1[H]		418.49699999999973	3.473600000000002	6	0	7	7	31	0	1	1	2	1	3	4	0.3333333333333333	77.32000000000001	0.21908481961320414	0.8750416783029172	0.000460882	4.656436962004268
Chembridge	12204924	[H]OC([H])([H])C([H])([H])C1([H])N(C([H])([H])c2c([H])c([H])c(OC([H])([H])[H])c(C([H])([H])[H])c2C([H])([H])[H])C([H])([H])C([H])([H])N(C([H])([H])c2nc3c([H])c([H])c([H])c([H])c3s2)C1([H])[H]		425.5979999999996	3.9905400000000038	6	1	6	11	30	0	1	1	2	1	3	4	0.4583333333333333	48.830000000000005	0.13616717219330754	0.94563	0.000694501	4.945296949550699
Chembridge	12204964	[H]c1c([H])c(Cl)c([H])c(C([H])([H])N([H])C(=O)C2([H])C([H])([H])N(C([H])([H])C([H])([H])C([H])([H])N3C([H])([H])C([H])([H])OC([H])([H])C3([H])[H])C(=O)C([H])([H])C2([H])[H])c1[H]		393.91499999999957	1.9170999999999994	4	1	7	7	27	0	2	2	1	0	1	3	0.6	61.879999999999995	0.12445331139979678	0.9664473298066731	0.000782766	5.131217780904049
Chembridge	12211198	[H]c1c(OC([H])([H])[H])nc(N2C([H])([H])[C@]3([H])N(C([H])([H])C([H])([H])N4C([H])([H])C([H])([H])C([H])([H])C([H])([H])C4([H])[H])C(=O)O[C@]3([H])C2([H])[H])nc1OC([H])([H])[H]		377.44499999999965	0.9890999999999994	8	0	9	8	27	0	3	3	0	1	1	4	0.7222222222222222	80.26000000000002	0.15303769256067515	0.9298513827305465	0.000754245	4.714576465263447
Chembridge	12217108	[H]/C(=C(/C([H])([H])[H])C([H])([H])N1C([H])([H])C([H])([H])C([H])([H])C([H])(C(=O)N([H])c2c([H])c([H])c(-c3nc([H])sc3[H])c([H])c2[H])C1([H])[H])C([H])([H])[H]		355.50699999999966	4.4268000000000045	4	1	5	7	25	0	1	1	1	1	2	3	0.4	45.230000000000004	0.14158100981746152	0.9029603265743196	0.000751494	4.940009885379529
OD Screen Hit	12219993	[H]c1c([H])c(C(F)(F)F)c([H])c(C2(C([H])([H])C(=O)N(C([H])([H])[H])C([H])([H])c3c([H])c([H])c(C([H])([H])[H])c([H])c3[H])C(=O)N(C3([H])C([H])([H])C3([H])[H])C(=O)C2([H])[H])c1[H]		458.47999999999973	4.221620000000004	3	0	8	8	33	1	1	2	2	0	2	4	0.4	57.690000000000005	0.4887169521318859	0.636558	0.000161825	4.319168952251377
Chembridge	12220302	[H]c1c([H])c(C([H])([H])N2C([H])([H])C([H])([H])N(C(=O)OC([H])([H])C([H])([H])[H])C([H])([H])C2([H])[H])c([H])c2c1OC([H])([H])C([H])([H])N(C(=O)C([H])([H])n1c([H])nc3c([H])c([H])c([H])c([H])c31)C2([H])[H]		477.56499999999977	2.7316000000000003	7	0	9	6	35	0	2	2	2	1	3	5	0.4230769230769231	80.14000000000001	0.0746462	0.9665408004556237	0.000776913	5.968019140008601
Chembridge	12227501	[H]N([H])C(=O)C([H])([H])C([H])([H])N([H])C(=O)C([H])([H])c1c2c(n(C([H])([H])C([H])([H])C([H])([H])[H])c1C([H])([H])[H])C([H])([H])C(C([H])([H])[H])(C([H])([H])[H])C([H])([H])C2=O		347.45899999999955	1.8957199999999992	4	2	6	11	25	1	0	1	0	1	1	2	0.631579	94.19	0.19646400768431121	0.885117	0.00072667	4.309433473608841
Chembridge	12227504	[H]c1oc(C(=O)N(C2([H])C([H])([H])C2([H])[H])C([H])(C([H])([H])c2c([H])c([H])c([H])c([H])c2[H])C2([H])C([H])([H])C([H])([H])N(C([H])([H])c3c([H])c(F)c([H])c([H])c3F)C([H])([H])C2([H])[H])c([H])c1[H]		464.55599999999964	5.6859000000000055	3	0	6	8	34	1	1	2	2	1	3	5	0.39285714285714285	36.69	0.2018347081915977	0.9116752624119246	0.000419796	4.947333267080094
Chembridge	12227852	[H]c1nc([H])c([H])c(C2([H])C([H])([H])C([H])([H])N(C(=O)C([H])([H])N3C([H])([H])c4c([H])c(Cl)c([H])c([H])c4OC([H])(C([H])([H])[H])C3([H])[H])C([H])([H])C2([H])[H])c1[H]		399.9219999999996	3.7241000000000026	4	0	6	4	28	0	2	2	1	1	2	4	0.45454545454545453	45.67	0.14526467927934866	0.9041363153968835	0.00061859	5.077459258710677
Chembridge	12231879	[H]c1c([H])c(N([H])C2([H])C([H])([H])N(C(=O)c3oc(C([H])([H])[H])c([H])c3C([H])([H])[H])C([H])([H])C([H])([H])C2([H])[H])c([H])c(F)c1F		334.36599999999964	3.891340000000003	3	1	6	5	24	0	1	1	1	1	2	3	0.3888888888888889	45.480000000000004	0.11018481967254994	0.9444718444841915	0.00125467	4.581542079134641
Chembridge	12236400	[H]c1nn(C([H])([H])C([H])([H])C([H])(N([H])C(=O)c2nnn(C([H])([H])c3c([H])c([H])c([H])c([H])c3F)c2[H])C([H])([H])[H])c([H])c1[H]		342.3779999999997	1.8705999999999994	6	1	8	8	25	0	0	0	1	2	3	3	0.29411764705882354	77.63	0.12014695191829432	0.9755232051200815	0.00112944	4.690547841254443
Chembridge	12245616	[H]C([H])=C([H])C([H])([H])C(=O)N1C([H])([H])C([H])([H])C([H])([H])C1([H])C(=O)N([H])c1c([H])c([H])c([H])c([H])c1-c1c([H])c([H])c(OC([H])([H])[H])c([H])c1[H]		364.44499999999965	3.8678000000000035	3	1	5	7	27	0	1	1	2	0	2	3	0.2727272727272727	58.64	0.4910116678640814	0.6577999496963005	0.000270994	3.8175940875611754
Chembridge	12248421	[H]c1nc(N([H])C([H])(C([H])([H])[H])C([H])([H])[H])c([H])c([H])c1-c1nc(C([H])([H])Oc2c([H])c([H])c([H])c([H])c2[H])no1		310.3569999999997	3.5309000000000017	6	1	6	8	23	0	0	0	1	2	3	3	0.23529411764705882	73.07000000000001	0.14118377451371644	0.9681850807202377	0.00114336	4.514664033458501
Chembridge	12254135	[H]c1c([H])c([H])c(C([H])(c2c([H])c([H])c([H])c([H])c2[H])C([H])([H])C([H])([H])N([H])C(=O)c2nnn(C([H])([H])C(=O)N(C([H])([H])C([H])([H])[H])C([H])([H])C([H])([H])[H])c2[H])c([H])c1[H]		419.5289999999997	3.0985000000000014	5	1	7	12	31	0	0	0	2	1	3	3	0.3333333333333333	80.12	0.18797871821882295	0.9181037198612784	0.000470672	5.103571330997897
Chembridge	12258149	[H]c1c([H])c(C([H])([H])C2(C([H])([H])C([H])([H])C(=O)N(C([H])([H])[H])C([H])([H])c3nc4c([H])c(C([H])([H])[H])c(C([H])([H])[H])c([H])c4n3[H])N([H])C(=O)C([H])([H])C2([H])[H])c(F)c([H])c1OC([H])([H])[H]		466.5569999999997	3.9575400000000034	4	2	8	12	34	0	1	1	2	1	3	4	0.4230769230769231	87.32000000000001	0.24882047961314988	0.8539932550632467	0.00029554	5.115743333047495
Chembridge	12262208	[H]OC1(c2c([H])nc([H])c([H])c2[H])C([H])([H])C([H])([H])N(C([H])([H])c2c([H])c([H])c3c(c2[H])C([H])([H])N(C([H])([H])c2c([H])c([H])c([H])c(OC([H])([H])C([H])([H])[H])c2[H])C([H])([H])C([H])([H])O3)C([H])([H])C1([H])[H]		473.6169999999996	4.358500000000004	6	1	6	9	35	0	2	2	2	1	3	5	0.41379310344827586	58.06	0.22782610240758913	0.8240869522905642	0.000249583	5.603097869616792
Chembridge	12263348	[H]c1c([H])c(F)c([H])c(C([H])([H])C([H])([H])C2([H])C([H])([H])N(C(=O)C([H])([H])C([H])([H])N3C(=O)C([H])([H])C([H])([H])C3([H])[H])C([H])([H])C([H])([H])C2([H])[H])c1[H]		346.4459999999996	3.0094000000000003	2	0	5	6	25	0	2	2	1	0	1	3	0.6	40.620000000000005	0.1698821634535297	0.9267839421795392	0.00077145	4.625869574843301
Chembridge	12267109	[H]c1nc(N2C([H])([H])C([H])([H])N(C(=O)c3oc([H])c([H])c3[H])C([H])([H])C2([H])[H])c([H])c([H])c1-c1nc(C([H])([H])[H])no1		339.3549999999998	1.9954200000000002	7	0	8	4	25	0	1	1	0	3	3	4	0.29411764705882354	88.5	0.058979893504951884	0.9562055020158953	0.00192942	4.994882410640749
Chembridge	12268312	[H]c1c([H])c([H])c(C([H])([H])N2C([H])([H])C([H])([H])N(C(=O)C([H])([H])C([H])([H])C3(C([H])([H])c4c([H])c(OC([H])([H])[H])c([H])c([H])c4F)N([H])C(=O)C([H])([H])C3([H])[H])C([H])([H])C2([H])[H])c(OC([H])([H])[H])c1[H]		483.5839999999996	3.1588000000000003	5	1	8	11	35	0	2	2	2	0	2	4	0.48148148148148145	71.11	0.11493368224610258	0.9584781735946432	0.000538684	5.760923663451548
Chembridge	12268687	[H]c1nc(-c2c([H])c([H])c([H])c([H])c2[H])c(C([H])([H])N([H])C(=O)C([H])([H])n2nnnc2C([H])([H])N2C([H])([H])C([H])([H])C([H])(C([H])([H])[H])C([H])([H])C2([H])[H])s1		411.53499999999974	2.344899999999999	8	1	9	8	29	0	1	1	1	2	3	4	0.45	88.83000000000001	0.23403776686927896	0.8450149929935793	0.00045141	4.494880661596597
Chembridge	12272282	[H]c1c([H])c([H])c(C([H])([H])C([H])([H])N2C([H])([H])C([H])([H])C([H])(C3([H])C([H])([H])N(C(=O)c4c(C([H])([H])[H])noc4C([H])([H])[H])C([H])([H])C3([H])[H])C([H])([H])C2([H])[H])c([H])c1[H]		381.5199999999995	3.7082400000000035	4	0	5	7	28	0	2	2	1	1	2	4	0.5652173913043478	49.580000000000005	0.0633177	0.9890227509246354	0.00136052	5.556977396249449
Chembridge	12273186	[H]c1c([H])c(C([H])([H])[H])c([H])c([H])c1OC([H])([H])C(=O)N([H])C([H])([H])C1([H])ON=C(C([H])([H])c2c([H])c([H])c(OC([H])([H])[H])c([H])c2[H])C1([H])[H]		368.43299999999965	2.8862200000000016	5	1	6	10	27	0	1	1	2	0	2	3	0.3333333333333333	69.15	0.0871345	0.9573190514391006	0.00102582	5.451188160810598
Chembridge	12284937	[H]/C(C(=O)N1C([H])([H])C([H])([H])C2(c3c([H])c([H])c([H])c([H])c3[C@@]([H])(N([H])C(=O)C([H])(C([H])([H])[H])C([H])([H])[H])[C@]2([H])OC([H])([H])C([H])([H])OC([H])([H])[H])C([H])([H])C1([H])[H])=C(/[H])c1c([H])c([H])c([H])c([H])c1[H]		476.6169999999996	4.118700000000003	4	1	6	11	35	1	1	2	2	0	2	4	0.4482758620689655	67.87	0.2189228024539294	0.8766222189851108	0.000333317	5.139026168890939
Chembridge	12291643	[H]c1c([H])c([H])c(C#CC([H])([H])N2C([H])([H])C([H])([H])C([H])([H])C([H])(C([H])([H])N([H])C(=O)c3c([H])c([H])c(F)c([H])c3[H])C2([H])[H])c([H])c1[H]		350.4369999999996	3.319200000000002	2	1	4	4	26	0	1	1	2	0	2	3	0.3181818181818182	32.34	0.10785695708450913	0.9316681104277694	0.000879565	5.345855325654372
Chembridge	12298098	[H]c1c([H])c2c(c([H])c1OC([H])([H])[H])C([H])([H])N(C([H])([H])C([H])([H])N([H])C(=O)C([H])([H])C([H])(C([H])([H])[H])C([H])([H])C([H])([H])[H])C([H])([H])C([H])(C([H])([H])C([H])([H])[H])O2		348.4869999999995	3.220600000000002	4	1	5	12	25	0	1	1	1	0	1	2	0.65	50.8	0.13338026999507513	0.930018	0.000947904	4.666603659259589
Chembridge	12300888	[H]c1c([H])c([H])c(C([H])([H])C2(C(=O)OC([H])([H])C([H])([H])[H])C([H])([H])C([H])([H])N(C([H])([H])c3c([H])n([H])c4c([H])c([H])c([H])c([H])c34)C([H])([H])C2([H])[H])c([H])c1[H]		376.4999999999996	4.555900000000004	3	1	4	7	28	0	1	1	2	1	3	4	0.375	45.33	0.19966212145375234	0.9279973325023568	0.000696425	4.342519615446322
Chembridge	12308164	[H]Oc1c([H])c([H])c(C([H])([H])N2C([H])([H])C([H])([H])C(C(=O)OC([H])([H])C([H])([H])[H])(C([H])([H])C([H])([H])Oc3c([H])c([H])c([H])c([H])c3[H])C([H])([H])C2([H])[H])c([H])c1OC([H])([H])[H]		413.5139999999996	4.015200000000004	6	1	6	12	30	0	1	1	2	0	2	3	0.4583333333333333	68.23	0.1957038046589981	0.8767312753272528	0.000465124	4.912807906017261
Chembridge	12309974	[H]c1c([H])c([H])c(C([H])(c2c([H])c([H])c([H])c([H])c2F)C([H])([H])C(=O)N(C([H])([H])[H])C2([H])C([H])([H])C([H])([H])N(C([H])([H])[H])C([H])([H])C2([H])[H])c([H])c1[H]		354.4689999999996	3.900300000000003	2	0	4	7	26	0	1	1	2	0	2	3	0.4090909090909091	23.55	0.3528286404856765	0.7930022002029588	0.00048282	3.7536721044498744
Chembridge	12312781	[H]c1nc(N2C([H])([H])C([H])([H])C([H])(C([H])([H])N3C(=O)C([H])([H])C([H])([H])C3([H])[H])C([H])([H])C2([H])[H])c([H])c([H])c1-c1nc(C2([H])C([H])([H])C2([H])[H])no1		367.4529999999997	2.847800000000001	6	0	7	5	27	1	2	3	0	2	2	5	0.6	75.36000000000001	0.0620527	0.9645845515550283	0.00150023	5.345442173171743
Chembridge	12317674	[H]c1c([H])c(C([H])([H])N([H])C(=O)c2c([H])c([H])c(N3C([H])([H])C([H])([H])C([H])(N([H])C([H])(c4c(C([H])([H])[H])nn(C([H])([H])[H])c4C([H])([H])[H])C([H])([H])[H])C([H])([H])C3([H])[H])c([H])c2[H])c([H])c2c1OC([H])([H])O2		489.6199999999997	4.015240000000003	7	2	8	11	36	0	2	2	2	1	3	5	0.42857142857142855	80.65	0.0925576	0.9697399496434268	0.00048444	6.748896699890862
Chembridge	12317816	[H]c1c([H])c([H])c2c(C([H])([H])C3(C([H])([H])C([H])([H])C(=O)N4C([H])([H])C([H])([H])C([H])([H])C([H])(C([H])([H])OC([H])([H])[H])C4([H])[H])N([H])C(=O)C([H])([H])C3([H])[H])c([H])c([H])c(OC([H])([H])[H])c2c1[H]		438.5679999999996	3.704900000000002	4	1	6	10	32	0	2	2	2	0	2	4	0.5384615384615384	67.87	0.10620093974090904	0.980437	0.000793155	5.26207
Chembridge	12321468	[H]c1c([H])c([H])c(C2(C([H])([H])C(=O)N(C([H])([H])[H])C([H])(C3([H])C([H])([H])C3([H])[H])C3([H])C([H])([H])C3([H])[H])C(=O)N(C([H])([H])C([H])([H])C([H])([H])OC([H])([H])[H])C(=O)C2([H])[H])c(OC([H])([H])[H])c1[H]		442.5559999999996	2.7655000000000003	5	0	7	14	32	2	1	3	1	0	1	4	0.64	76.15	0.5087964757466004	0.6870213741116435	0.000189234	4.207385740836149
Chembridge	12321861	[H]c1c([H])c([H])c(C([H])([H])C([H])([H])C(=O)N([H])C([H])([H])c2nc(-c3c([H])c([H])c([H])c(N([H])C(=O)C4([H])C([H])([H])C([H])([H])OC([H])([H])C4([H])[H])c3[H])oc2C([H])([H])[H])c([H])c1[H]		447.53499999999974	4.264120000000004	5	2	7	9	33	0	1	1	2	1	3	4	0.34615384615384615	93.46	0.1450280701543877	0.9106115060616862	0.000430046	5.790656696323769
Chembridge	12326591	[H]c1c([H])c(C([H])([H])C([H])([H])N(C(=O)C2([H])C([H])([H])C([H])([H])N(c3nc(C([H])([H])[H])c4c([H])c(C([H])([H])[H])c([H])c([H])c4n3)C([H])([H])C2([H])[H])C([H])([H])[H])c([H])c(OC([H])([H])[H])c1OC([H])([H])[H]		462.59399999999965	4.181340000000004	6	0	7	12	34	0	1	1	2	1	3	4	0.4444444444444444	67.79	0.12192440954730027	0.9881667523026181	0.000548049	5.807585276864503
Chembridge	12326733	[H]c1nc2c([H])c([H])c([H])c(C([H])([H])N3C([H])([H])C([H])([H])C(C(=O)OC([H])([H])C([H])([H])[H])(C([H])([H])c4c([H])c([H])c([H])c([H])c4[H])C([H])([H])C3([H])[H])c2nc1[H]		389.4989999999997	4.017800000000003	5	0	5	7	29	0	1	1	2	1	3	4	0.375	55.32000000000001	0.21163059325385458	0.9165017899541618	0.000606151	4.417924374936356
Chembridge	12327777	[H]c1sc(C([H])([H])N2C([H])([H])C([H])([H])N([H])C(=O)C2([H])C([H])([H])C(=O)N([H])C([H])([H])C([H])([H])c2nc(C([H])([H])[H])c([H])c([H])c2[H])c([H])c1[H]		372.4939999999997	1.5009199999999994	5	2	7	8	26	0	1	1	0	2	2	3	0.42105263157894735	74.33	0.0969882	0.9489186730984415	0.00106187	5.030227470564023
Chembridge	12342200	[H]c1nc([H])c(-c2noc(C([H])([H])N(C([H])([H])[H])C([H])([H])c3c([H])c([H])c4nsnc4c3[H])n2)nc1[H]		339.38399999999984	2.1632999999999996	9	0	9	6	24	0	0	0	1	3	4	4	0.2	93.72	0.0694648	0.9539895757035997	0.00184778	4.707070873084862
Chembridge	12342302	[H]c1c([H])c([H])c(-c2c([H])c(C([H])([H])N([H])C(=O)C([H])([H])C([H])([H])N3C([H])([H])c4c([H])c(Cl)c([H])c([H])c4OC([H])(C([H])([H])[H])C3([H])[H])nn2[H])c([H])c1[H]		424.93199999999973	4.019500000000003	4	2	7	7	30	0	1	1	2	1	3	4	0.30434782608695654	70.25	0.18321308891776517	0.8845973686218728	0.000474936	4.973449296596256
Chembridge	12347246	[H]c1c(C([H])([H])[H])c([H])c2c(C([H])([H])[H])nc(N3C([H])([H])C([H])([H])C([H])(C(=O)N([H])C([H])([H])C([H])([H])C([H])(C([H])([H])[H])C([H])([H])[H])C([H])([H])C3([H])[H])nc2c1[H]		354.49799999999954	3.6253400000000022	4	1	5	9	26	0	1	1	1	1	2	3	0.5714285714285714	58.120000000000005	0.0994405	0.9937365280026371	0.00116661	5.028883703445148
Chembridge	12351619	[H]c1nn(-c2c([H])c([H])c([H])c(N([H])C(=O)C3([H])C([H])([H])N(C([H])([H])c4c([H])c([H])c([H])c5c4OC([H])([H])O5)C([H])([H])C([H])([H])C3([H])[H])c2[H])c([H])c1[H]		404.46999999999974	3.4517000000000024	6	1	7	5	30	0	2	2	2	1	3	5	0.30434782608695654	68.62	0.0989049	0.9534497428969744	0.000860111	5.332498447668797
Chembridge	12359426	[H]c1c([H])c(C(F)(F)F)c([H])c([H])c1C(=O)C1([H])C([H])([H])N(C(=O)C([H])([H])C([H])([H])c2c(C([H])([H])[H])noc2C([H])([H])[H])C([H])([H])C([H])([H])C1([H])[H]		408.4199999999996	4.364340000000004	4	0	8	7	29	0	1	1	1	1	2	3	0.47619047619047616	63.410000000000004	0.0981864	0.9830567780839355	0.00087713	5.392926731956315
Chembridge	12360595	[H]c1nc(C([H])([H])[H])c(C([H])([H])N([H])S(=O)(=O)c2sc([H])c([H])c2[H])c2c1C([H])([H])N(C(=O)C([H])([H])C1([H])C([H])([H])C([H])([H])C([H])([H])C1([H])[H])C([H])([H])C2([H])[H]		433.59899999999976	3.3950200000000024	5	1	8	7	29	1	1	2	0	2	2	4	0.5238095238095238	79.37	0.1175392381351916	0.9382753459654927	0.000744999	5.0399781634568885
Chembridge	12367725	[H]c1c([H])c([H])c(C([H])([H])C([H])([H])C2(C3([H])C([H])([H])C([H])([H])N(C([H])([H])c4c([H])c(F)c([H])c(F)c4[H])C([H])([H])C3([H])[H])C(=O)N(C([H])([H])C#CC([H])([H])[H])C(=O)N2[H])c([H])c1[H]		465.54399999999964	4.1235000000000035	3	1	7	7	34	0	2	2	2	0	2	4	0.4074074074074074	52.65	0.3484026316488985	0.8217373797766809	0.000241375	4.772306887139447
OD Screen Hit	12370695	[H]c1c(C([H])([H])[H])nc(C2([H])c3c(c4c([H])c([H])c([H])c([H])c4n3[H])C([H])([H])C([H])([H])N2C(=O)c2oc(C([H])([H])OC([H])([H])[H])c([H])c2[H])c([H])c1[H]		401.4659999999997	4.398620000000004	4	1	6	6	30	0	1	1	1	3	4	5	0.25	71.36	0.30831396748143336	0.8072876579082922	0.00035852	4.386701933639074
Chembridge	12374212	[H]c1c([H])c(N([H])C2([H])C([H])([H])N(C(=O)C([H])([H])c3c(C([H])([H])[H])noc3C([H])([H])[H])C([H])([H])C([H])([H])C2([H])[H])c([H])c(F)c1F		349.3809999999997	3.2152400000000023	4	1	7	6	25	0	1	1	1	1	2	3	0.4444444444444444	58.370000000000005	0.16552168379094948	0.918572	0.000775604	4.6195873272322245
Chembridge	12380464	[H]OC([H])(c1c([H])c([H])c2c(c1[H])C([H])([H])N(C([H])([H])c1c([H])nn(C([H])([H])[H])c1C([H])([H])[H])C([H])([H])C([H])([H])O2)C([H])([H])c1c([H])c([H])c([H])c([H])c1[H]		377.4879999999996	3.3992200000000024	5	1	5	8	28	0	1	1	2	1	3	4	0.34782608695652173	50.52	0.0966358	0.9548147345772908	0.0010333	5.0973
Chembridge	12392328	[H]c1nc(N2C([H])([H])C([H])([H])N(C(=O)C([H])([H])C3(c4c([H])c([H])c([H])c([H])c4C([H])([H])[H])C(=O)N(C([H])([H])c4c([H])c([H])c([H])c([H])c4[H])C(=O)C3([H])[H])C([H])([H])C([H])([H])C2([H])[H])nc([H])c1[H]		497.5989999999998	3.110920000000002	6	0	8	7	37	0	2	2	2	1	3	5	0.3448275862068966	86.71000000000001	0.31447990447051055	0.8356439333564734	0.000244028	4.8503345534995175
Chembridge	12392769	[H]c1nc2c([H])c([H])c(C([H])([H])N(C([H])([H])[H])C([H])([H])c3c(C(=O)N(C([H])([H])[H])C([H])([H])c4c([H])c([H])c([H])c([H])c4[H])nc4c([H])c([H])c([H])c([H])n34)c([H])c2nc1[H]		450.5459999999998	4.181700000000004	6	0	7	9	34	0	0	0	2	3	5	5	0.18518518518518517	66.63	0.22710270499302093	0.8877780551436827	0.000397928	4.801725013166371
Chembridge	12393040	[H]c1c([H])c([H])c(C([H])([H])C(=O)N([H])c2c([H])c(C(=O)OC([H])([H])[H])c([H])c(C([H])([H])N([H])C(=O)C([H])([H])c3c([H])c(OC([H])([H])[H])c([H])c([H])c3OC([H])([H])[H])c2[H])c([H])c1[H]		476.5289999999998	3.5305000000000026	6	2	8	13	35	0	0	0	3	0	3	3	0.2222222222222222	102.96000000000001	0.25231533865750005	0.813959	0.00022274	5.60357
Chembridge	12395075	[H]c1nc(C(=O)C2([H])C([H])([H])N(C(=O)c3nnn(C([H])([H])C([H])([H])C4([H])C([H])([H])C([H])([H])C([H])([H])C([H])([H])C4([H])[H])c3[H])C([H])([H])C([H])([H])C2([H])[H])n(C([H])([H])[H])c1[H]		398.5109999999996	2.7171000000000003	7	0	8	7	29	1	1	2	0	2	2	4	0.6666666666666666	85.91	0.11017383245317189	0.9759035179278432	0.000974238	4.878222898559647
Chembridge	12395110	[H]c1c(C([H])([H])[H])sc(C([H])([H])N([H])C(=O)C2(N3C([H])([H])C([H])([H])N(C([H])([H])C([H])([H])[H])C([H])([H])C3([H])[H])C([H])([H])c3c([H])c([H])c([H])c([H])c3C2([H])[H])c1[H]		383.56099999999964	2.8478200000000014	4	1	5	7	27	1	1	2	1	1	2	4	0.5	35.58	0.310403	0.7899828707804217	0.000411501	4.115075174353236
Chembridge	12397246	[H]c1c([H])c([H])c(C([H])([H])[C@@]([H])(C(=O)OC([H])([H])[H])N([H])C(=O)C([H])([H])C([H])([H])C2(C([H])([H])c3c([H])c([H])c(OC([H])([H])[H])c4c([H])c([H])c([H])c([H])c34)N([H])C(=O)C([H])([H])C2([H])[H])c([H])c1[H]		488.5839999999997	3.7204000000000015	5	2	7	12	36	0	1	1	3	0	3	4	0.3448275862068966	93.73	0.2916046600502237	0.9378953056910261	0.00029715	4.969479190053629
Chembridge	12399102	[H]c1c(OC([H])([H])[H])c([H])c2c(C([H])([H])[H])nc(N3C([H])([H])C([H])([H])C([H])(N([H])C([H])([H])C([H])(C([H])([H])[H])C([H])([H])[H])C([H])([H])C3([H])[H])nc2c1[H]		328.4599999999995	3.161220000000002	5	1	5	9	24	0	1	1	1	1	2	3	0.5789473684210527	50.28	0.0855802	0.9382553354847788	0.00148812	4.764162817647276
Chembridge	12403731	[H]c1sc([H])c(C([H])([H])N2C(=O)N([H])C(C([H])([H])[H])(C3([H])C([H])([H])C([H])([H])N(C(=O)c4c([H])c5c([H])c([H])c([H])c([H])c5oc4=O)C([H])([H])C3([H])[H])C2=O)c1[H]		465.5309999999999	3.2174000000000023	6	1	9	5	33	0	2	2	1	2	3	5	0.3333333333333333	99.92999999999998	0.1088569829816179	0.9664083543598354	0.000708374	5.285286313376221
Chembridge	12405611	[H]c1nc(N(C([H])([H])[H])C([H])([H])c2nc([H])c(C([H])([H])C([H])([H])[H])c([H])c2[H])c([H])c([H])c1-c1nc(C([H])([H])OC([H])([H])[H])no1		339.39899999999966	2.8718000000000012	7	0	7	10	25	0	0	0	0	3	3	3	0.3333333333333333	77.17	0.0779579	0.9509443253880047	0.00137673	5.146162782117935
SAFIRE Hit	12408197	[H]OC([H])([H])C1(C([H])([H])c2c([H])c([H])c([H])c(Cl)c2[H])C([H])([H])N(C([H])([H])c2c([H])c([H])c(F)c(F)c2[H])C([H])([H])C([H])([H])C1([H])[H]		365.85099999999966	4.435400000000004	2	1	5	6	25	0	1	1	2	0	2	3	0.4	23.47	0.175055	0.9114390244187767	0.000783065	4.354306047002058
Chembridge	12414479	[H]c1c([H])c(C(=O)N([H])C([H])([H])C2([H])C([H])([H])N(C(=O)c3c([H])c([H])c4nc(C([H])([H])[H])c(C([H])([H])[H])nc4c3[H])C([H])([H])C([H])([H])C2([H])[H])c([H])c([H])c1F		420.4879999999997	3.6679400000000024	4	1	7	6	31	0	1	1	2	1	3	4	0.3333333333333333	75.19	0.11268102882903322	0.9683401928382063	0.000654679	5.6992893214552005
Chembridge	12414646	[H]c1nc(-n2c([H])nc3c([H])c([H])c([H])c([H])c32)c(C([H])([H])N([H])C(=O)c2c([H])nn(C([H])([H])C([H])([H])[H])c2[H])c([H])c1[H]		346.3939999999998	2.5669000000000004	6	1	7	6	26	0	0	0	1	3	4	4	0.15789473684210525	77.63	0.27242034332166776	0.8981945056853217	0.000633316	4.038746062087896
Chembridge	12416934	[H]c1nc(C2([H])N(C(=O)C([H])([H])C3(c4c([H])c([H])c([H])c(F)c4[H])C(=O)N(C([H])([H])c4c([H])nc([H])c([H])c4[H])C(=O)C3([H])[H])C([H])([H])C([H])([H])C([H])([H])C2([H])[H])sc1[H]		492.57599999999985	4.018000000000003	6	0	9	6	35	0	2	2	1	2	3	5	0.34615384615384615	83.47	0.31840205246651987	0.8170034722460241	0.00028791	4.395256352666673
Chembridge	12419537	[H]c1c([H])c([H])c2sc(C3([H])N(C(=O)c4nnn(C([H])([H])C(=O)N(C([H])([H])C([H])([H])[H])C([H])([H])C([H])([H])[H])c4[H])C([H])([H])C([H])([H])C3([H])[H])nc2c1[H]		412.51899999999983	2.7335000000000003	7	0	9	8	29	0	1	1	1	2	3	4	0.45	84.22	0.21302694862450916	0.9131553133571837	0.000488445	4.755657488905554
Chembridge	12420810	[H]c1c([H])c([H])c(C([H])([H])[H])c(N2C(=O)C([H])([H])N(C(=O)c3c([H])c(C4([H])C([H])([H])C4([H])[H])nc4c([H])c([H])c([H])c([H])c34)C([H])([H])C2([H])C([H])([H])[H])c1[H]		399.4939999999997	4.2981200000000035	3	0	5	5	30	1	1	2	2	1	3	5	0.32	53.51	0.2794868904994756	0.8779843334513424	0.000481897	4.195539507762351
Chembridge	12425311	[H]c1nc(C([H])([H])OC2([H])C([H])([H])N(C(=O)c3nnn(C([H])([H])c4c([H])c([H])c([H])c([H])c4F)c3[H])C([H])([H])C([H])([H])C2([H])[H])c([H])c([H])c1[H]		395.43799999999976	2.6818999999999997	6	0	8	6	29	0	1	1	1	2	3	4	0.3333333333333333	73.14	0.0696828	0.9906968820945584	0.00133864	5.260108232623026
Chembridge	12425587	[H]c1nn(C([H])(C([H])([H])[H])C([H])([H])[H])c([H])c1C([H])([H])N1C([H])([H])c2c(-c3c([H])c([H])c([H])c([H])c3[H])nn([H])c2C([H])([H])C1([H])[H]		321.4279999999996	3.4124000000000025	4	1	5	6	24	0	1	1	1	2	3	4	0.3684210526315789	49.74	0.12066252361994087	0.910412	0.00119776	4.461216048077873
Chembridge	12427415	[H]c1nc(C([H])([H])N(C(=O)c2nnn(C3([H])C([H])([H])C([H])([H])C([H])([H])C([H])([H])C3([H])[H])c2[H])C([H])([H])C2([H])OC([H])([H])C([H])([H])C2([H])[H])c([H])c([H])c1[H]		369.46899999999965	2.9997000000000007	6	0	7	6	27	1	1	2	0	2	2	4	0.6	73.14	0.2874471234904317	0.7926296134519115	0.000420071	4.298632699294142
Chembridge	12430110	[H]c1nnc(N([H])C([H])([H])c2onc(C([H])([H])[H])c2[H])nc1-c1c([H])c(OC([H])([H])[H])c(OC([H])([H])[H])c(OC([H])([H])[H])c1[H]		357.3699999999998	2.4729200000000002	9	1	9	11	26	0	0	0	1	2	3	3	0.29411764705882354	104.42000000000002	0.1843307191397816	0.9222016273653929	0.00073773	4.470698432797507
Chembridge	12435131	[H]c1c([H])c(C([H])([H])C2=NOC([H])(C([H])([H])N([H])C(=O)c3c(C([H])([H])[H])c4c([H])c(C([H])([H])[H])c([H])c(C([H])([H])[H])c4n3[H])C2([H])[H])c([H])c([H])c1F		393.46199999999965	4.349660000000004	3	2	6	8	29	0	1	1	2	1	3	4	0.30434782608695654	66.47999999999999	0.1195473231226866	0.9639860415504697	0.000772035	5.258727318210673
Chembridge	12437674	[H]c1nc(C([H])([H])C(=O)N([H])C([H])([H])c2nc(N([H])C([H])([H])C([H])([H])C([H])([H])c3c([H])c([H])c([H])c([H])c3[H])c3c([H])c([H])c([H])c([H])c3n2)c([H])s1		417.53799999999984	3.989900000000003	6	2	7	9	30	0	0	0	2	2	4	4	0.21739130434782608	79.80000000000001	0.15655290807860184	0.9068678611772787	0.000550472	5.0992295088282775
Chembridge	12439376	[H]c1c([H])c(-c2nc(C([H])([H])N3C([H])([H])C([H])([H])N(c4c([H])c([H])c(C([H])([H])[H])c([H])c4C([H])([H])[H])C([H])([H])C3([H])[H])c(C([H])([H])[H])o2)c([H])c([H])c1OC([H])([H])[H]		391.51499999999965	4.597660000000004	5	0	5	9	29	0	1	1	2	1	3	4	0.375	41.74000000000001	0.15880256500822906	0.907203	0.00055694	5.202305012695948
Chembridge	12439458	[H]c1nc([H])c(C([H])([H])OC2([H])C([H])([H])N(C(=O)c3nnn(C([H])([H])c4c([H])c([H])c(Cl)c([H])c4[H])c3[H])C([H])([H])C([H])([H])C2([H])[H])c([H])c1[H]		411.8929999999998	3.196200000000002	6	0	8	6	29	0	1	1	1	2	3	4	0.3333333333333333	73.14	0.10299646393446826	0.9564592606308824	0.000716701	5.691438981813829
Chembridge	12440723	[H]c1c([H])c([H])c(C2(C([H])([H])C(=O)N3C([H])([H])C([H])([H])C([H])([H])C([H])(C([H])([H])[H])C3([H])[H])C(=O)N(C([H])([H])C([H])([H])OC([H])([H])[H])C(=O)C2([H])[H])c(F)c1[H]		390.45499999999964	2.1174	4	0	7	8	28	0	2	2	1	0	1	3	0.5714285714285714	66.92	0.40743313862609815	0.7448879308989554	0.000321271	3.9603596640945393
Chembridge	12446403	[H]c1nc([H])c(-c2nc3c([H])c(N([H])C(=O)C([H])([H])OC([H])([H])[H])c([H])c(C(=O)N(C([H])([H])[H])C([H])([H])c4c([H])c([H])c(C([H])([H])[H])c([H])c4[H])c3n2C([H])([H])C([H])([H])[H])c([H])c1[H]		471.5609999999998	4.283720000000004	6	1	8	12	35	0	0	0	2	2	4	4	0.25925925925925924	89.35000000000001	0.3839389477114862	0.7638414556253007	0.00021642	4.575437960003797
Chembridge	12450401	[H]c1nn(C([H])([H])C(=O)N(C([H])([H])[H])C([H])(C([H])([H])c2c([H])c([H])c([H])c([H])c2C([H])([H])[H])C2([H])C([H])([H])C([H])([H])N(C(=O)c3sc(C(=O)C([H])([H])[H])c([H])c3[H])C([H])([H])C2([H])[H])c([H])c1[H]		492.64499999999975	4.077720000000003	6	0	8	11	35	0	1	1	1	2	3	4	0.4074074074074074	75.51	0.22718127771330995	0.8776707696108396	0.000329323	5.006072279901371
Chembridge	12450996	[H]c1nc2c([H])c([H])c([H])c(C([H])([H])N(C(=O)C([H])([H])C3(c4c([H])c([H])c([H])c(C(F)(F)F)c4[H])C(=O)N(C([H])([H])C([H])([H])[H])C(=O)C3([H])[H])C([H])([H])[H])c2c([H])c1[H]		483.4899999999998	4.318900000000005	4	0	9	8	35	0	1	1	2	1	3	4	0.3076923076923077	70.58000000000001	0.3084439083927121	0.8340393993565903	0.000289206	4.551470790871892
Chembridge	12455594	[H]OC([H])([H])C([H])([H])N(C(=O)C([H])([H])N1C([H])([H])c2c([H])c(Cl)c([H])c([H])c2OC([H])(C([H])([H])[H])C1([H])[H])C([H])([H])c1c([H])c([H])c([H])c([H])c1[H]		388.8949999999997	2.944000000000001	4	1	6	8	27	0	1	1	2	0	2	3	0.38095238095238093	53.010000000000005	0.22602838765355085	0.808145	0.000447947	4.5689098639873835
Chembridge	12457799	[H]c1nc(C([H])([H])C([H])([H])C(=O)N([H])C2([H])c3c([H])nn(-c4c([H])c([H])c(F)c([H])c4F)c3C([H])([H])C([H])([H])C2([H])[H])c([H])c([H])c1[H]		382.41399999999976	3.6719000000000026	4	1	7	5	28	1	0	1	1	2	3	4	0.2857142857142857	59.81	0.12250757095575492	0.9471504720667173	0.000795569	5.128101314996316
Chembridge	12459162	[H]c1c([H])c([H])c(C([H])([H])N(C([H])([H])[H])C2([H])C([H])([H])N(C(=O)C([H])([H])C([H])([H])c3c([H])c([H])c(F)c([H])c3[H])C([H])([H])C([H])([H])C2([H])[H])c([H])c1[H]		354.46899999999954	3.881300000000003	2	0	4	7	26	0	1	1	2	0	2	3	0.4090909090909091	23.55	0.3170858722388393	0.7289329202565961	0.000315992	4.582135006600451
OD Screen Hit	12462403	[H]C1=C([H])C2([H])C([H])(C([H])([H])N([H])C(=O)c3onc(C([H])([H])c4c([H])c([H])c(F)c([H])c4[H])c3[H])C([H])([H])C1([H])C21C([H])([H])C1([H])[H]		352.40899999999965	3.736600000000003	3	1	5	5	26	3	0	3	1	1	2	5	0.42857142857142855	55.13	0.13296634231884505	0.9334278455865753	0.000861182	4.888664573160908
Chembridge	12463366	[H]c1c([H])c(-c2nc(C([H])([H])N3C([H])([H])C([H])([H])C([H])([H])C([H])([H])C3([H])C([H])([H])[H])c(C([H])([H])[H])o2)c([H])c(OC([H])([H])[H])c1F		318.3919999999996	4.172120000000003	4	0	5	7	23	0	1	1	1	1	2	3	0.5	38.5	0.1584357895065001	0.8785376257832098	0.00101308	4.184357588547158
Chembridge	12464308	[H]c1oc(C([H])([H])Oc2c([H])c([H])c(C([H])([H])[H])c([H])c2OC([H])([H])[H])nc1C(=O)N([H])C([H])(c1nc(C([H])([H])[H])sc1[H])C([H])([H])[H]		387.4609999999998	3.8265400000000023	7	1	8	11	27	0	0	0	1	2	3	3	0.3157894736842105	86.48000000000002	0.1223141391809474	0.981998	0.000824825	5.141172982685921
Chembridge	12464613	[H]c1c([H])c([H])c(C([H])([H])N2C([H])([H])C([H])([H])N([H])C(=O)C2([H])C([H])([H])C(=O)N([H])C([H])([H])c2c(C([H])([H])[H])nn(C([H])([H])C([H])([H])[H])c2C([H])([H])[H])c(OC([H])([H])C([H])([H])[H])c1[H]		427.54899999999964	1.9254399999999998	6	2	8	13	31	0	1	1	1	1	2	3	0.5217391304347826	88.49000000000001	0.17354314178199634	0.9519459538453642	0.000525987	5.091389827412242
Chembridge	12482955	[H]c1c([H])c([H])c(-c2c([H])c([H])c(C3(C([H])([H])C(=O)N(C([H])([H])[H])C([H])([H])C4([H])Oc5c([H])c([H])c([H])c([H])c5C4([H])[H])C(=O)N(C([H])([H])[H])C(=O)C3([H])[H])c([H])c2[H])c([H])c1[H]		468.55299999999977	3.8323000000000027	4	0	6	8	35	0	2	2	3	0	3	5	0.27586206896551724	66.92	0.21294939122876413	0.8753259572646499	0.00035175	5.1030428177637654
Chembridge	12483164	[H]c1c([H])c([H])c(C([H])([H])C([H])([H])C2(C3([H])C([H])([H])C([H])([H])N(C(=O)C4([H])C([H])([H])C([H])([H])C([H])([H])C([H])([H])C4([H])[H])C([H])([H])C3([H])[H])C(=O)N(C([H])([H])C#CC([H])([H])[H])C(=O)N2[H])c([H])c1[H]		449.59499999999963	3.7520000000000024	3	1	6	6	33	1	2	3	1	0	1	4	0.5925925925925926	69.72	0.39504795445605556	0.7145380725417396	0.000189204	4.735827282068741
Chembridge	12485906	[H]c1nn(C([H])([H])[H])c([H])c1C([H])([H])C([H])([H])N(C(=O)c1nn([H])c(C([H])([H])Oc2c([H])c([H])c3c(c2[H])OC([H])([H])O3)c1[H])C([H])([H])[H]		383.4079999999998	1.7655999999999998	7	1	9	9	28	0	1	1	1	2	3	4	0.3157894736842105	94.50000000000001	0.10933555751975733	0.947921	0.000771552	5.490618206777147
Chembridge	12486557	[H]OC([H])(c1c([H])c([H])c2c(c1[H])C([H])([H])N(C([H])([H])c1c([H])c(OC([H])([H])[H])c(OC([H])([H])[H])c([H])c1OC([H])([H])[H])C([H])([H])C([H])([H])O2)C([H])([H])C([H])([H])c1c([H])c([H])c([H])c([H])c1[H]		463.5739999999996	4.7732000000000046	6	1	6	13	34	0	1	1	3	0	3	4	0.35714285714285715	60.39	0.12148678320963792	0.9435868774683885	0.000541389	5.652819115998953
OD Screen Hit	12488215	[H]c1nc([H])c([H])c(-c2nc([H])c(-c3c([H])c([H])c([H])c(C([H])([H])[H])c3[H])c(C3([H])C([H])([H])C([H])([H])N(C(=O)c4noc(C([H])([H])C([H])(C([H])([H])[H])C([H])([H])[H])c4[H])C([H])([H])C3([H])[H])n2)c1[H]		481.59999999999974	5.720320000000006	6	0	7	9	36	0	1	1	1	3	4	5	0.3448275862068966	85.01	0.3173555864334854	0.7618311377137854	0.000197432	5.12314
Chembridge	12499934	[H]c1c(C(=O)N2C([H])([H])C([H])([H])C3(c4c([H])c([H])c([H])c([H])c4[C@@]([H])(N([H])C(=O)c4c([H])c([H])c([H])c([H])c4OC([H])([H])[H])[C@]3([H])OC([H])([H])[H])C([H])([H])C2([H])[H])nc(C([H])([H])[H])c([H])c1[H]		485.5839999999997	4.072320000000003	5	1	7	8	36	1	1	2	2	1	3	5	0.3448275862068966	80.76	0.20283422484750513	0.9372863333601219	0.000402595	5.0292507237371975
Chembridge	12503005	[H]c1oc(C([H])([H])Oc2c([H])c([H])c([H])c(C(F)(F)F)c2[H])nc1C(=O)N([H])C([H])([H])C1([H])OC([H])([H])C([H])([H])C([H])([H])C1([H])[H]		384.3539999999998	3.5713000000000026	5	1	9	6	27	0	1	1	1	1	2	3	0.4444444444444444	73.59	0.19671573693537414	0.8793954689359254	0.000499231	4.917747869541799
Chembridge	12509588	[H]c1nc(C([H])([H])[H])c(C([H])([H])N([H])C(=O)c2noc(C([H])([H])C([H])([H])[H])c2[H])c2c1C([H])([H])N(C(=O)c1c([H])c([H])c([H])c(-c3oc([H])c([H])c3[H])c1[H])C([H])([H])C2([H])[H]		470.5289999999998	4.328920000000004	6	1	8	8	35	0	1	1	1	3	4	5	0.25925925925925924	101.47	0.13977327794899364	0.961247	0.000464484	5.749459220668259
Chembridge	12509686	[H]c1c([H])c([H])c(C2(C([H])([H])C(=O)N([H])C([H])([H])c3c([H])c([H])c([H])c(OC([H])([H])[H])c3OC([H])([H])[H])C(=O)N(C([H])([H])C([H])([H])C([H])([H])OC([H])([H])[H])C(=O)C2([H])[H])c(C([H])([H])[H])c1[H]		468.54999999999967	2.751920000000001	6	1	8	15	34	0	1	1	2	0	2	3	0.4230769230769231	94.17000000000002	0.2999054314610411	0.8092380735731229	0.000259621	4.836554455960811
Chembridge	12509895	[H]c1c([H])c(OC([H])(C(=O)N([H])C([H])([H])C2([H])ON=C(C([H])([H])c3c([H])c([H])c(OC([H])([H])[H])c([H])c3[H])C2([H])[H])C([H])([H])[H])c(C([H])([H])[H])c([H])c1Cl		416.90499999999975	3.9281200000000034	5	1	7	11	29	0	1	1	2	0	2	3	0.36363636363636365	69.15	0.14176617696947466	0.9886910644272648	0.000589148	5.49965
Chembridge	12512526	[H]C1=C(C([H])([H])C([H])([H])N([H])C2([H])C([H])([H])C([H])([H])N(c3c([H])c([H])c(C(=O)N([H])C4([H])C([H])([H])C([H])([H])C([H])([H])C4([H])[H])c([H])c3[H])C([H])([H])C2([H])[H])C([H])([H])C([H])([H])C([H])([H])C1([H])[H]		395.59099999999944	4.8079000000000045	3	2	4	7	29	2	1	3	1	0	1	4	0.64	44.370000000000005	0.0527282	0.9897128232355722	0.00130059	6.103780612943181
Chembridge	12515616	[H]c1nn(-c2c([H])c([H])c(C(=O)N3C([H])([H])C([H])([H])C([H])([H])C([H])(N([H])c4c([H])c([H])c5c(c4[H])OC([H])([H])C([H])([H])O5)C3([H])[H])c([H])c2[H])c([H])c1[H]		404.46999999999974	3.3602000000000016	6	1	7	4	30	0	2	2	2	1	3	5	0.30434782608695654	68.62	0.0542879	0.9916020249434446	0.00141885	5.705996260864109
Chembridge	12518699	[H]c1c([H])c([H])c(C([H])(c2c([H])c([H])c(Cl)c([H])c2[H])C([H])([H])C(=O)N(C([H])([H])[H])C([H])([H])c2nnc(C([H])([H])[H])o2)c([H])c1[H]		369.85199999999975	4.212020000000003	4	0	6	8	26	0	0	0	2	1	3	3	0.25	59.230000000000004	0.30612586064533837	0.7993574276706904	0.000389901	4.366065606585825
Chembridge	12521267	[H]c1c([H])c(C([H])([H])N(C([H])([H])[H])C([H])([H])c2nc(-c3c([H])c([H])c(OC([H])([H])[H])c(OC([H])([H])[H])c3OC([H])([H])[H])no2)c([H])c([H])c1F		387.4109999999997	3.533500000000002	7	0	8	12	28	0	0	0	2	1	3	3	0.3	69.85000000000001	0.1437050702193976	0.945643	0.000713791	4.9859301631241815
Chembridge	12521608	[H]c1c([H])c(F)c(C([H])([H])C([H])([H])C2([H])C([H])([H])N(C(=O)C([H])([H])n3nnnc3[H])C([H])([H])C([H])([H])C2([H])[H])c(F)c1[H]		335.3579999999997	1.8226999999999993	5	0	8	5	24	0	1	1	1	1	2	3	0.5	63.910000000000004	0.11372929118410903	0.9327696530170043	0.0011263	4.71367
Chembridge	12530110	[H]c1c([H])c(OC([H])([H])[H])c([H])c(C([H])([H])N2C(=O)C3(C([H])([H])N(C(=O)C([H])([H])[H])C([H])([H])C3([H])[H])C([H])([H])C([H])([H])C2([H])[H])c1F		334.3909999999996	2.1952999999999996	3	0	6	5	24	0	2	2	1	0	1	3	0.5555555555555556	49.85000000000001	0.2031319367306608	0.8872688893492007	0.000863234	3.97692
Chembridge	12533314	[H]C([H])=C(C([H])([H])[H])C([H])([H])N(C(=O)c1nn([H])c(C([H])([H])n2c(C([H])([H])[H])nc3c([H])c([H])c([H])c([H])c32)c1[H])C([H])([H])C([H])([H])[H]		337.4269999999996	3.154320000000002	4	1	6	9	25	0	0	0	1	2	3	3	0.3157894736842105	66.81	0.23149637234732126	0.9220655391990878	0.000776669	4.045427697136468
Chembridge	12533527	[H]OC1([H])C([H])([H])C([H])([H])N(c2nc([H])c3c(n2)C([H])([H])C(C([H])([H])[H])(C([H])([H])[H])C([H])([H])C3([H])N([H])C2([H])C([H])([H])C([H])([H])C([H])([H])C([H])([H])C2([H])[H])C([H])([H])C1([H])[H]		358.52999999999946	3.3735000000000017	5	2	5	6	26	2	1	3	0	1	1	4	0.8095238095238095	61.28	0.2522186772543244	0.8242697767284882	0.000531573	4.219407754301408
Chembridge	12547227	[H]OC1([H])C([H])([H])C([H])([H])N(C(=O)C([H])([H])c2c([H])c([H])c(N3C([H])([H])C([H])([H])C([H])(N([H])C([H])([H])C([H])([H])c4c([H])c([H])c([H])c5c([H])c([H])c([H])c([H])c45)C([H])([H])C3([H])[H])c([H])c2[H])C([H])([H])C1([H])[H]		471.6449999999996	4.166700000000003	4	2	5	8	35	0	2	2	3	0	3	5	0.43333333333333335	55.81	0.049522345133518345	0.9813133663445596	0.000946948	6.712045017576409
Chembridge	12548781	[H]c1nc(-c2c([H])c([H])c([H])c3c2OC([H])(C([H])([H])N([H])C(=O)C([H])([H])C([H])([H])[H])C3([H])[H])c(C([H])([H])[H])c([H])c1[H]		296.3699999999996	2.8867200000000013	3	1	4	6	22	0	1	1	1	1	2	3	0.3333333333333333	51.22	0.34336722795055585	0.7582514436340217	0.000587714	3.6499667343760787
Chembridge	12552658	[H]c1c([H])c([H])c(-c2nc3c([H])c(C(=O)N([H])C([H])(C([H])([H])[H])C([H])([H])C([H])([H])[H])c([H])c(N([H])C(=O)C([H])([H])[H])c3n2C([H])([H])C([H])([H])[H])c(F)c1[H]		396.4659999999997	4.349000000000004	4	2	7	10	29	0	0	0	2	1	3	3	0.3181818181818182	76.02000000000001	0.3207845475191462	0.7332922653426253	0.000295304	4.4780388257007235
Chembridge	12555806	[H]c1c([H])c([H])c(C([H])([H])N2C([H])([H])C([H])([H])C([H])(N3C([H])([H])C([H])([H])C([H])([H])C([H])(C(=O)N(C([H])([H])[H])C([H])([H])C([H])([H])C([H])(C([H])([H])[H])C([H])([H])[H])C3([H])[H])C([H])([H])C2([H])[H])c([H])c1[H]		385.5959999999994	3.8675000000000024	3	0	4	10	28	0	2	2	1	0	1	3	0.7083333333333334	26.79	0.0999299	0.963892	0.000979449	5.133700330001222
Chembridge	12557874	[H]c1nc(Oc2c(C([H])([H])[H])c([H])c([H])c([H])c2C([H])([H])[H])c(C([H])([H])N([H])C(=O)C([H])(n2c([H])nc([H])c2[H])C([H])([H])[H])c([H])c1[H]		350.4219999999997	3.5646400000000025	5	1	6	9	26	0	0	0	1	2	3	3	0.25	69.03999999999999	0.17278784103761652	0.9634170940750133	0.00096513	4.196318713003539
Chembridge	12559636	[H]c1c([H])c(N([H])C(=O)C2([H])N(C(=O)N([H])C([H])([H])C([H])([H])[H])C([H])([H])C([H])([H])C2([H])[H])c([H])c([H])c1-c1nc2c([H])c([H])c([H])c([H])c2o1		378.43199999999973	3.627200000000003	4	2	7	5	28	0	1	1	2	1	3	4	0.2857142857142857	87.47	0.11765562368112788	0.9292686087775505	0.000833196	5.063286828817719
Chembridge	12563350	[H]c1nc(N2C([H])([H])C([H])([H])N(c3nnc(OC([H])([H])C(=O)N(C([H])([H])[H])C([H])([H])C([H])([H])c4c([H])c([H])c(OC([H])([H])[H])c(OC([H])([H])[H])c4[H])c([H])c3[H])C([H])([H])C2([H])[H])c([H])c([H])c1[H]		492.57999999999976	2.2952999999999992	9	0	10	13	36	0	1	1	1	2	3	4	0.38461538461538464	93.15000000000002	0.036722	0.9704283172877438	0.00102382	7.251766679738424
Chembridge	12563371	[H]c1nsnc1C(=O)N1C([H])([H])C(=O)N(c2c([H])c([H])c([H])c([H])c2C([H])([H])[H])C([H])(C([H])([H])[H])C1([H])[H]		316.38599999999974	1.72402	5	0	7	4	22	0	1	1	1	1	2	3	0.3333333333333333	66.4	0.1830373503877099	0.9653101709655739	0.0012159	3.8374556476353776
Chembridge	12568931	[H]c1nc([H])c(-c2noc(C([H])([H])C([H])([H])N([H])C(=O)C3([H])N(c4nc(C([H])([H])[H])c5c([H])c(OC([H])([H])C([H])([H])[H])c([H])c([H])c5n4)C([H])([H])C([H])([H])C3([H])[H])n2)c([H])c1[H]		473.5369999999998	3.1096200000000014	9	1	10	10	35	0	1	1	1	3	4	5	0.36	119.16	0.21299664506184243	0.8643234737484436	0.000262708	5.820700424578987
Chembridge	12568938	[H]/C(C(=O)N([H])C([H])([H])c1c(C([H])([H])[H])nc([H])c2c1C([H])([H])C([H])([H])N(C(=O)C([H])([H])C([H])([H])C(=O)c1c([H])c([H])c(F)c([H])c1[H])C2([H])[H])=C(/[H])c1sc([H])c([H])c1[H]		491.5879999999998	4.468020000000004	5	1	8	9	35	0	1	1	1	2	3	4	0.25925925925925924	79.37	0.0699543	0.9770880686896931	0.000672646	6.575279219487933
Chembridge	12573848	[H]c1nn(C2([H])C([H])([H])C([H])([H])N(C(=O)C([H])([H])C([H])([H])c3c([H])c([H])c4c(c3[H])OC([H])([H])O4)C([H])([H])C2([H])[H])c(N([H])C(=O)C2([H])C([H])([H])C2([H])[H])c1[H]		410.4739999999997	2.7566000000000015	6	1	8	6	30	1	2	3	1	1	2	5	0.5	85.69	0.11238539127469922	0.9608233304230079	0.000792079	5.220910910431014
Chembridge	12575045	[H]c1nc([H])c(-c2c([H])c(F)c3c(c2[H])C([H])([H])C([H])(C([H])([H])N([H])C(=O)c2c([H])c(C([H])([H])C([H])([H])C([H])([H])[H])nn2C([H])([H])[H])O3)c([H])c1[H]		394.44999999999976	3.3072000000000017	5	1	7	8	29	0	1	1	1	2	3	4	0.3181818181818182	69.03999999999999	0.10273756624827578	0.9716876213542183	0.000836138	5.453781354684567
Chembridge	12575558	[H]c1c([H])c([H])c(C(=O)N([H])c2c([H])c(C(=O)N(C([H])([H])[H])C([H])([H])C([H])([H])OC([H])([H])[H])c3c(nc([H])n3C3([H])C([H])([H])C([H])([H])C([H])([H])C3([H])[H])c2[H])c([H])c1[H]		420.5129999999997	4.122100000000003	5	1	7	9	31	1	0	1	2	1	3	4	0.375	76.46000000000001	0.3035688777933058	0.778267	0.0002887	4.688463803298491
Chembridge	12578374	[H]Oc1c([H])c([H])c(C([H])([H])C([H])([H])C([H])(N2C([H])([H])C([H])([H])C(C(=O)OC([H])([H])C([H])([H])[H])(C([H])([H])C([H])([H])OC([H])([H])[H])C([H])([H])C2([H])[H])C([H])([H])[H])c([H])c1[H]		363.4979999999994	3.395100000000002	5	1	5	13	26	0	1	1	1	0	1	2	0.6666666666666666	59	0.18525400593264676	0.9470807038006859	0.000688296	4.667493183609878
Chembridge	12578605	[H]c1c([H])c([H])c(C([H])([H])C2([H])C([H])([H])C([H])([H])N(C(=O)C([H])([H])C([H])([H])C3(C([H])([H])c4c([H])c([H])c(OC([H])([H])[H])c([H])c4F)N([H])C(=O)C([H])([H])C3([H])[H])C([H])([H])C2([H])[H])c([H])c1[H]		452.56999999999965	4.287100000000003	3	1	6	9	33	0	2	2	2	0	2	4	0.48148148148148145	58.64	0.1640774235913904	0.9229127481202699	0.000433828	5.467635455788597
Chembridge	12581469	[H]c1c([H])c(N([H])C(=O)C([H])([H])C([H])([H])C2([H])C([H])([H])N(C(=O)C([H])([H])c3c([H])c([H])c4c(c3[H])OC([H])([H])O4)C([H])([H])C([H])([H])C2([H])[H])c(C([H])([H])[H])c([H])c1F		426.48799999999966	4.062820000000003	4	1	7	7	31	0	2	2	2	0	2	4	0.4166666666666667	67.87	0.13529780154727877	0.9100665047115293	0.000514495	5.599090258418458
Chembridge	12584860	[H]OC1(C([H])([H])N([H])C([H])([H])C(C([H])([H])[H])(C([H])([H])[H])C([H])([H])[H])C(=O)N(C([H])([H])C2([H])C([H])([H])C([H])([H])C([H])([H])C([H])([H])C2([H])[H])C([H])([H])C([H])([H])C1([H])[H]		310.48199999999935	2.5558999999999994	3	2	4	6	22	1	1	2	0	0	0	2	0.9444444444444444	52.57000000000001	0.15384999437628372	0.9500521284852755	0.00130569	4.002991906287529
Chembridge	12587012	[H]OC1(C([H])([H])N2C([H])([H])C([H])([H])C([H])(C([H])([H])[H])C([H])([H])C2([H])[H])C(=O)N(C([H])([H])c2c([H])c(OC([H])([H])[H])c([H])c([H])c2F)C([H])([H])C([H])([H])C1([H])[H]		364.46099999999956	2.4196999999999997	4	1	6	8	26	0	2	2	1	0	1	3	0.65	53.010000000000005	0.17782576736380962	0.9234354261144008	0.000832996	4.239200808114173
Chembridge	12589779	[H]c1nc([H])c(OC([H])([H])C([H])([H])C([H])([H])N2C(=O)C([H])([H])C(c3c([H])c([H])c([H])c([H])c3[H])(C([H])([H])C(=O)N(C([H])([H])[H])C([H])([H])C(=O)OC([H])([H])[H])C2=O)c([H])c1[H]		453.4949999999998	1.5689	7	0	9	12	33	0	1	1	1	1	2	3	0.375	106.11000000000001	0.15454280512738441	0.954631	0.000557354	5.076712283252867
Chembridge	12592168	[H]c1c([H])c([H])c(C2(C([H])([H])C(=O)N(C([H])([H])[H])C([H])([H])c3c([H])c([H])c(OC([H])([H])[H])c(OC([H])([H])[H])c3[H])C(=O)N(C3([H])C([H])([H])C([H])([H])C([H])([H])C([H])([H])C3([H])[H])C(=O)C2([H])[H])c(F)c1[H]		496.57899999999967	4.221000000000004	5	0	8	11	36	1	1	2	2	0	2	4	0.4642857142857143	76.15	0.184218	0.9497878417215407	0.000435621	5.042916065087198
Chembridge	12592446	[H]C([H])=C([H])C([H])([H])C([H])([H])C(=O)N([H])C1([H])c2c([H])nn(-c3c([H])c([H])c(OC([H])([H])[H])c([H])c3[H])c2C([H])([H])C(C([H])([H])[H])(C([H])([H])[H])C1([H])[H]		353.46599999999955	3.9768000000000034	4	1	5	9	26	1	0	1	1	1	2	3	0.42857142857142855	56.150000000000006	0.13259443628319756	0.9248207075604609	0.000950212	4.621980188210705
Chembridge	12593610	[H]c1nc(C([H])([H])N(c2nc([H])c(-c3nc(-c4c([H])c([H])c([H])c([H])c4F)no3)c([H])c2[H])C([H])([H])[H])sc1[H]		367.4089999999999	4.030600000000002	7	0	8	6	26	0	0	0	1	3	4	4	0.1111111111111111	67.94	0.052589605274536044	0.9606217879601444	0.0017284	5.380949555218569
Chembridge	12594655	[H]OC([H])([H])C([H])([H])C1([H])N(C(=O)c2c([H])sc3nc(-c4c([H])c([H])c(Cl)c([H])c4[H])c([H])n23)C([H])([H])C([H])([H])C([H])([H])C1([H])[H]		389.9079999999998	4.093300000000003	5	1	7	5	26	0	1	1	1	2	3	4	0.3684210526315789	57.84	0.2426525246161448	0.8155636003691912	0.000442196	4.478971869508712
Chembridge	12596707	[H]C([H])=C([H])C([H])([H])Oc1c([H])c([H])c([H])c(C(=O)N2C([H])([H])C([H])([H])C([H])([H])C([H])(C([H])([H])N([H])S(=O)(=O)c3sc([H])c([H])c3[H])C2([H])[H])c1[H]		420.55599999999976	3.143600000000002	5	1	8	8	28	0	1	1	1	1	2	3	0.35	75.71000000000001	0.23258346543023214	0.9260579205699868	0.00046269	4.699460564852435
Chembridge	12597658	[H]c1nc(C([H])([H])C([H])(N([H])C(=O)c2nn([H])c(C([H])([H])n3c(C([H])(C([H])([H])[H])C([H])([H])[H])nc([H])c3[H])c2[H])C([H])([H])[H])c(C([H])([H])[H])c([H])c1[H]		366.46899999999965	2.842320000000001	5	2	7	11	27	0	0	0	0	3	3	3	0.4	88.49000000000001	0.2876858982313799	0.9089010576615685	0.000544232	4.171071725541743
Chembridge	12602665	[H]c1nc(C([H])([H])N(C(=O)c2nnn(C([H])([H])c3c([H])c([H])c([H])c([H])c3Cl)c2[H])C([H])([H])[H])n(C([H])([H])C([H])([H])[H])c1[H]		358.8329999999998	2.4684	6	0	8	8	25	0	0	0	1	2	3	3	0.29411764705882354	68.84	0.1281316026218833	0.953286	0.00105997	4.511843843182946
Chembridge	12603521	[H]c1c([H])c([H])c(-n2nc(-c3c([H])c([H])c4c(c3[H])OC([H])([H])O4)c(C([H])([H])N3C([H])([H])C([H])([H])C([H])(C(=O)OC([H])([H])[H])C([H])([H])C3([H])[H])c2[H])c([H])c1[H]		419.48099999999977	3.6530000000000022	7	0	7	6	31	0	2	2	2	1	3	5	0.3333333333333333	65.82000000000001	0.4154778222916319	0.6557296082210535	0.000180256	4.649270473940055
Chembridge	12603812	[H]c1nc([H])c(-c2c([H])c(OC([H])([H])C([H])([H])c3sc([H])c([H])c3[H])c3c(c2[H])C([H])([H])N(C(=O)C([H])([H])C([H])([H])C(=O)c2c([H])c([H])c(F)c([H])c2[H])C([H])([H])C([H])([H])O3)c([H])c1[H]		530.6210000000009	5.954800000000007	6	0	8	9	38	0	1	1	2	2	4	5	0.23333333333333334	68.73	0.1472706196131469	0.8716450293097227	0.000266024	6.50583
Chembridge	12604841	[H]c1sc(C([H])([H])C2(C([H])([H])C([H])([H])C(=O)N3C([H])([H])C([H])([H])C([H])(c4c([H])c([H])c([H])c([H])c4Cl)C3([H])[H])N([H])C(=O)C([H])([H])C2([H])[H])c([H])c1[H]		416.97399999999965	4.3891000000000036	3	1	6	6	28	0	2	2	1	1	2	4	0.45454545454545453	49.410000000000004	0.2764916229291393	0.9037820361795394	0.000470377	4.26239
Chembridge	12610623	[H]OC1(C([H])([H])N([H])C([H])([H])C([H])(C([H])([H])[H])C([H])([H])[H])C(=O)N(C([H])([H])c2c([H])c([H])c([H])c(F)c2F)C([H])([H])C([H])([H])C1([H])[H]		326.38699999999955	2.0638999999999994	3	2	6	9	23	0	1	1	1	0	1	2	0.5882352941176471	52.57000000000001	0.19610101687412496	0.9235317213765418	0.000985892	3.9384040743164896
Chembridge	12615262	[H]c1c([H])c(N([H])C(=O)C([H])([H])C([H])([H])C2([H])C([H])([H])C([H])([H])N(C(=O)C3=C(C([H])([H])[H])OC([H])([H])C([H])([H])O3)C([H])([H])C2([H])[H])c([H])c2c1OC([H])([H])C([H])([H])O2		416.4739999999997	2.6934000000000013	6	1	8	6	30	0	3	3	1	0	1	4	0.5454545454545454	86.33000000000001	0.1918423996878049	0.8967691495864464	0.000433764	5.198299042953838
Chembridge	12617993	[H]c1c(C([H])([H])[H])c([H])c2c(C([H])([H])[H])nc(N3C([H])([H])C([H])([H])C([H])(C(=O)N(C([H])([H])[H])C([H])([H])C([H])([H])OC([H])([H])[H])C([H])([H])C3([H])[H])nc2c1[H]		356.4699999999996	2.5678400000000003	5	0	6	9	26	0	1	1	1	1	2	3	0.55	58.56	0.0998433	0.9426638525912647	0.00114908	4.851767661700792
Chembridge	12618765	[H]c1c([H])c([H])c(OC([H])([H])C(=O)N([H])[C@]2([H])c3c([H])c([H])c([H])c([H])c3C3(C([H])([H])C([H])([H])N(C(=O)C4([H])C([H])([H])C([H])([H])C([H])([H])C([H])([H])C4([H])[H])C([H])([H])C3([H])[H])[C@@]2([H])OC([H])([H])[H])c([H])c1[H]		476.6169999999997	4.392000000000003	4	1	6	7	35	2	1	3	2	0	2	5	0.5172413793103449	67.87	0.12748769947943944	0.9591582223596484	0.000595709	5.257975517303736
Chembridge	12618898	[H]c1nc([H])c([H])c(C([H])([H])C([H])([H])C(=O)N2C([H])([H])C([H])([H])C([H])([H])C([H])(C([H])([H])C([H])([H])c3c([H])c([H])c([H])c([H])c3F)C2([H])[H])c1[H]		340.4419999999996	4.024700000000004	2	0	4	6	25	0	1	1	1	1	2	3	0.42857142857142855	33.2	0.346367	0.7746745492132658	0.000384951	4.254286631341994
Chembridge	12625493	[H]c1c([H])c([H])c(N([H])C(=O)C([H])([H])C2([H])C([H])([H])C([H])([H])C([H])([H])C2([H])[H])c(-c2nc(C([H])([H])N([H])C(=O)c3nc4c([H])c([H])c([H])c([H])c4c([H])c3[H])c(C([H])([H])[H])o2)c1[H]		468.55699999999985	5.647020000000005	5	2	7	8	35	1	0	1	2	2	4	5	0.2857142857142857	97.12	0.2956430320399398	0.8354172527795506	0.000213642	5.484367726492019
Chembridge	12625690	[H]c1c([H])c(C([H])([H])C(=O)N([H])c2c([H])c([H])c(N3C([H])([H])C([H])([H])C([H])(N([H])C([H])([H])c4c(C([H])([H])[H])nn(C([H])([H])C([H])([H])[H])c4C([H])([H])[H])C([H])([H])C3([H])[H])c([H])c2[H])c([H])c([H])c1OC([H])([H])[H]		475.6369999999996	4.468240000000003	6	2	7	13	35	0	1	1	2	1	3	4	0.42857142857142855	71.42	0.0703172	0.9617106943296121	0.000633141	6.7928709685200355
Chembridge	12627268	[H]c1nc(-n2nc([H])c(C([H])(N([H])C(=O)c3c([H])c([H])c4c(c3[H])C(=O)N(C([H])([H])[H])C4=O)C([H])([H])[H])c2C([H])([H])[H])c([H])c([H])c1[H]		389.4149999999998	2.2925200000000006	6	1	8	7	29	0	1	1	1	2	3	4	0.19047619047619047	97.19	0.10719961963959126	0.9877105140961945	0.000895855	5.259698215764817
Chembridge	12628280	[H]c1c([H])c([H])c(C([H])([H])N2C([H])([H])C([H])([H])C([H])([H])C([H])(N([H])C(=O)C([H])([H])C([H])([H])c3c([H])c([H])c([H])c(Cl)c3[H])C2([H])[H])c(F)c1[H]		374.88699999999966	4.1925000000000034	2	1	5	6	26	0	1	1	2	0	2	3	0.38095238095238093	32.34	0.14887273957322547	0.9204280854119221	0.000711	4.898908238106007
Chembridge	12630774	[H]c1c([H])c([H])c(C([H])(c2c([H])c([H])c(OC([H])([H])[H])c([H])c2[H])C([H])([H])C(=O)N([H])C([H])([H])c2nn([H])c3c2C([H])([H])C([H])([H])C3([H])[H])c([H])c1[H]		375.47199999999964	3.7454000000000027	3	2	5	8	28	1	0	1	2	1	3	4	0.30434782608695654	67.01	0.2741159098713804	0.8111331923022453	0.00037254	4.696426840956286
Chembridge	12639350	[H]c1c([H])c([H])c(N([H])C(=O)C([H])([H])C([H])([H])C2([H])C([H])([H])C([H])([H])N(C(=O)C3([H])ON=C(C([H])(C([H])([H])[H])C([H])([H])[H])C3([H])[H])C([H])([H])C2([H])[H])c([H])c1[H]		371.4809999999996	3.4448000000000016	4	1	6	8	27	0	2	2	1	0	1	3	0.5714285714285714	71	0.0908737	0.9510065207507375	0.000925115	5.575791478544685
Chembridge	12653032	[H]c1sc(C([H])([H])C([H])([H])N([H])C(=O)c2onc(C([H])(c3c([H])c([H])c([H])c([H])c3[H])C([H])([H])[H])c2[H])c([H])c1[H]		326.4209999999997	3.860400000000002	4	1	5	7	23	0	0	0	1	2	3	3	0.2222222222222222	55.13	0.10346951806609157	0.9743163361579966	0.00127411	4.8499448569108585
Chembridge	12654464	[H]c1sc(C([H])(N(C(=O)c2nn([H])c(C([H])([H])n3nc(C([H])([H])[H])c([H])c3C([H])([H])[H])c2[H])C([H])([H])[H])C([H])([H])[H])nc1C([H])([H])[H]		358.4709999999997	2.869460000000001	6	1	8	10	25	0	0	0	0	3	3	3	0.4117647058823529	79.7	0.10706842430738539	0.9590895733917977	0.00117681	4.68365
Chembridge	12670134	[H]N(C(=O)C1([H])C([H])([H])N(C([H])([H])C([H])([H])C([H])([H])N2C([H])([H])C([H])([H])OC([H])([H])C2([H])[H])C(=O)C([H])([H])C1([H])[H])C([H])([H])C([H])([H])SC([H])([H])[H]		343.49299999999954	0.42650000000000077	5	1	7	9	23	0	2	2	0	0	0	2	0.875	61.88000000000001	0.12984948643837102	0.9730208562152355	0.00123055	4.317419600474241
Chembridge	12670485	[H]c1c([H])c([H])c(C([H])([H])C2(C(=O)OC([H])([H])C([H])([H])[H])C([H])([H])N(C(=O)C([H])([H])n3nc(C([H])([H])[H])c([H])c3C([H])([H])[H])C([H])([H])C([H])([H])C2([H])[H])c(C([H])([H])[H])c1[H]		397.5189999999996	3.2229600000000014	5	0	6	10	29	0	1	1	1	1	2	3	0.5217391304347826	64.43	0.327276	0.8386675003676934	0.000427382	4.0416597131991665
OD Screen Hit	12672654	[H]c1sc(C([H])([H])N2C([H])([H])c3c([H])c(OC([H])([H])[H])c([H])c([H])c3OC([H])(C([H])([H])C([H])([H])[H])C2([H])[H])c(C([H])([H])[H])c1[H]		317.4539999999996	4.238320000000003	4	0	4	7	22	0	1	1	1	1	2	3	0.4444444444444444	21.700000000000003	0.454957	0.6739443383615336	0.000375218	3.638374922861956
Chembridge	12673387	[H]c1c(C(=O)N2C([H])([H])C([H])([H])C([H])([H])C(C(=O)OC([H])([H])C([H])([H])[H])(C([H])([H])c3c([H])c([H])c([H])c([H])c3F)C2([H])[H])noc1C1([H])C([H])([H])C1([H])[H]		400.44999999999965	3.719300000000003	5	0	7	7	29	1	1	2	1	1	2	4	0.5	72.64	0.22109889480027192	0.8724017242077208	0.000516841	4.467182918732151
Chembridge	12680000	[H]OC([H])([H])C1(C([H])([H])c2c([H])c([H])c([H])c([H])c2[H])C([H])([H])C([H])([H])N(C(=O)[C@@]([H])(N([H])C(=O)C([H])([H])[H])C([H])([H])C([H])([H])SC([H])([H])[H])C([H])([H])C1([H])[H]		378.53799999999956	2.087999999999999	4	2	6	11	26	0	1	1	1	0	1	2	0.6	69.64	0.2897032947092453	0.81292	0.00042864	4.263947055155778
Chembridge	12680375	[H]c1nc([H])c([H])c(-c2nc([H])c(-c3c([H])c([H])c([H])c([H])c3C([H])([H])[H])c(C3([H])C([H])([H])N(C(=O)c4c([H])c([H])c(OC([H])([H])[H])c([H])c4OC([H])([H])[H])C([H])([H])C([H])([H])C3([H])[H])n2)c1[H]		494.5949999999998	5.551020000000005	6	0	7	9	37	0	1	1	2	2	4	5	0.26666666666666666	77.44000000000001	0.2835561668882829	0.7929978669183823	0.00023371	5.011983977747604
Chembridge	12689760	[H]c1nc([H])c([H])c(C([H])([H])C([H])([H])C([H])([H])N([H])C(=O)c2c([H])c(N([H])C(=O)C([H])([H])[H])c([H])c3nc(-c4c([H])c([H])c([H])c(OC([H])([H])[H])c4[H])n(C([H])([H])C([H])([H])[H])c23)c1[H]		471.5609999999998	4.4478000000000035	6	2	8	12	35	0	0	0	2	2	4	4	0.25925925925925924	98.14	0.3166080927250805	0.7713344339142063	0.000197021	5.232139851240194
Chembridge	12691279	[H]c1c([H])c(F)c(C(=O)N([H])c2nc3c(s2)C(=O)C([H])([H])C([H])(C(=O)N([H])C([H])([H])c2c([H])c(F)c([H])c([H])c2C([H])([H])[H])C3([H])[H])c(Cl)c1[H]		489.93099999999987	4.696920000000003	5	2	10	6	33	1	0	1	2	1	3	4	0.21739130434782608	88.16	0.11211594535102976	0.9909260930265996	0.000582754	5.7054
Chembridge	12691597	[H]c1c([H])c(OC([H])([H])[H])c([H])c(N([H])C(=O)N(C([H])([H])[H])C([H])([H])C2([H])C([H])([H])N(C([H])([H])C([H])([H])c3c([H])c([H])c([H])c([H])c3C([H])([H])[H])C([H])([H])C([H])([H])C2([H])[H])c1[H]		395.5469999999995	4.422020000000004	3	1	5	10	29	0	1	1	2	0	2	3	0.4583333333333333	44.81	0.11193008433152808	0.9937841394420626	0.00092253	5.061370214969932
Chembridge	12694276	[H]c1nc(C([H])([H])[H])c(C([H])([H])C([H])([H])C(=O)N([H])C([H])([H])C([H])([H])N2C([H])([H])c3c([H])c([H])c([H])c([H])c3OC([H])(c3c([H])c([H])c([H])c([H])c3OC([H])([H])[H])C2([H])[H])s1		451.59199999999976	4.144820000000004	6	1	7	10	32	0	1	1	2	1	3	4	0.36	63.69	0.4560574822553324	0.7440316722132296	0.000242623	4.0471734932794785
Chembridge	12694917	[H]c1c([H])c([H])c(C(=O)N([H])c2c([H])c(C(=O)N(C([H])([H])[H])C3([H])C([H])([H])C([H])([H])C([H])([H])C([H])([H])C3([H])[H])c([H])c3nc(C([H])([H])C([H])([H])[H])n(C([H])([H])[H])c23)c(OC([H])([H])[H])c1[H]		448.56699999999967	4.801300000000005	5	1	7	10	33	1	0	1	2	1	3	4	0.4230769230769231	76.46000000000001	0.33742531456780595	0.6928796549885764	0.000200307	4.816632162954538
Chembridge	12697024	[H]c1c([H])c(C([H])([H])N2C([H])([H])C([H])([H])C([H])([H])C([H])(C([H])([H])OC([H])([H])[H])C2([H])[H])c([H])c2c1OC([H])([H])C([H])([H])N(C(=O)C([H])([H])C([H])([H])n1c([H])nc3c([H])c([H])c([H])c([H])c3c1=O)C2([H])[H]		490.6039999999997	3.066200000000001	7	0	8	8	36	0	2	2	2	1	3	5	0.4642857142857143	76.90000000000002	0.13061348813635323	0.9204947766806012	0.000420375	5.919866835415774
Chembridge	12700820	[H]c1c(F)c([H])c(C(=O)N([H])C([H])([H])C2([H])ON=C(C([H])([H])c3c([H])c([H])c(OC([H])([H])[H])c([H])c3[H])C2([H])[H])c([H])c1F		360.3599999999998	3.0908000000000015	4	1	7	7	26	0	1	1	2	0	2	3	0.2631578947368421	59.92	0.0726839	0.9643469652278157	0.0013674	5.236796527766861
OD Screen Hit	12705755	[H]c1nc(N2C([H])([H])C([H])([H])C3(C(=O)N(C([H])([H])C([H])([H])C([H])([H])c4c([H])c([H])c([H])c([H])c4[H])C([H])([H])C([H])([H])C3([H])[H])C2([H])[H])c([H])c([H])c1[H]		349.47799999999955	3.5333000000000023	3	0	4	5	26	0	2	2	1	1	2	4	0.45454545454545453	36.44	0.17126606331319216	0.9300799457697502	0.000800685	4.5156214185759875
Chembridge	12708111	[H]c1nc(C([H])([H])N2C([H])([H])C([H])([H])C3(c4c([H])c([H])c([H])c([H])c4[C@@]([H])(N([H])C(=O)C([H])(C([H])([H])[H])C([H])([H])[H])[C@]3([H])OC([H])([H])C([H])([H])OC([H])([H])[H])C([H])([H])C2([H])[H])c([H])c([H])c1[H]		437.58399999999955	3.4739000000000013	5	1	6	11	32	1	1	2	1	1	2	4	0.5384615384615384	63.69000000000001	0.44240313524988906	0.8398889730348151	0.000249793	4.45197
Chembridge	12717041	[H]c1c([H])c([H])c(C([H])([H])C([H])([H])N(C([H])([H])[H])C([H])([H])c2nc(C([H])([H])c3c([H])c([H])c(OC([H])([H])[H])c(OC([H])([H])[H])c3[H])no2)c([H])c1[H]		367.44899999999967	3.352100000000002	6	0	6	12	27	0	0	0	2	1	3	3	0.3333333333333333	60.620000000000005	0.11886746476040864	0.9433773374626583	0.000782372	5.335329105800357
Chembridge	12718836	[H]c1nc(N(C([H])([H])[H])C2([H])C([H])([H])C([H])([H])C([H])([H])C([H])([H])C2([H])[H])nc(C([H])([H])[H])c1C([H])(N([H])C(=O)N([H])C([H])([H])C([H])([H])[H])C([H])([H])[H]		319.45299999999946	2.934020000000001	4	2	6	9	23	1	0	1	0	1	1	2	0.7058823529411765	70.15	0.14097579434841795	0.9555268348322059	0.00110132	4.493887857543365
Chembridge	12719994	[H]c1nc([H])c([H])c(C(=O)N([H])[C@]2([H])c3c([H])c([H])c([H])c([H])c3C3(C([H])([H])C([H])([H])N(C(=O)C([H])([H])C([H])([H])C4([H])C([H])([H])C([H])([H])C([H])([H])C([H])([H])C4([H])[H])C([H])([H])C3([H])[H])[C@@]2([H])OC([H])([H])[H])c1[H]		475.63299999999964	4.802000000000004	4	1	6	7	35	2	1	3	1	1	2	5	0.5517241379310345	71.53	0.2545071350496821	0.8570662503906537	0.000272847	5.2341891992344785
Chembridge	12728925	[H]c1c([H])c(OC([H])([H])[H])c(C(=O)C2([H])C([H])([H])N(C([H])([H])c3c([H])c(OC([H])([H])[H])c([H])c([H])c3OC([H])([H])[H])C([H])([H])C([H])([H])C2([H])[H])c([H])c1F		387.4509999999996	3.9464000000000032	5	0	6	10	28	0	1	1	2	0	2	3	0.4090909090909091	48	0.19417980172155666	0.8878370429392192	0.000578505	4.608185537642596
Chembridge	12736917	[H]c1c([H])c(C(F)(F)F)c([H])c(C2(C([H])([H])C(=O)N3C([H])([H])C([H])([H])C([H])([H])C([H])(C(=O)OC([H])([H])C([H])([H])[H])C3([H])[H])C(=O)N(C([H])([H])C([H])([H])[H])C(=O)C2([H])[H])c1[H]		468.4719999999997	2.913800000000001	5	0	10	8	33	0	2	2	1	0	1	3	0.5652173913043478	83.99000000000001	0.27711891216598555	0.8251439656926072	0.000294468	4.763205737347075
Chembridge	12738007	[H]c1c([H])c([H])c(C([H])([H])C([H])([H])N2C([H])([H])C([H])([H])C([H])([H])C([H])(C([H])([H])N(C(=O)C([H])([H])N(C([H])([H])[H])C([H])([H])[H])C([H])([H])[H])C2([H])[H])c(F)c1[H]		335.4669999999995	2.100199999999999	3	0	5	10	24	0	1	1	1	0	1	2	0.631579	26.79	0.10490654657132033	0.9591524224422022	0.00128119	4.685514698436612
Chembridge	12740146	[H]c1c([H])c(C([H])([H])n2c(C([H])([H])[H])c(C([H])([H])C(=O)N(C([H])([H])[H])C([H])([H])[H])c3c2C([H])([H])C([H])([H])C([H])([H])C3=O)c([H])c([H])c1F		342.41399999999965	3.1336200000000014	3	0	5	7	25	1	0	1	1	1	2	3	0.4	42.31	0.24176974992293473	0.8619909830112492	0.000682114	4.007093381974397
Chembridge	12740890	[H]c1c([H])c([H])c(OC([H])([H])c2c([H])c(C(=O)N(C([H])([H])[H])C([H])(c3c([H])c([H])c4c(c3[H])OC([H])([H])C([H])([H])O4)C([H])([H])[H])nn2[H])c([H])c1[H]		393.44299999999976	3.5931000000000024	5	1	7	8	29	0	1	1	2	1	3	4	0.2727272727272727	76.68	0.13958648084402314	0.9461283380382502	0.000630849	5.336571690655231
Chembridge	12747106	[H]c1c([H])c([H])c(C([H])([H])n2nnc(C(=O)N3C([H])([H])C([H])([H])C([H])([H])C([H])(C(=O)OC([H])([H])C([H])([H])[H])C3([H])[H])c2[H])c(F)c1[H]		360.3889999999997	1.8807999999999998	6	0	8	6	26	0	1	1	1	1	2	3	0.4444444444444444	77.32000000000001	0.0913349	0.9664275644489829	0.00122506	4.96575
Chembridge	12758741	[H]c1nc(C([H])([H])[H])c(C([H])([H])N([H])S(=O)(=O)c2sc([H])c([H])c2[H])c2c1C([H])([H])N(C(=O)c1c([H])c([H])c([H])c3c(C([H])([H])[H])c(C([H])([H])[H])n([H])c13)C([H])([H])C2([H])[H]		494.6419999999999	4.226660000000004	5	2	9	8	34	0	1	1	1	3	4	5	0.28	95.16	0.22005361516350855	0.8674574528663581	0.0003231	5.073938577278748
Chembridge	12761075	[H]Oc1c([H])c([H])c(C([H])([H])N2C([H])([H])C([H])([H])[C@@]([H])(N3C([H])([H])C([H])([H])N(c4nc([H])c([H])c([H])c4[H])C([H])([H])C3([H])[H])[C@]([H])(O[H])C2([H])[H])c([H])c1Cl		402.9259999999996	2.1979999999999995	6	2	7	6	28	0	2	2	1	1	2	4	0.47619047619047616	63.07000000000001	0.0822141	0.9617793392887034	0.00104541	5.327612734236122
Chembridge	12761215	[H]c1nc([H])c(C([H])(C(=O)N([H])C([H])([H])C([H])([H])N2C([H])([H])c3c([H])c([H])c([H])c([H])c3OC([H])(c3c([H])c([H])c([H])c([H])c3F)C2([H])[H])N2C([H])([H])C([H])([H])C([H])([H])C2([H])[H])c([H])c1[H]		474.57999999999976	4.109700000000003	5	1	7	7	35	0	2	2	2	1	3	5	0.35714285714285715	57.7	0.22755057565884096	0.9031223500830512	0.000325397	5.232585562628007
Chembridge	12765670	[H]c1nc(N2C([H])([H])C([H])([H])N(C(=O)c3c([H])nc(N([H])C([H])([H])C4([H])C([H])([H])C4([H])[H])c([H])c3[H])C([H])([H])C([H])([H])C2([H])[H])nc([H])c1[H]		352.44199999999967	2.0459999999999994	6	1	7	5	26	1	1	2	0	2	2	4	0.47368421052631576	74.25	0.12415993824275118	0.916857	0.000943161	4.761366214716324
Chembridge	12773550	[H]c1nc(N2C([H])([H])C([H])([H])N(c3c([H])c([H])c([H])c([H])c3C([H])([H])[H])C([H])([H])C2([H])[H])c(C([H])([H])N([H])C(=O)C([H])([H])OC([H])([H])[H])c([H])c1[H]		354.4539999999996	1.9792199999999995	5	1	6	8	26	0	1	1	1	1	2	3	0.4	57.7	0.26226270805764956	0.8415112659329061	0.000533542	4.224564999937032
Chembridge	12776448	[H]c1c([H])c(N([H])C(=O)C([H])([H])C([H])([H])C2([H])C([H])([H])C([H])([H])N(C(=O)C([H])([H])C([H])([H])C([H])([H])N3C(=O)C([H])([H])C([H])([H])C3([H])[H])C([H])([H])C2([H])[H])c([H])c(C([H])([H])[H])c1[H]		399.53499999999957	3.3549200000000017	3	1	6	9	29	0	2	2	1	0	1	3	0.6086956521739131	69.72	0.0648393	0.9906589695680728	0.00114849	5.849847525675244
Chembridge	12777000	[H]c1c([H])c([H])c(C([H])(c2noc(C([H])([H])N3C([H])([H])C([H])([H])C([H])([H])C([H])(C(=O)N(C([H])([H])C([H])([H])[H])C([H])([H])C([H])([H])[H])C3([H])[H])n2)c2c([H])c([H])c([H])c([H])c2[H])c([H])c1[H]		432.56799999999964	4.330200000000003	5	0	6	10	32	0	1	1	2	1	3	4	0.4230769230769231	62.470000000000006	0.16204775647374542	0.8899698693473969	0.000512644	5.040883927274428
Chembridge	12777139	[H]/C(C(=O)N1C([H])([H])C([H])([H])C2(C([H])([H])C1([H])[H])C([H])([H])C2([H])C(=O)N([H])C1([H])C([H])([H])C([H])([H])N(C(=O)OC([H])([H])C([H])([H])[H])C([H])([H])C1([H])[H])=C(/[H])c1c([H])c([H])c(F)c([H])c1F		475.53599999999966	3.3438000000000017	4	1	9	6	34	1	2	3	1	0	1	4	0.56	78.95	0.06969	0.9700744941122348	0.000671713	6.666667053268842
Chembridge	12788761	[H]c1c([H])c(F)c([H])c(N([H])C2([H])C([H])([H])N(C(=O)c3c([H])c([H])c(C(=O)C([H])([H])[H])c([H])c3[H])C([H])([H])C([H])([H])C2([H])[H])c1[H]		340.3979999999997	3.7450000000000028	3	1	5	5	25	0	1	1	2	0	2	3	0.3	49.410000000000004	0.16471672677754545	0.9034226491009205	0.000806576	4.545015706127801
Chembridge	12798969	[H]c1c([H])c([H])c(N([H])C(=O)c2c([H])c(N([H])S(=O)(=O)C([H])([H])[H])c([H])c(C([H])([H])N([H])C([H])([H])C([H])(c3c([H])c([H])c([H])c([H])c3[H])C([H])([H])[H])c2[H])c([H])c1[H]		437.56499999999977	4.203700000000004	4	3	7	11	31	0	0	0	3	0	3	3	0.20833333333333334	87.3	0.3317682796095545	0.7127672005038004	0.000175752	5.344017095164283
Chembridge	12803465	[H]c1nc([H])c(OC([H])([H])C([H])([H])C([H])([H])N([H])C(=O)C([H])([H])C([H])([H])N2C([H])([H])c3c([H])c(Cl)c([H])c([H])c3OC([H])(C([H])([H])[H])C2([H])[H])c([H])c1[H]		403.9099999999997	3.293300000000002	5	1	7	9	28	0	1	1	1	1	2	3	0.42857142857142855	63.69	0.1114758288693708	0.9277206842708324	0.000689901	5.5181967133595045
Chembridge	12803522	[H]c1nn(C2([H])C([H])([H])C([H])([H])N(C(=O)C(C([H])([H])[H])(C([H])([H])[H])C([H])([H])[H])C([H])([H])C2([H])[H])c(N([H])C(=O)c2c([H])c([H])c([H])c([H])c2OC([H])([H])[H])c1[H]		384.4799999999996	3.353600000000002	5	1	7	5	28	0	1	1	1	1	2	3	0.47619047619047616	76.46000000000001	0.24938976932655005	0.9165392750637604	0.00054029	4.37717
Chembridge	12809791	[H]c1nc([H])c(OC([H])([H])C([H])([H])C([H])([H])N2C(=O)C([H])([H])C(c3c([H])c([H])c([H])c([H])c3[H])(C([H])([H])C(=O)N(C([H])([H])[H])C([H])([H])c3c([H])sc([H])c3[H])C2=O)c([H])c1[H]		477.5859999999998	3.657600000000003	6	0	8	11	34	0	1	1	1	2	3	4	0.3076923076923077	79.81000000000002	0.27086802067335697	0.7969083644463703	0.000236902	5.185043336212554
Chembridge	12812849	[H]C([H])=C([H])C([H])([H])N(C(=O)c1nn([H])c(C([H])([H])n2c([H])c([H])c3c([H])c([H])c([H])c([H])c32)c1[H])C([H])([H])C([H])=C([H])[H]		320.3959999999997	3.2269000000000014	3	1	5	7	24	0	0	0	1	2	3	3	0.15789473684210525	53.92	0.18321748378095615	0.9420502062116032	0.0010022	4.125016737653689
Chembridge	12813559	[H]c1nn(C([H])([H])[H])c(C(=O)N([H])C2([H])c3c([H])nc(N4C([H])([H])C([H])([H])OC([H])([H])C4([H])[H])nc3C([H])([H])C(C([H])([H])[H])(C([H])([H])[H])C2([H])[H])c1[H]		370.45699999999965	1.490199999999999	7	1	8	6	27	1	1	2	0	2	2	4	0.5789473684210527	85.17	0.27389006572160335	0.8192710168366397	0.000441195	4.376509323885732
Chembridge	12814485	[H]c1c2c(c([H])c3c(C([H])([H])[H])nc(N4C([H])([H])C([H])([H])C([H])(N(C([H])([H])[H])C([H])(C([H])([H])[H])C([H])([H])[H])C([H])([H])C4([H])[H])nc13)C([H])([H])C([H])([H])C2([H])[H]		338.4989999999995	3.735920000000003	4	0	4	7	25	1	1	2	1	1	2	4	0.6190476190476191	32.260000000000005	0.11046076572491867	0.9331488433458007	0.0012484	4.519596978282265
Chembridge	12818704	[H]c1sc(C([H])([H])C([H])([H])C([H])([H])C(=O)N([H])C([H])([H])C([H])([H])N2C([H])([H])c3c([H])c(OC([H])([H])[H])c([H])c([H])c3OC([H])(C([H])([H])C([H])([H])[H])C2([H])[H])c([H])c1[H]		402.5599999999996	3.868800000000003	5	1	6	11	28	0	1	1	1	1	2	3	0.5	50.8	0.39689740746879787	0.7615741507548156	0.000297747	4.156581968077995
Chembridge	12819111	[H]c1c([H])c([H])c(N2C([H])([H])C([H])([H])N(C([H])([H])c3nc(C([H])([H])c4c([H])c([H])c(OC([H])([H])[H])c(OC([H])([H])[H])c4[H])no3)C([H])([H])C2([H])[H])c(OC([H])([H])C([H])([H])[H])c1[H]		438.5279999999997	3.398500000000002	8	0	8	12	32	0	1	1	2	1	3	4	0.4166666666666667	73.09000000000002	0.12612161181467663	0.9851307540698971	0.000617562	5.517828253917104
Chembridge	12819348	[H]c1c([H])c(OC([H])([H])[H])c([H])c(C(=O)C2([H])C([H])([H])N(C([H])([H])c3c([H])c([H])c(OC([H])([H])[H])c(C([H])([H])[H])c3OC([H])([H])[H])C([H])([H])C([H])([H])C2([H])[H])c1[H]		383.4879999999996	4.115720000000003	5	0	5	11	28	0	1	1	2	0	2	3	0.43478260869565216	48	0.1700560703896057	0.8678568302783356	0.000566793	4.891224772030442
Chembridge	12820522	[H]c1c([H])c([H])c([C@@]([H])(C(=O)OC([H])([H])[H])N([H])C(=O)C([H])([H])C([H])([H])C2(C([H])([H])c3c([H])c([H])c(F)c([H])c3[H])N([H])C(=O)C([H])([H])C2([H])[H])c([H])c1[H]		412.46099999999973	2.8277	4	2	7	9	30	0	1	1	2	0	2	3	0.34782608695652173	84.5	0.3004459955764622	0.76421	0.000296746	4.63178
Chembridge	12821214	[H]c1sc(-c2sc([H])c([H])c2[H])nc1C([H])([H])N(C([H])([H])[H])C([H])([H])c1nc(-c2c([H])c([H])c(C(=O)OC([H])([H])[H])c([H])c2[H])no1		426.5229999999999	4.340200000000004	9	0	9	9	29	0	0	0	1	3	4	4	0.2	81.35000000000001	0.10440784386972822	0.9482890962490375	0.000672018	5.70282
Chembridge	12821522	[H]c1sc(C(=O)N([H])C([H])([H])C2([H])C([H])([H])N(C([H])([H])c3c([H])c([H])c([H])c([H])c3OC([H])([H])[H])C([H])([H])C([H])([H])C2([H])[H])c([H])c1[H]		344.4799999999996	3.3987000000000025	4	1	5	7	24	0	1	1	1	1	2	3	0.42105263157894735	41.57000000000001	0.13205283359061112	0.9250296524842962	0.000954684	4.680615315370336
Chembridge	12826903	[H]OC([H])(c1c([H])c([H])c2c(c1[H])C([H])([H])N(C([H])([H])C([H])([H])C([H])(C([H])([H])[H])C([H])([H])[H])C([H])([H])C([H])([H])O2)C([H])([H])c1c([H])c([H])c([H])c([H])c1[H]		339.4789999999995	4.203200000000004	3	1	3	9	25	0	1	1	2	0	2	3	0.45454545454545453	32.7	0.13715854022409682	0.903928	0.000865666	4.783981465626689
Chembridge	12827768	[H]c1nc(C([H])([H])N(C([H])([H])[H])C([H])([H])c2c(-c3c([H])c(OC([H])([H])[H])c(OC([H])([H])[H])c(OC([H])([H])[H])c3[H])nn([H])c2[H])c([H])c([H])c1C([H])([H])C([H])([H])[H]		396.4909999999997	3.691900000000002	6	1	7	14	29	0	0	0	1	2	3	3	0.36363636363636365	72.50000000000001	0.2518663288316373	0.9764356173864909	0.000570391	4.370246801102305
Chembridge	12830486	[H]c1nc(C([H])([H])N2C(=O)O[C@]3([H])C([H])([H])N(C([H])([H])c4c(C([H])([H])[H])nn(C([H])([H])C([H])([H])C([H])([H])[H])c4[H])C([H])([H])[C@]23[H])c([H])c([H])c1[H]		355.44199999999967	2.201719999999999	6	0	7	8	26	0	2	2	0	2	2	4	0.5263157894736842	63.49	0.1510142211081894	0.9512940503700886	0.000935571	4.4623025732075705
Chembridge	12837983	[H]c1c([H])c([H])c(N2C([H])([H])C([H])([H])N(C(=O)C([H])([H])C([H])([H])C3(C([H])([H])c4c([H])c([H])c(F)c(OC([H])([H])[H])c4[H])N([H])C(=O)C([H])([H])C3([H])[H])C([H])([H])C2([H])[H])c(OC([H])([H])C([H])([H])[H])c1[H]		483.5839999999996	3.553300000000002	5	1	8	11	35	0	2	2	2	0	2	4	0.48148148148148145	71.11	0.1654739335702822	0.9006834283274646	0.00036272	5.661954994963597
Chembridge	12845793	[H]OC1(C([H])([H])N2C([H])([H])C([H])([H])N(c3nc([H])c([H])c([H])c3[H])C([H])([H])C2([H])[H])C(=O)N(C([H])([H])C([H])([H])C([H])([H])c2c([H])c([H])c([H])c([H])c2[H])C([H])([H])C([H])([H])C1([H])[H]		408.5459999999996	2.1898999999999997	5	1	6	8	30	0	2	2	1	1	2	4	0.5	59.91	0.0674547	0.9804552673002302	0.00120112	5.507252816485581
Chembridge	12849117	[H]c1c([H])c([H])c(C([H])([H])C([H])([H])N2C([H])([H])C([H])([H])C([H])([H])C([H])(C([H])([H])N(C(=O)C(=O)C([H])([H])C([H])(C([H])([H])[H])C([H])([H])[H])C([H])([H])[H])C2([H])[H])c(F)c1[H]		362.4889999999995	3.1538000000000013	3	0	5	11	26	0	1	1	1	0	1	2	0.6190476190476191	40.620000000000005	0.0987603	0.98604	0.00119678	4.898002510788011
Chembridge	12859969	[H]c1nc(C([H])([H])[H])c(-c2c([H])c(F)c([H])c3c2OC([H])(C([H])([H])N([H])C(=O)C([H])([H])C([H])([H])N(C([H])([H])[H])C2([H])C([H])([H])C([H])([H])S(=O)(=O)C2([H])[H])C3([H])[H])nc1C([H])([H])[H]		476.5739999999997	1.82824	7	1	10	10	33	0	2	2	1	1	2	4	0.5217391304347826	101.49000000000001	0.1195487408622208	0.9287486594859886	0.000473282	5.939265399305885
Chembridge	12860785	[H]c1nc(N(C([H])([H])C([H])([H])[H])C([H])([H])C([H])([H])[H])c(C([H])([H])N([H])C(=O)C([H])([H])c2c(C([H])([H])[H])noc2C([H])([H])[H])c([H])c1[H]		316.4049999999996	2.391540000000001	5	1	6	11	23	0	0	0	0	2	2	2	0.47058823529411764	71.26	0.20677474564179313	0.9860413896020183	0.00097832	4.109820207539832
Chembridge	12861453	[H]OC([H])(C([H])([H])Oc1c([H])c([H])c(C([H])([H])N([H])C([H])([H])c2c([H])c([H])c([H])c(Cl)c2[H])c([H])c1OC([H])([H])[H])C([H])([H])N(C([H])([H])C([H])([H])[H])C([H])([H])C([H])([H])[H]		406.9539999999996	3.7199000000000026	5	2	6	16	28	0	0	0	2	0	2	2	0.45454545454545453	53.96000000000001	0.092088	0.9581211399877319	0.000837367	5.594511471795628
Chembridge	12861628	[H]c1c([H])c(C2([H])c3c(c4c([H])c([H])c([H])c([H])c4n3[H])C([H])([H])C([H])([H])N2C([H])([H])c2nc(C([H])([H])[H])c([H])n2[H])c([H])c(C([H])([H])[H])c1OC([H])([H])[H]		386.4989999999997	4.664140000000004	3	2	5	7	29	0	1	1	2	2	4	5	0.2916666666666667	56.94	0.5309369419593053	0.5729745365793383	0.000169123	4.167435976400324
Chembridge	12867665	[H]c1c([H])c([H])c(-c2c([H])c([H])c(C([H])([H])C3(C([H])([H])C([H])([H])C(=O)N4C([H])([H])C([H])([H])N(c5c([H])c([H])c([H])c([H])c5C([H])([H])[H])C([H])([H])C4([H])[H])N([H])C(=O)C([H])([H])C3([H])[H])c([H])c2[H])c([H])c1[H]		481.63999999999965	4.982320000000004	3	1	5	8	36	0	2	2	3	0	3	5	0.3548387096774194	52.65	0.14403661473559762	0.9191104664620401	0.000402134	5.829763372987803
Chembridge	12870349	[H]c1c([H])c(C(F)(F)F)c([H])c(C([H])([H])C([H])([H])C2([H])C([H])([H])N(C(=O)C([H])([H])C([H])([H])n3nnnc3[H])C([H])([H])C([H])([H])C2([H])[H])c1[H]		381.4019999999997	2.953400000000001	5	0	9	6	27	0	1	1	1	1	2	3	0.5555555555555556	63.910000000000004	0.15223348330287964	0.9278098115023913	0.000634273	5.1187748831968225
Chembridge	12872647	[H]c1sc(C([H])([H])[H])nc1C(=O)N1C([H])([H])C([H])([H])C([H])(C2(C([H])([H])c3c([H])c([H])c([H])c(F)c3[H])C(=O)N(C([H])([H])C([H])(C([H])([H])[H])C([H])([H])[H])C(=O)N2[H])C([H])([H])C1([H])[H]		472.5859999999998	3.632120000000003	5	1	9	9	33	0	2	2	1	1	2	4	0.5	82.60999999999999	0.369991	0.7447020765130388	0.000223819	4.485547732505261
Chembridge	12876027	[H]c1nn(C([H])([H])[H])c([H])c1C([H])([H])C([H])([H])N(C(=O)C([H])([H])C([H])([H])C1(C([H])([H])c2c([H])c([H])c(OC([H])([H])[H])c3c([H])c([H])c([H])c([H])c23)N([H])C(=O)C([H])([H])C1([H])[H])C([H])([H])[H]		448.56699999999967	3.254500000000002	5	1	7	12	33	0	1	1	2	1	3	4	0.4230769230769231	76.46000000000001	0.41694541685176995	0.903629	0.000251229	4.723784575661385
Chembridge	12879070	[H]c1c([H])c(-c2noc(C([H])([H])N3C([H])([H])C([H])([H])N(C(=O)OC([H])([H])C([H])([H])[H])C([H])([H])C3([H])[H])n2)c([H])c([H])c1OC([H])([H])[H]		346.38699999999966	2.0193000000000003	7	0	8	7	25	0	1	1	1	1	2	3	0.47058823529411764	80.93	0.0812338	0.9692508331969036	0.00143346	4.963515003700375
Chembridge	12882365	[H]c1c([H])c([H])c(N2C(=O)C([H])([H])N(C(=O)C([H])([H])c3c([H])c([H])c4c(c3[H])OC([H])([H])O4)C([H])([H])C2([H])C([H])([H])[H])c(SC([H])([H])[H])c1[H]		398.4839999999997	2.943600000000001	5	0	7	6	28	0	2	2	2	0	2	4	0.3333333333333333	59.080000000000005	0.1070897754703614	0.9600010066441422	0.000980429	4.869821700627638
Chembridge	12882546	[H]OC1(C([H])([H])N([H])C([H])([H])C2([H])C([H])([H])C([H])([H])N(C(=O)C([H])([H])[H])C([H])([H])C2([H])[H])C(=O)N(C([H])([H])c2c([H])c([H])c(F)c([H])c2[H])C([H])([H])C([H])([H])C1([H])[H]		391.48699999999957	1.5272999999999999	4	2	7	8	28	0	2	2	1	0	1	3	0.6190476190476191	72.88000000000001	0.0916322	0.9846748769516134	0.00108471	5.125509344962035
Chembridge	12884425	[H]c1c(C([H])(c2c([H])c([H])c([H])c([H])c2[H])c2c([H])c([H])c([H])c([H])c2[H])noc1C(=O)N(C([H])([H])c1c([H])c([H])c([H])c([H])c1[H])C([H])([H])[C@@]1([H])N([H])C(=O)C([H])([H])C1([H])[H]		465.5529999999998	4.775800000000005	4	1	6	8	35	0	1	1	3	1	4	5	0.20689655172413793	75.44	0.3953063652854745	0.8607989317969019	0.000229437	4.79548
Chembridge	12884543	[H]c1c([H])c(-c2noc(C([H])([H])N(C([H])([H])[H])C([H])([H])C3([H])C([H])([H])C([H])([H])N(C([H])([H])C([H])([H])OC([H])([H])[H])C([H])([H])C3([H])[H])n2)c([H])c([H])c1OC([H])([H])[H]		374.48499999999956	2.535400000000001	7	0	7	12	27	0	1	1	1	1	2	3	0.6	63.860000000000014	0.17461421522868226	0.8781772527015501	0.000549427	5.00883
Chembridge	12887126	[H]c1c([H])c(C(F)(F)F)c([H])c([H])c1C(=O)N1C([H])([H])C([H])([H])OC([H])(C([H])([H])C([H])([H])N(C([H])([H])[H])C([H])([H])[H])C1([H])[H]		330.3499999999996	2.498100000000001	3	0	7	6	23	0	1	1	1	0	1	2	0.5625	32.78	0.1146481499748745	0.9808526700953125	0.00131385	4.544519365249786
Chembridge	12888411	[H]c1c([H])c(C([H])([H])C2(C(=O)OC([H])([H])C([H])([H])[H])C([H])([H])N(C(=O)c3nc([H])c4c([H])c([H])c([H])c([H])c4c3[H])C([H])([H])C([H])([H])C2([H])[H])c(F)c([H])c1F		438.4739999999997	4.5412000000000035	4	0	7	6	32	0	1	1	2	1	3	4	0.32	59.5	0.18434262476169377	0.8849602954225576	0.000494465	4.786369044436374
Chembridge	12888951	[H]OC1(C([H])([H])N([H])C([H])([H])c2c([H])c([H])c([H])c([H])c2-n2c([H])nc([H])c2[H])C(=O)N(C([H])([H])C2([H])C([H])([H])C2([H])[H])C([H])([H])C([H])([H])C1([H])[H]		354.4539999999996	1.725399999999999	5	2	6	8	26	1	1	2	1	1	2	4	0.5	70.39	0.25480525871581056	0.8414112261033604	0.000515345	4.35285
Chembridge	12889833	[H]c1oc(C([H])([H])[H])c(C(=O)N([H])C([H])([H])c2nc(-c3c([H])c([H])c(N([H])C(=O)C([H])([H])c4c([H])c([H])c([H])c([H])c4[H])c([H])c3[H])oc2C([H])([H])[H])c1[H]		429.47599999999983	4.662640000000003	5	2	7	9	32	0	0	0	2	2	4	4	0.16	97.37	0.0779023	0.9746428391997001	0.000749977	6.313720313455885
Chembridge	12892212	[H]c1c([H])c(C([H])([H])N2C(=O)[C@]34N(C([H])([H])C([H])([H])C3([H])[H])[C@]([H])(c3c([H])c([H])c(C([H])([H])[H])c(C([H])([H])[H])c3[H])C([H])([H])[C@@]4([H])C2([H])[H])c([H])c([H])c1OC([H])([H])[H]		390.5269999999996	4.250040000000004	3	0	4	7	29	0	3	3	2	0	2	5	0.48	32.78	0.10944067364824307	0.9688111663024314	0.00105752	4.719476681992487
Chembridge	12892703	[H]c1c([H])c([H])c(C([H])([H])N2C(=O)[C@]34N(C([H])([H])C([H])([H])C3([H])[H])[C@]([H])(c3c([H])c(F)c([H])c([H])c3F)C([H])([H])[C@@]4([H])C2([H])[H])c(OC([H])([H])[H])c1[H]		398.45299999999963	3.911400000000003	3	0	6	5	29	0	3	3	2	0	2	5	0.43478260869565216	32.78	0.18466563655920273	0.9713618822555313	0.00076779	4.305264475602023
Chembridge	12892885	[H]c1nc(N(C([H])([H])[H])C([H])([H])[H])nc2c1C([H])(N([H])C1([H])C([H])([H])C([H])([H])N(C([H])([H])C([H])([H])C([H])([H])[H])C([H])([H])C1([H])[H])C([H])([H])C([H])([H])C2([H])[H]		317.4809999999994	2.3839999999999995	5	1	5	8	23	1	1	2	0	1	1	3	0.7777777777777778	44.290000000000006	0.14505293445575848	0.8915697034454292	0.000997954	4.444681101434304
Chembridge	12895612	[H]c1nn(C([H])([H])C([H])([H])C2([H])C([H])([H])C([H])([H])N(C(=O)c3c([H])nc(N([H])C([H])([H])c4c([H])nn(C([H])([H])[H])c4[H])c([H])c3[H])C([H])([H])C2([H])[H])c([H])c1[H]		393.4949999999997	2.5661999999999994	7	1	8	8	29	0	1	1	0	3	3	4	0.42857142857142855	80.87	0.12834628329546308	0.9232004867426071	0.000619674	5.50087
Chembridge	12896978	[H]c1c([H])c([H])c(C2(C([H])([H])N([H])C(=O)C3([H])C([H])([H])C([H])([H])N(c4nc(C([H])([H])[H])c5c([H])c(C([H])([H])[H])c(C([H])([H])[H])c([H])c5n4)C([H])([H])C3([H])[H])C([H])([H])C([H])([H])OC([H])([H])C2([H])[H])c([H])c1[H]		472.63299999999964	4.636060000000004	5	1	6	8	35	0	2	2	2	1	3	5	0.4827586206896552	67.35000000000001	0.0861674	0.964419	0.000677097	5.98822
Chembridge	12898434	[H]c1sc(C([H])([H])C([H])([H])C([H])([H])C(=O)N([H])C([H])([H])C([H])([H])N2C([H])([H])c3c([H])c(C([H])([H])[H])c([H])c([H])c3OC([H])(C([H])([H])[H])C2([H])[H])c([H])c1[H]		372.5339999999996	3.778520000000003	4	1	5	9	26	0	1	1	1	1	2	3	0.47619047619047616	41.57	0.0789951	0.9536857504365975	0.00107563	5.533606213660879
Chembridge	12904660	[H]c1c([H])c([H])c(C([H])([H])N(C([H])([H])[H])C2([H])C([H])([H])N(C(=O)C([H])([H])C([H])([H])C([H])([H])C(=O)OC([H])([H])[H])C([H])([H])C([H])([H])C2([H])[H])c([H])c1[H]		332.4439999999995	2.452699999999999	4	0	5	9	24	0	1	1	1	0	1	2	0.5789473684210527	49.85000000000001	0.18968226353728654	0.9350904509759395	0.000856454	4.288874321364031
Chembridge	12905107	[H]N(C(=O)C1([H])C([H])([H])N(C2([H])C([H])([H])C([H])([H])C([H])([H])C2([H])[H])C(=O)C([H])([H])C1([H])[H])C1([H])C([H])([H])C([H])([H])C([H])([H])C([H])([H])C([H])([H])C([H])([H])C1([H])[H]		320.4769999999994	3.396700000000001	2	1	4	3	23	2	1	3	0	0	0	3	0.8947368421052632	49.410000000000004	0.1701378144283944	0.9260268053793362	0.000988999	4.242411469870755
Chembridge	12906284	[H]OC1(C([H])([H])N(C([H])([H])[H])C([H])([H])c2noc([H])c2[H])C(=O)N(C([H])([H])C(C([H])([H])[H])(C([H])([H])[H])C([H])([H])[H])C([H])([H])C([H])([H])C1([H])[H]		309.4099999999995	1.505999999999999	5	1	6	7	22	0	1	1	0	1	1	2	0.75	69.81	0.1446070938092935	0.9955131917155529	0.00147292	4.020456645861746
Chembridge	12916177	[H]c1c([H])c(C([H])([H])C2(C([H])([H])C([H])([H])C(=O)N([H])C([H])([H])C3([H])C4([H])C([H])([H])C5([H])C([H])([H])C([H])(C4([H])[H])C([H])([H])C3([H])C5([H])[H])N([H])C(=O)C([H])([H])C2([H])[H])c([H])c(OC([H])([H])[H])c1F		442.57499999999953	3.9943000000000035	3	2	6	9	32	4	1	5	1	0	1	6	0.6923076923076923	67.42999999999999	0.3727796926879345	0.7918505816636107	0.000301213	4.152811731311794
Chembridge	12921893	[H]c1nc(C([H])([H])N2C([H])([H])c3c(-c4c([H])c([H])c5c(c4[H])OC([H])([H])O5)nn([H])c3C([H])([H])C2([H])[H])c([H])c([H])c1[H]		334.37899999999973	2.758700000000001	5	1	6	3	25	0	2	2	1	2	3	5	0.2631578947368421	63.27000000000001	0.11095576631303206	0.9259568879065996	0.00127396	4.46678
Chembridge	12921959	[H]c1c([H])c([H])c(C([H])(c2c([H])c([H])c(OC([H])([H])[H])c([H])c2[H])C([H])([H])C(=O)N([H])C([H])([H])c2nc3n(c2[H])C([H])([H])C([H])([H])S3)c([H])c1[H]		393.5119999999998	3.8358000000000034	5	1	6	8	28	0	1	1	2	1	3	4	0.2727272727272727	56.150000000000006	0.22459736518683163	0.9110575003332949	0.000479437	4.791553222561133
Chembridge	12931566	[H]c1c([H])c([H])c(C([H])([H])N2C(=O)C([H])([H])C([H])(N([H])C(=O)C([H])([H])[n+]3noc([O-])c3[H])C2([H])[H])c(C(F)(F)F)c1[H]		384.31399999999974	-0.0282	5	1	11	5	27	0	1	1	1	1	2	3	0.375	102.38	0.18086424553068853	0.9321218494928839	0.000699708	4.499785706242311
Chembridge	12934872	[H]OC(C([H])([H])[H])(C([H])([H])[H])C([H])([H])C([H])([H])C([H])([H])C([H])(N([H])C1([H])C([H])([H])C([H])([H])N(c2c([H])c([H])c(C([H])([H])C(=O)N([H])C([H])([H])C([H])([H])c3c([H])c([H])c([H])c(F)c3[H])c([H])c2[H])C([H])([H])C1([H])[H])C([H])([H])[H]		483.6719999999995	4.615200000000004	4	3	6	16	35	0	1	1	2	0	2	3	0.5517241379310345	64.60000000000001	0.13730408555300935	0.9807450649005883	0.000446752	5.916716111223227
Chembridge	12938933	[H]c1c([H])c(OC([H])([H])[H])c([H])c(C([H])([H])C([H])([H])C2([H])C([H])([H])N(C(=O)C([H])([H])C([H])([H])OC([H])([H])[H])C([H])([H])C([H])([H])C2([H])[H])c1[H]		305.41799999999944	2.9029000000000016	3	0	4	9	22	0	1	1	1	0	1	2	0.6111111111111112	38.77	0.12574888275417667	0.9218711253194612	0.0011795	4.564529175456271
OD Screen Hit	12942412	[H]/C(C(=O)N([H])C([H])([H])C1([H])Oc2c(-c3c([H])c(C(=O)C([H])([H])[H])c([H])c([H])c3F)c([H])c(C([H])([H])[H])c([H])c2C1([H])[H])=C(/[H])c1nc([H])c([H])c([H])c1[H]		430.47899999999976	4.531820000000003	4	1	6	8	32	0	1	1	2	1	3	4	0.19230769230769232	68.28999999999999	0.1404525375712608	0.9479888109811594	0.000535348	5.530176889161385
Chembridge	12945141	[H]c1c([H])c([H])c(C([H])([H])N2C([H])([H])C([H])([H])N([H])C(=O)C2([H])C([H])([H])C(=O)N([H])C2([H])C3([H])C([H])([H])C4([H])C([H])([H])C([H])(C3([H])[H])C([H])([H])C2([H])C4([H])[H])c([H])c1[H]		381.5199999999995	2.3179999999999996	3	2	5	5	28	4	1	5	1	0	1	6	0.6521739130434783	61.44	0.306775	0.8120789443084391	0.000434529	4.1129817992740305
Chembridge	12946496	[H]OC([H])([H])C1(C([H])([H])c2c([H])c([H])c([H])c([H])c2[H])C([H])([H])C([H])([H])N(C([H])([H])c2c([H])c([H])c([H])c([H])c2C(F)(F)F)C([H])([H])C1([H])[H]		363.42299999999966	4.522600000000004	2	1	5	6	26	0	1	1	2	0	2	3	0.42857142857142855	23.47	0.2077943312105882	0.973958	0.000865124	4.032697605990214
Chembridge	12949528	[H]c1c([H])c([H])c(C(=O)C([H])([H])C([H])([H])C(=O)N2C([H])([H])C([H])([H])C([H])(C([H])([H])C([H])([H])C(=O)N([H])c3c([H])c([H])c([H])c([H])c3[H])C([H])([H])C2([H])[H])c([H])c1[H]		392.4989999999996	4.307000000000003	3	1	5	8	29	0	1	1	2	0	2	3	0.375	66.48	0.0780599	0.9587408451839463	0.00090787	5.924678859185374
Chembridge	12949597	[H]OC([H])([H])C([H])([H])C([H])([H])N([H])c1nc([H])c(-c2nc(-c3c([H])c([H])c([H])c([H])c3C([H])([H])[H])no2)c([H])c1[H]		310.3569999999997	2.901320000000001	6	2	6	8	23	0	0	0	1	2	3	3	0.23529411764705882	84.07000000000001	0.0940486	0.9629868585659689	0.00153638	4.699582981427314
Chembridge	12950752	[H]C([H])=C([H])C([H])([H])C([H])([H])C(=O)N1C([H])([H])C([H])([H])C([H])([H])C([H])([H])C1([H])C(=O)N([H])c1c([H])c([H])c([H])c(-c2nnc(C([H])([H])[H])s2)c1[H]		384.5049999999997	3.7993200000000034	5	1	7	7	27	0	1	1	1	1	2	3	0.4	75.19	0.1316936376358442	0.9750615609372449	0.000825367	4.95737
Chembridge	12955377	[H]c1c([H])c(N([H])C2([H])C([H])([H])N(C(=O)C3=NN([H])C(=O)C([H])([H])C3([H])[H])C([H])([H])C([H])([H])C2([H])[H])c([H])c([H])c1OC([H])([H])[H]		330.38799999999964	1.3640999999999992	5	2	7	5	24	0	2	2	1	0	1	3	0.47058823529411764	83.03000000000002	0.0931098	0.9821879780798883	0.00149351	4.7098671131463945
Chembridge	12973111	[H]c1nc([H])c(C([H])([H])N2C([H])([H])C([H])([H])C3(OC([H])(C([H])([H])N([H])C(=O)C([H])([H])c4nc(C([H])([H])[H])sc4[H])C([H])([H])C3([H])[H])C([H])([H])C2([H])[H])c([H])c1[H]		400.54799999999966	2.7190200000000004	6	1	7	7	28	0	2	2	0	2	2	4	0.5714285714285714	67.35	0.062360999493174904	0.9769342427413523	0.00131725	5.502245084203495
Chembridge	12973636	[H]O[C@]1([H])C([H])([H])N(C([H])([H])c2sc3c([H])c([H])c([H])c([H])c3c2[H])C([H])([H])C([H])([H])[C@@]1([H])N1C([H])([H])C([H])([H])N(c2nc([H])c([H])c([H])c2[H])C([H])([H])C1([H])[H]		408.5709999999997	3.053700000000001	6	1	6	5	29	0	2	2	1	2	3	5	0.43478260869565216	42.84	0.0822801	0.9456341165804011	0.00101563	5.299336816290954
Chembridge	12976011	[H]c1c(N2C([H])([H])C([H])([H])N(c3nc4nonc4nc3N3C([H])([H])C([H])([H])OC([H])([H])C3([H])[H])C([H])([H])C2([H])[H])nc(C([H])([H])[H])c([H])c1[H]		382.42799999999977	0.8794199999999994	10	0	10	4	28	0	2	2	0	3	3	5	0.5	96.53999999999999	0.38574860720536797	0.7503326816636581	0.000347982	3.951078623809852
Chembridge	12976390	[H]c1nn(-c2c([H])c([H])c([H])c(F)c2[H])c(C([H])([H])[H])c1C([H])(N([H])C([H])([H])c1c([H])c([H])c(OC([H])([H])[H])c(OC([H])([H])[H])c1OC([H])([H])[H])C([H])([H])[H]		399.46599999999967	4.196420000000003	6	1	7	13	29	0	0	0	2	1	3	3	0.3181818181818182	57.540000000000006	0.10367603138244397	0.9511040812652651	0.000874781	5.193414242581698
Chembridge	12977912	[H]c1sc2nc(-c3c([H])c([H])c([H])c(F)c3[H])c([H])n2c1C(=O)N(C([H])([H])[H])C([H])([H])C([H])([H])C1([H])C([H])([H])C([H])([H])OC([H])([H])C1([H])[H]		387.4799999999998	4.090600000000003	5	0	7	6	27	0	1	1	1	2	3	4	0.4	46.84	0.14022628624000177	0.9103233109605724	0.000724347	4.869733468834895
Chembridge	12978747	[H]c1nc(N2C([H])([H])C([H])([H])N(C([H])([H])[H])C([H])(C([H])([H])[H])C2([H])[H])c([H])c([H])c1-c1nc(-c2c([H])c([H])c([H])c([H])c2F)no1		353.4009999999997	3.078000000000001	6	0	7	5	26	0	1	1	1	2	3	4	0.3157894736842105	58.290000000000006	0.0847297	0.9428402955586297	0.00132131	4.915161072104137
Chembridge	12980619	[H]c1c([H])c([H])c(N2C([H])([H])C([H])([H])N(C(=O)C([H])([H])C([H])([H])C3(C([H])([H])c4c([H])c([H])c5c([H])c([H])c([H])c([H])c5c4[H])N([H])C(=O)C([H])([H])C3([H])[H])C([H])([H])C2([H])[H])c(F)c1[H]		459.56499999999966	4.2992000000000035	3	1	6	6	34	0	2	2	3	0	3	5	0.35714285714285715	52.65	0.12312695848951359	0.9525024496584653	0.000583338	5.472462174713525
Chembridge	12981777	[H]c1c([H])c([H])c2c(c1[H])c([H])c(C(=O)N1C([H])([H])C([H])([H])C3(C([H])([H])C1([H])[H])C([H])([H])C3([H])C(=O)N([H])C1([H])C([H])([H])C([H])([H])N(C(=O)OC([H])([H])C([H])([H])[H])C([H])([H])C1([H])[H])n2C([H])([H])[H]		466.58199999999965	3.157700000000001	5	1	8	6	34	1	2	3	1	1	2	5	0.5769230769230769	83.88000000000001	0.0775109	0.9799874579329263	0.000757537	6.0662131291922465
Chembridge	12986957	[H]c1nc(C([H])([H])N2C([H])([H])C([H])([H])N(C(=O)C([H])([H])C([H])([H])C3(C([H])([H])c4c([H])c(OC([H])([H])[H])c([H])c([H])c4F)N([H])C(=O)C([H])([H])C3([H])[H])C([H])([H])C2([H])[H])c(C([H])([H])[H])c([H])c1[H]		468.57299999999964	2.8536200000000003	5	1	8	10	34	0	2	2	1	1	2	4	0.5	74.77	0.2004389801626727	0.9010106276902509	0.000352516	5.34737
Chembridge	12990103	[H]c1nc(C([H])([H])[H])c(C([H])([H])N([H])C(=O)c2c([H])c([H])c3c(c2[H])OC([H])([H])O3)c2c1C([H])([H])N(C(=O)c1c([H])c(C([H])([H])C([H])([H])C([H])([H])[H])nn1C([H])([H])[H])C([H])([H])C2([H])[H]		475.54899999999975	2.9332200000000013	7	1	9	9	35	0	2	2	1	2	3	5	0.38461538461538464	98.58000000000001	0.16054637845254285	0.9382284292362457	0.000452852	5.3363703463097325
OD Screen Hit	12995318	[H]c1c(C([H])([H])OC([H])([H])[H])oc(C([H])([H])N2C([H])([H])C([H])([H])C([H])([H])C(C(=O)OC([H])([H])C([H])([H])[H])(C([H])([H])c3c([H])c([H])c([H])c([H])c3C([H])([H])[H])C2([H])[H])c1[H]		385.50399999999956	4.1224200000000035	5	0	5	11	28	0	1	1	1	1	2	3	0.5217391304347826	51.91000000000001	0.185578	0.8895648583154679	0.000646374	4.467638026493276
Chembridge	12997205	[H]/C(=C(/C([H])([H])[H])C([H])([H])N1C([H])([H])C([H])([H])C([H])(C([H])([H])C([H])([H])C(=O)N([H])c2c([H])c([H])c3c(c2[H])OC([H])([H])C([H])([H])O3)C([H])([H])C1([H])[H])C([H])([H])[H]		358.4819999999995	3.854700000000003	4	1	5	8	26	0	2	2	1	0	1	3	0.5714285714285714	50.800000000000004	0.0774926	0.9692058704510179	0.0011943	5.46764
Chembridge	12997785	[H]c1c([H])c(F)c(-c2nc(C([H])([H])N(C([H])([H])C([H])([H])OC([H])([H])[H])C([H])(C([H])([H])[H])C([H])([H])[H])c(C([H])([H])[H])o2)c([H])c1F		324.3709999999996	3.785020000000003	4	0	6	11	23	0	0	0	1	1	2	2	0.47058823529411764	38.5	0.23948662538601773	0.8955192329848607	0.000780907	3.9697271651286097
Chembridge	12999318	[H]C([H])=C([H])C([H])([H])N([H])C(=O)C1([H])N(c2nc(C([H])([H])[H])c3c([H])c(OC([H])([H])C([H])([H])[H])c([H])c([H])c3n2)C([H])([H])C([H])([H])C1([H])[H]		340.4269999999996	2.607920000000001	5	1	6	8	25	0	1	1	1	1	2	3	0.42105263157894735	67.35000000000001	0.2210328185789574	0.8866745765059171	0.000720027	4.152957191520259
Chembridge	13000054	[H]c1c([H])c([H])c(C(=O)C2([H])C([H])([H])C([H])([H])N(C(=O)C3([H])C([H])([H])N(C([H])([H])C([H])([H])C([H])([H])c4c([H])c([H])c([H])c([H])c4[H])C(=O)C([H])([H])C3([H])[H])C([H])([H])C2([H])[H])c([H])c1[H]		432.5639999999996	3.979300000000003	3	0	5	7	32	0	2	2	2	0	2	4	0.4444444444444444	57.690000000000005	0.14171595037116647	0.9250363662501443	0.000553232	5.3090931390020915
Chembridge	13004117	[H]c1nn(-c2c([H])c([H])c([H])c(N([H])C(=O)C3([H])N(C([H])([H])c4c([H])c([H])c([H])c([H])c4F)C([H])([H])C([H])([H])C3([H])[H])c2[H])c([H])c1[H]		364.42399999999975	3.6145000000000023	4	1	6	5	27	0	1	1	2	1	3	4	0.23809523809523808	50.160000000000004	0.1691974677272283	0.9279921892121642	0.000781305	4.494333336479893
Chembridge	13007364	[H]c1c([H])c([H])c(N([H])C(=O)C2([H])N(C(=O)C([H])([H])C([H])([H])N([H])C(=O)C([H])([H])[H])C([H])([H])C([H])([H])C2([H])[H])c(-c2c([H])c([H])c(OC([H])([H])[H])c([H])c2[H])c1[H]		409.4859999999997	2.8179000000000007	4	2	7	9	30	0	1	1	2	0	2	3	0.34782608695652173	87.74000000000001	0.3773848621671238	0.9014362727699627	0.000355744	4.322423770190503
Chembridge	13008352	[H]OC([H])([H])C([H])([H])N(C(=O)C([H])([H])C1(c2c([H])c([H])c([H])c([H])c2[H])C(=O)N(C([H])([H])C2([H])C([H])([H])C([H])([H])C([H])([H])C([H])([H])C2([H])[H])C(=O)C1([H])[H])C([H])([H])c1c([H])c([H])c([H])c([H])c1[H]		462.58999999999963	3.674800000000002	4	1	6	10	34	1	1	2	2	0	2	4	0.4642857142857143	77.92	0.2645175980840175	0.8951777541845561	0.000403365	4.425489969463591
Chembridge	13012079	[H]c1c([H])c(C2(C([H])([H])N([H])C(=O)c3c([H])c([H])c4nc(C([H])([H])C([H])([H])OC([H])([H])[H])oc4c3[H])C([H])([H])C([H])([H])C([H])([H])C2([H])[H])c([H])c([H])c1OC([H])([H])[H]		408.49799999999965	4.267100000000004	5	1	6	10	30	1	0	1	2	1	3	4	0.4166666666666667	73.59	0.18137687359128557	0.8817452507594349	0.000476345	5.076591273814519
Chembridge	13012821	[H]c1c([H])c(N2C([H])([H])C([H])([H])C([H])(N([H])C([H])([H])C([H])(C([H])([H])[H])C([H])([H])[H])C([H])([H])C2([H])[H])c([H])c([H])c1C(=O)N1C([H])([H])C([H])([H])N(C(=O)OC([H])([H])C([H])([H])[H])C([H])([H])C1([H])[H]		416.5659999999995	2.8153000000000006	5	1	7	9	30	0	2	2	1	0	1	3	0.6521739130434783	65.12	0.0669025	0.9927552198297575	0.00105199	5.905202779926291
Chembridge	13018982	[H]c1c([H])c([H])c(C2(C([H])([H])C(=O)N3C([H])([H])C([H])([H])N(C([H])([H])c4c([H])c([H])c5c(c4[H])OC([H])([H])O5)C([H])([H])C3([H])[H])C(=O)N(C([H])([H])[H])C(=O)C2([H])[H])c(OC([H])([H])[H])c1[H]		479.5329999999998	1.7848999999999997	7	0	9	8	35	0	3	3	2	0	2	5	0.4230769230769231	88.61999999999999	0.22564769390487557	0.9504338351793322	0.000375372	5.045775617742643
Chembridge	13021663	[H]c1c(S(=O)(=O)C([H])([H])[H])c([H])c2nc(N3C([H])([H])C([H])([H])C([H])([H])C([H])(C(=O)N([H])C([H])([H])C([H])([H])C([H])([H])OC([H])([H])C([H])([H])[H])C3([H])[H])nc(C([H])([H])[H])c2c1[H]		434.56199999999967	2.1009199999999995	7	1	9	11	30	0	1	1	1	1	2	3	0.5714285714285714	101.49000000000001	0.2248093394447346	0.8024524352375889	0.000290826	5.350569506555041
OD Screen Hit	13021849	[H]c1c([H])c([H])c(C2([H])C([H])([H])C([H])([H])N(C(=O)C([H])([H])C3(c4c([H])c([H])c([H])c(C(F)(F)F)c4[H])C(=O)N(C([H])([H])C([H])([H])[H])C(=O)C3([H])[H])C([H])([H])C([H])([H])C2([H])[H])c([H])c1[H]		486.53399999999976	4.908400000000005	3	0	8	6	35	0	2	2	2	0	2	4	0.4444444444444444	57.690000000000005	0.23566231467709287	0.9051454037433044	0.000337547	5.003389274328414
Chembridge	13022111	[H]c1nc([H])c([H])c(C(=O)N([H])[C@]2([H])c3c([H])c([H])c([H])c([H])c3C3(C([H])([H])C([H])([H])N(C(=O)c4c([H])sc(C(=O)C([H])([H])[H])c4[H])C([H])([H])C3([H])[H])[C@@]2([H])OC([H])([H])[H])c1[H]		489.5969999999998	4.019400000000004	6	1	8	7	35	1	1	2	1	2	3	5	0.3333333333333333	88.60000000000001	0.15973908939543974	0.9515375559747277	0.000447023	5.360192571318699
Chembridge	13025309	[H]c1c([H])c([H])c(C([H])([H])N(C([H])([H])c2nc(-c3c([H])c([H])c([H])c(OC([H])([H])[H])c3OC([H])([H])[H])oc2C([H])([H])[H])C([H])([H])C([H])([H])[H])c([H])c1[H]		366.4609999999996	4.689320000000004	5	0	5	12	27	0	0	0	2	1	3	3	0.3181818181818182	47.730000000000004	0.2504206258497297	0.8625201323189747	0.000546072	4.264217034659818
Chembridge	13027126	[H]c1c(N([H])S(=O)(=O)N(C([H])([H])[H])C([H])([H])[H])c([H])c2nc(C([H])([H])C([H])(C([H])([H])[H])C([H])([H])[H])n(C([H])([H])[H])c2c1C(=O)N1C([H])([H])C([H])([H])C([H])([H])C([H])(C(=O)C([H])([H])[H])C1([H])[H]		463.6039999999997	2.4313000000000002	6	1	10	13	32	0	1	1	1	1	2	3	0.5909090909090909	104.60999999999999	0.4937832399684396	0.5993610475524532	0.00013337	4.532709231790406
Chembridge	13027565	[H]c1nn(-c2c([H])c([H])c([H])c([H])c2[H])nc1C([H])([H])N([H])C1([H])C([H])([H])C([H])([H])N(c2c([H])c([H])c(C(=O)N([H])C3([H])C([H])([H])C([H])([H])C([H])([H])C3([H])[H])c([H])c2[H])C([H])([H])C1([H])[H]		444.5829999999997	3.6983000000000015	6	2	7	7	33	1	1	2	2	1	3	5	0.4230769230769231	75.08	0.0378507	0.985158	0.00118684	7.063628754190273
Chembridge	13039346	[H]Oc1c([H])c([H])c([H])c(C([H])([H])N2C([H])([H])C([H])([H])C([H])(C3(C([H])([H])C([H])([H])c4c([H])c([H])c([H])c([H])c4[H])C(=O)N(C([H])([H])C#CC([H])([H])[H])C(=O)N3[H])C([H])([H])C2([H])[H])c1[H]		445.56299999999965	3.550900000000002	4	2	6	8	33	0	2	2	2	0	2	4	0.4074074074074074	72.88	0.34090147370401275	0.7918599561915196	0.000229653	4.92012
Chembridge	13045578	[H]C1=C(C([H])([H])C([H])([H])N([H])C(=O)C2([H])C([H])([H])N(C([H])([H])c3nc([H])c([H])c([H])c3[H])C(=O)C([H])([H])C2([H])[H])C([H])([H])C([H])([H])C([H])([H])C1([H])[H]		341.45499999999953	2.826900000000001	3	1	5	6	25	1	1	2	0	1	1	3	0.55	62.300000000000004	0.1199916365311136	0.9464610373567199	0.00102135	4.834133366372514
Chembridge	13053999	[H]c1c([H])c(C([H])([H])C2(C(=O)OC([H])([H])C([H])([H])[H])C([H])([H])N(C(=O)N([H])C([H])([H])C(=O)OC([H])([H])C([H])([H])[H])C([H])([H])C([H])([H])C2([H])[H])c(F)c([H])c1F		412.43299999999965	2.4253	5	1	9	9	29	0	1	1	1	0	1	2	0.55	84.94000000000001	0.1601830402964994	0.9227158411314607	0.000672783	4.649762159253667
Chembridge	13054960	[H]c1c([H])c([H])c2c(c1[H])C1(C([H])([H])C([H])([H])N(C([H])([H])c3c(-c4c([H])c(C([H])([H])[H])c([H])c([H])c4C([H])([H])[H])nn([H])c3[H])C([H])([H])C1([H])[H])[C@@]([H])(OC([H])([H])[H])[C@]2([H])N([H])C(=O)C([H])(C([H])([H])[H])C([H])([H])[H]		486.6599999999996	5.069240000000005	4	2	6	11	36	1	1	2	2	1	3	5	0.4666666666666667	70.25	0.2551127557579342	0.8594929369042507	0.000322269	4.765762410296247
Chembridge	13056769	[H]c1c([H])c(OC(F)(F)F)c([H])c(C([H])([H])N([H])C(=O)C([H])([H])C([H])([H])C2(C([H])([H])c3c([H])c(OC([H])([H])[H])c([H])c([H])c3F)N([H])C(=O)C([H])([H])C2([H])[H])c1[H]		468.4469999999998	4.020800000000003	4	2	10	10	33	0	1	1	2	0	2	3	0.391304	76.66000000000001	0.17012088420597118	0.9230217680702302	0.000453969	5.167356702319227
Chembridge	13057943	[H]c1nc(N2C([H])([H])C([H])([H])C([H])(C3([H])C([H])([H])N(C4([H])C([H])([H])SC([H])([H])C([H])([H])SC4([H])[H])C([H])([H])C3([H])[H])C([H])([H])C2([H])[H])nc([H])c1[H]		364.5839999999996	2.863500000000001	6	0	6	3	24	0	3	3	0	1	1	4	0.7777777777777778	32.260000000000005	0.0923962	0.9740993479492348	0.00131637	4.764197249373953
Chembridge	13058269	[H]c1c([H])c([H])c(C([H])([H])n2c(C([H])([H])[H])c(C([H])([H])C(=O)N3C([H])([H])C([H])([H])OC([H])([H])C3([H])[H])c3c2C([H])([H])C([H])([H])C([H])([H])C3=O)c([H])c1[H]		366.4609999999996	2.7651200000000014	4	0	5	5	27	1	1	2	1	1	2	4	0.45454545454545453	51.540000000000006	0.2137478609484182	0.8748796921718163	0.000647772	4.243398091814526
Chembridge	13062925	[H]OC([H])([H])C(C([H])([H])[H])(C([H])([H])[H])C([H])([H])N([H])C(=O)C([H])([H])C([H])([H])C1(C([H])([H])c2c([H])c([H])c(OC([H])([H])[H])c3c([H])c([H])c([H])c([H])c23)N([H])C(=O)C([H])([H])C1([H])[H]		412.5299999999996	2.954600000000001	4	3	6	13	30	0	1	1	2	0	2	3	0.5	87.66	0.133163	0.967689	0.000764932	4.9183509664830085
Chembridge	13069882	[H]c1nc([H])c(Oc2c([H])c([H])c([H])c([H])c2N([H])C(=O)C2([H])C([H])([H])N(C(=O)c3c([H])c(F)c([H])c([H])c3F)C([H])([H])C([H])([H])C2([H])[H])c([H])c1[H]		437.4459999999998	4.643000000000003	4	1	8	5	32	0	1	1	2	1	3	4	0.20833333333333334	71.53	0.28021251255172713	0.8846217749690027	0.000355497	4.68762
Chembridge	13087877	[H]c1oc(C([H])([H])[H])c(C(=O)N2C([H])([H])C([H])([H])C3(C(=O)N(C([H])([H])c4c([H])c([H])c(F)c([H])c4[H])C([H])([H])C([H])([H])C3([H])[H])C2([H])[H])c1[H]		370.4239999999997	3.3820200000000025	3	0	6	4	27	0	2	2	1	1	2	4	0.42857142857142855	53.76	0.17697697063981113	0.9497755277952346	0.000786899	4.424728569677613
Chembridge	13088885	[H]c1c([H])c([H])c(C(=O)N([H])[C@]2([H])c3c([H])c([H])c([H])c([H])c3C3(C([H])([H])C([H])([H])N(C([H])([H])c4c([H])c([H])c([H])c(OC([H])([H])[H])c4[H])C([H])([H])C3([H])[H])[C@@]2([H])OC([H])([H])[H])c(OC([H])([H])[H])c1[H]		486.6119999999997	4.737300000000005	5	1	6	10	36	1	1	2	3	0	3	5	0.36666666666666664	60.030000000000015	0.3058842566065297	0.8693561680720497	0.000268597	4.86314
Chembridge	13090402	[H]c1c([H])c([H])c(C([H])([H])N(C(=O)C([H])([H])C([H])([H])C2(C([H])([H])c3c([H])c(OC([H])([H])[H])c([H])c([H])c3F)N([H])C(=O)C([H])([H])C2([H])[H])C([H])([H])C([H])([H])C([H])([H])C([H])([H])[H])c([H])c1[H]		440.5589999999996	4.634700000000004	3	1	6	13	32	0	1	1	2	0	2	3	0.46153846153846156	58.64	0.18480519395418293	0.9609755895693735	0.000535768	4.861681488283124
Chembridge	13091511	[H]c1c(C(=O)N2C([H])([H])C([H])([H])OC([H])(C([H])([H])C([H])([H])C([H])([H])C([H])(C([H])([H])[H])C([H])([H])[H])C2([H])[H])c(C([H])([H])[H])nn1C([H])([H])C([H])([H])C([H])([H])[H]		321.4649999999994	3.2688200000000016	4	0	5	11	23	0	1	1	0	1	1	2	0.7777777777777778	47.36	0.08405	0.9922828892289084	0.00175227	4.664611284509799
Chembridge	13091754	[H]c1c([H])c(N2C(=O)C([H])([H])N(C([H])([H])c3nc([H])n([H])c3[H])C([H])([H])C23C([H])([H])C([H])([H])C([H])([H])C3([H])[H])c([H])c([H])c1OC([H])([H])[H]		340.42699999999957	2.5799000000000003	4	1	6	5	25	1	1	2	1	1	2	4	0.47368421052631576	61.459999999999994	0.26896271425921786	0.8265118422843255	0.000645975	3.8263522053716748
Chembridge	13092415	[H]c1c([H])c(F)c([H])c(C([H])([H])C([H])([H])N2C(=O)C([H])([H])C([H])([H])C([H])(C(=O)N(C([H])([H])C([H])([H])[H])C([H])([H])C([H])([H])[H])C2([H])[H])c1[H]		320.40799999999956	2.4752	2	0	5	8	23	0	1	1	1	0	1	2	0.5555555555555556	40.620000000000005	0.14131216123562826	0.9076194230749163	0.00104826	4.426126043431619
Chembridge	13092721	[H]c1c([H])c([H])c(OC([H])(C(=O)N2C([H])([H])C([H])([H])C([H])(C([H])([H])C([H])([H])C(=O)N([H])C3([H])C([H])([H])C3([H])[H])C([H])([H])C2([H])[H])C([H])([H])[H])c([H])c1[H]		344.45499999999953	2.7512999999999996	3	1	5	8	25	1	1	2	1	0	1	3	0.6	58.64	0.10683028247273335	0.9441175257476121	0.000948653	5.266332687059786
Chembridge	13096345	[H]O[C@]1([H])C([H])([H])N(C(=O)C2(c3c([H])c([H])c(OC([H])([H])[H])c([H])c3[H])C([H])([H])C([H])([H])C([H])([H])C2([H])[H])C([H])([H])C([H])([H])[C@@]1([H])N1C([H])([H])C([H])([H])N(C([H])([H])[H])C([H])([H])C1([H])[H]		401.5509999999995	1.7162	5	1	6	7	29	1	2	3	1	0	1	4	0.6956521739130435	56.25	0.21125374035205127	0.9194542877799756	0.000549633	4.583563736879263
Chembridge	13098732	[H]c1c([H])c([H])c(C([H])([H])C([H])([H])N([H])C(=O)C([H])([H])c2c([H])c([H])c(N3C([H])([H])C([H])([H])C([H])(N4C([H])([H])C([H])([H])C([H])([H])[C@@]4([H])C(=O)OC([H])([H])[H])C([H])([H])C3([H])[H])c([H])c2[H])c(OC([H])([H])[H])c1[H]		479.6209999999996	3.2028000000000008	6	1	7	11	35	0	2	2	2	0	2	4	0.5	71.11000000000001	0.0870759	0.9871280617198748	0.000632439	6.2257253106533454
Chembridge	13100941	[H]c1c([H])c(C([H])([H])N2C([H])([H])C([H])([H])C3(C([H])([H])C2([H])[H])C([H])([H])C3([H])C(=O)N(C([H])([H])[H])C([H])([H])C([H])([H])Oc2c([H])c([H])c(C([H])([H])[H])c([H])c2[H])c(F)c([H])c1F		428.5229999999996	4.412720000000004	3	0	6	9	31	1	1	2	2	0	2	4	0.48	32.78	0.078455	0.9678281976180524	0.00084921	5.889277072447528
OD Screen Hit	13103026	[H]c1nc([H])c([H])c(C2([H])C([H])([H])C([H])([H])N(C(=O)C([H])([H])N3C([H])([H])c4c([H])c(C([H])([H])[H])c([H])c([H])c4OC([H])(c4c([H])sc([H])c4[H])C3([H])[H])C([H])([H])C2([H])[H])c1[H]		447.6039999999997	4.793420000000005	5	0	6	5	32	0	2	2	1	2	3	5	0.38461538461538464	45.67	0.22494218455736348	0.8277537482467119	0.000313086	5.191390156006238
Chembridge	13106912	[H]c1c([H])c([H])c(C([H])([H])C([H])([H])N([H])C(=O)C([H])([H])C([H])([H])C2(C([H])([H])c3c([H])c([H])c(OC([H])([H])[H])c([H])c3F)N([H])C(=O)C([H])([H])C2([H])[H])c(OC([H])([H])[H])c1[H]		428.5039999999997	3.173300000000001	4	2	7	12	31	0	1	1	2	0	2	3	0.4166666666666667	76.66000000000001	0.10237220294695511	0.9477094861530403	0.000706921	5.596987062964661
Chembridge	13109358	[H]c1c([H])c(F)c([H])c(C([H])([H])C([H])([H])N2C(=O)C([H])([H])C([H])([H])C([H])(C(=O)N(C([H])([H])[H])C([H])(C([H])([H])[H])C([H])([H])[H])C2([H])[H])c1[H]		320.40799999999956	2.4735999999999994	2	0	5	8	23	0	1	1	1	0	1	2	0.5555555555555556	40.620000000000005	0.15473630563704696	0.9823178695718322	0.00132341	3.999673780920407
Chembridge	13110683	[H]c1nc([H])c([H])c(-c2nc([H])c(C([H])(N([H])C(=O)c3c([H])c([H])c([H])c([H])c3Cl)C([H])([H])[H])c(C([H])([H])[H])n2)c1[H]		352.8249999999998	3.9914200000000024	4	1	6	6	25	0	0	0	1	2	3	3	0.15789473684210525	67.77000000000001	0.1813577527304979	0.9496429473902163	0.000822383	4.385025699600623
Chembridge	13111577	[H]c1nn(-c2c([H])c([H])c([H])c(N([H])C(=O)C3([H])N(C([H])([H])C([H])([H])C([H])([H])[H])C([H])([H])C([H])([H])C3([H])[H])c2[H])c([H])c1[H]		298.3899999999996	2.6852	4	1	5	6	22	0	1	1	1	1	2	3	0.4117647058823529	50.160000000000004	0.17539900782348272	0.8788229454905875	0.000985317	4.183749265215294
Chembridge	13113617	[H]c1c(OC([H])([H])[H])c([H])c(N([H])C(=O)C([H])([H])C([H])([H])C2([H])C([H])([H])N(C(=O)c3c(C([H])([H])[H])nn([H])c3[H])C([H])([H])C([H])([H])C2([H])[H])c([H])c1OC([H])([H])[H]		400.47899999999964	3.006420000000001	5	2	8	10	29	0	1	1	1	1	2	3	0.47619047619047616	96.55000000000001	0.0845506	0.9449666837396221	0.000866863	5.715658888233726
Chembridge	13113894	[H]c1sc2nc(-c3c([H])c([H])c([H])c([H])c3[H])c([H])n2c1C(=O)N([H])C([H])([H])c1c([H])c([H])c([H])c([H])c1[H]		333.4159999999998	3.9928000000000026	4	1	5	4	24	0	0	0	2	2	4	4	0.0526316	46.4	0.23419472627813845	0.823511	0.000586795	4.300179407680039
Chembridge	13117172	[H]c1nc(N2C([H])([H])C([H])([H])C([H])([H])C2([H])c2nonc2C([H])([H])[H])c([H])c([H])c1-c1nc(C([H])(C([H])([H])[H])C([H])([H])[H])no1		340.3869999999997	3.2879200000000024	8	0	8	7	25	0	1	1	0	3	3	4	0.47058823529411764	93.97	0.16310778196378048	0.9264375782545289	0.000881922	4.446108510035962
Chembridge	13123196	[H]c1nc(N([H])[H])nc([H])c1C([H])([H])N1C([H])([H])C([H])([H])C([H])(C([H])([H])C([H])([H])C(=O)N([H])C2([H])C([H])([H])C2([H])[H])C([H])([H])C1([H])[H]		303.4099999999995	1.3295999999999988	5	2	6	7	22	1	1	2	0	1	1	3	0.6875	84.14	0.0824838	0.9845988116137752	0.00171458	4.869840821151189
Chembridge	13123584	[H]c1nn(C2([H])C([H])([H])C([H])([H])N(C(=O)c3c([H])c([H])c([H])c([H])c3-c3nc([H])c([H])n3[H])C([H])([H])C2([H])[H])c(N([H])C(=O)C(C([H])([H])[H])(C([H])([H])[H])C([H])([H])[H])c1[H]		420.5169999999997	3.7351000000000028	5	2	8	4	31	0	1	1	1	2	3	4	0.391304	95.91	0.2685049587312434	0.8769898262274964	0.000440635	4.348493154186286
Chembridge	13124072	[H]C([H])=C([H])C([H])([H])C(=O)N1C([H])([H])C([H])([H])C([H])([H])C([H])(C([H])([H])C([H])([H])c2c([H])c([H])c([H])c([H])c2[H])C1([H])[H]		257.3770000000001	3.433900000000002	1	0	2	5	19	0	1	1	1	0	1	2	0.47058823529411764	20.310000000000002	0.15709175054542207	0.8937960044216344	0.00141669	4.000142789361468
Chembridge	13129609	[H]OC([H])([H])C([H])([H])C1([H])N(C([H])([H])c2c([H])c([H])c(OC([H])([H])C([H])([H])[H])c([H])c2[H])C([H])([H])C([H])([H])N(C([H])([H])c2c([H])c([H])c3nsnc3c2[H])C1([H])[H]		412.5589999999997	3.158800000000002	7	1	7	10	29	0	1	1	2	1	3	4	0.45454545454545453	61.72000000000001	0.22134425273981823	0.8171246107112421	0.00033762	5.197445778679359
Chembridge	13130391	[H]c1oc(C([H])([H])C2(C([H])([H])C([H])([H])C(=O)N(C([H])([H])[H])C([H])([H])c3c([H])c([H])c(C(F)(F)F)c([H])c3[H])N([H])C(=O)C([H])([H])C2([H])[H])c([H])c1[H]		408.41999999999973	3.9285000000000023	3	1	8	8	29	0	1	1	1	1	2	3	0.42857142857142855	62.550000000000004	0.1425373507942445	0.9322243011897314	0.000707426	4.845862305553771
OD Screen Hit	13141111	[H]c1nc([H])c([H])c(C([H])([H])N(C(=O)c2oc(-c3c([H])c([H])c(OC([H])([H])[H])c([H])c3[H])c([H])c2[H])C([H])([H])c2c([H])c([H])c([H])c(OC([H])([H])C([H])([H])c3c([H])c([H])c(F)c([H])c3[H])c2[H])c1[H]		536.6030000000012	6.9534000000000065	5	0	7	12	40	0	0	0	3	2	5	5	0.15151515151515152	64.80000000000001	0.18117950827140442	0.8635323053387729	0.000248221	6.048387949044452
Chembridge	13141353	[H]c1c([H])c(F)c(C(=O)N2C([H])([H])C([H])([H])C([H])([H])C([H])(N3C([H])([H])C([H])([H])N(c4c([H])c([H])c(F)c([H])c4[H])C([H])([H])C3([H])[H])C2([H])[H])c(F)c1[H]		403.44799999999964	3.530700000000002	3	0	7	3	29	0	2	2	2	0	2	4	0.4090909090909091	26.79	0.10169390415700132	0.9693635528438583	0.000987128	4.978475015449362
Chembridge	13147946	[H]c1c([H])c([H])c(C2([H])C([H])([H])N(C(=O)C([H])([H])C([H])([H])C3(C([H])([H])c4c([H])c([H])c(F)c(OC([H])([H])[H])c4[H])N([H])C(=O)C([H])([H])C3([H])[H])C([H])([H])C2([H])[H])c(Cl)c1[H]		458.9609999999996	4.475300000000004	3	1	7	8	32	0	2	2	2	0	2	4	0.44	58.64	0.1924650910461643	0.8791004487312062	0.00036369	5.323830697485421
Chembridge	13154415	[H]c1c([H])c([H])c(C([H])([H])C([H])([H])C([H])([H])C([H])([H])C(=O)N2C([H])([H])c3c([H])c(C([H])([H])N4C([H])([H])C([H])([H])C([H])([H])C([H])(C([H])([H])OC([H])([H])[H])C4([H])[H])c([H])c([H])c3OC([H])([H])C2([H])[H])c([H])c1[H]		450.62299999999954	4.679000000000005	4	0	5	10	33	0	2	2	2	0	2	4	0.5357142857142857	42.010000000000005	0.17569310045479059	0.8834253084845102	0.000347198	5.752249776561539
Chembridge	13168541	[H]c1nn(-c2c([H])c([H])c([H])c(OC([H])([H])[H])c2[H])c([H])c1C([H])([H])N(C([H])([H])[H])C([H])([H])c1nc(-c2c([H])c([H])c([H])c([H])c2[H])no1		375.4319999999998	3.5629000000000026	7	0	7	9	28	0	0	0	2	2	4	4	0.19047619047619047	69.21000000000001	0.1900271245778239	0.9411225254201915	0.000556142	5.027463725474705
Chembridge	13168572	[H]OC1(C([H])([H])N2C([H])([H])C([H])([H])C([H])(C([H])([H])[H])C([H])([H])C2([H])[H])C(=O)N(C([H])([H])C2([H])C([H])([H])C([H])([H])C([H])([H])C([H])([H])C2([H])[H])C([H])([H])C([H])([H])C1([H])[H]		322.49299999999937	2.6521	3	1	4	6	23	1	2	3	0	0	0	3	0.9473684210526315	43.78	0.1412015086935834	0.9491410236618718	0.00127896	4.127161767487147
Chembridge	13169525	[H]c1nc(N(C([H])([H])[H])C([H])([H])c2noc([H])c2[H])c([H])c([H])c1C(=O)N1C([H])([H])C([H])([H])C([H])([H])C([H])(c2c([H])c([H])c([H])c([H])c2[H])C([H])([H])C1([H])[H]		390.4869999999997	4.1159000000000034	5	0	6	6	29	0	1	1	1	2	3	4	0.34782608695652173	62.470000000000006	0.0645616	0.9789087591666276	0.00129178	5.5418571876695335
Chembridge	13169616	[H]c1c([H])c(F)c([H])c(-c2c([H])c([H])c(N([H])C(=O)C3([H])C([H])([H])N(C([H])([H])C4([H])C([H])([H])C4([H])[H])C([H])([H])C([H])([H])C3([H])[H])c([H])c2[H])c1[H]		352.4529999999996	4.553200000000004	2	1	4	5	26	1	1	2	2	0	2	4	0.4090909090909091	32.34	0.062556	0.9827006716964133	0.0015653	5.396176049499921
Chembridge	13174133	[H]c1oc(C(=O)N2C([H])([H])C([H])([H])C3(C([H])([H])N(C([H])([H])c4c([H])c([H])c(F)c(F)c4[H])C([H])([H])C([H])([H])C3([H])[H])C2([H])[H])c(C([H])([H])[H])c1[H]		374.4309999999996	3.994520000000003	3	0	6	4	27	0	2	2	1	1	2	4	0.47619047619047616	36.69	0.11267411805903771	0.9568696464841735	0.00100176	4.840265498296447
Chembridge	13175799	[H]c1c([H])c([H])c(-n2nc(-c3c([H])c([H])c(OC([H])([H])[H])c([H])c3F)c(C([H])([H])N3C([H])([H])C([H])([H])C([H])(OC([H])([H])[H])C([H])([H])C3([H])[H])c2[H])c([H])c1[H]		395.47799999999967	4.297800000000003	5	0	6	8	29	0	1	1	2	1	3	4	0.34782608695652173	39.52	0.4971800213672916	0.5424507122410247	0.000142127	4.449222610369904
Chembridge	13179789	[H]c1c([H])c([H])c(OC([H])([H])C([H])([H])C2(C(=O)OC([H])([H])C([H])([H])[H])C([H])([H])C([H])([H])N(C([H])([H])c3nc([H])n([H])c3[H])C([H])([H])C2([H])[H])c([H])c1[H]		357.4539999999996	3.0241000000000016	5	1	6	9	26	0	1	1	1	1	2	3	0.5	67.45	0.33921657472242234	0.7325322280688864	0.000334446	4.325692073240182
Chembridge	13183667	[H]OC([H])([H])C([H])([H])C1([H])N(C([H])([H])c2c([H])c([H])c(OC([H])([H])C([H])([H])[H])c([H])c2[H])C([H])([H])C([H])([H])N(C([H])([H])c2c([H])c([H])c3nonc3c2[H])C1([H])[H]		396.49099999999964	2.6903000000000006	7	1	7	10	29	0	1	1	2	1	3	4	0.45454545454545453	74.86000000000001	0.1260805796446437	0.9539629109919708	0.000820625	4.917832155547561
Chembridge	13188385	[H]OC([H])([H])C1(C([H])([H])c2c([H])c([H])c([H])c([H])c2[H])C([H])([H])C([H])([H])N(C(=O)c2c([H])c([H])c(C([H])([H])[H])c([H])c2C([H])([H])[H])C([H])([H])C1([H])[H]		337.4629999999995	3.7608400000000026	2	1	3	7	25	0	1	1	2	0	2	3	0.4090909090909091	40.540000000000006	0.2594791658734884	0.9125251631643021	0.000704217	4.008853622866856
Chembridge	13192978	[H]c1c([H])c(Cl)c([H])c(S(=O)(=O)N([H])C2([H])C([H])([H])C(=O)N(C([H])([H])C(C([H])([H])[H])(C([H])([H])[H])C([H])([H])[H])C2([H])[H])c1[H]		344.8639999999997	2.2653000000000008	3	1	7	4	22	0	1	1	1	0	1	2	0.5333333333333333	66.48	0.2074255414721798	0.9176101632850473	0.000854158	3.9945977379130846
Chembridge	13193442	[H]c1c([H])c([H])c2c(c1[H])C([H])([H])C([H])(N1C([H])([H])C([H])([H])C([H])(C([H])([H])N(C(=O)c3c(C([H])([H])[H])oc(C([H])([H])[H])c3[H])C([H])([H])C3([H])OC([H])([H])C([H])([H])C3([H])[H])C([H])([H])C1([H])[H])C2([H])[H]		436.5959999999996	4.397040000000004	4	0	5	8	32	1	2	3	1	1	2	5	0.5925925925925926	45.92	0.3361296933680483	0.811005	0.000285048	4.562195676464558
Chembridge	13194610	[H]c1c([H])c([H])c(C([H])([H])N2C([H])([H])C([H])([H])C3(OC([H])(C([H])([H])N([H])C(=O)c4c([H])c([H])c([H])c([H])c4N(C([H])([H])[H])C([H])([H])[H])C([H])([H])C3([H])[H])C([H])([H])C2([H])[H])c([H])c1[H]		407.5579999999996	3.696200000000002	4	1	5	8	30	0	2	2	2	0	2	4	0.48	44.81	0.0706459	0.9690354199546167	0.00107613	5.647631058789131
Chembridge	13196494	[H]c1nc(C([H])([H])N2C(=O)O[C@]3([H])C([H])([H])N(c4nc([H])c(C(=O)OC([H])([H])[H])c([H])c4[H])C([H])([H])[C@]23[H])c([H])c([H])c1[H]		354.36599999999976	1.4727999999999994	7	0	8	5	26	0	2	2	0	2	2	4	0.3333333333333333	84.86	0.0767567	0.99429	0.0015936	4.873750192377975
Chembridge	13197883	[H]C#CC([H])([H])N(C(=O)c1c([H])c([H])c([H])c([H])c1OC1([H])C([H])([H])C([H])([H])N(C(=O)c2c([H])nc([H])c([H])c2[H])C([H])([H])C1([H])[H])C([H])([H])C([H])=C([H])[H]		403.48199999999974	3.026600000000001	4	0	6	7	30	0	1	1	1	1	2	3	0.2916666666666667	62.74	0.23878846306424878	0.9417847815136638	0.000486481	4.68052
Chembridge	13198070	[H]c1c(C([H])([H])[H])c([H])c2c(C([H])([H])[H])nc(N3C([H])([H])C([H])([H])C([H])(C(=O)N4C([H])([H])C5([H])C([H])([H])C([H])([H])C4([H])C5([H])[H])C([H])([H])C3([H])[H])nc2c1[H]		364.4929999999996	3.4739400000000025	4	0	5	4	27	1	2	3	1	1	2	5	0.5909090909090909	49.330000000000005	0.0880611	0.9670521621280994	0.00132437	4.834896688201779
Chembridge	13198207	[H]c1c([H])c([H])c(C2(N([H])C(=O)C([H])([H])C([H])([H])C3(C([H])([H])c4c([H])c([H])c(F)c([H])c4[H])N([H])C(=O)C([H])([H])C3([H])[H])C([H])([H])C2([H])[H])c([H])c1[H]		380.4629999999997	3.6027000000000022	2	2	5	7	28	1	1	2	2	0	2	4	0.391304	58.199999999999996	0.22848376149615393	0.8159593506768309	0.000428851	4.730091014668737
Chembridge	13198974	[H]c1nc([H])c(C([H])([H])C([H])([H])N([H])C(=O)C([H])([H])c2c3c(n(C([H])(C([H])([H])[H])C([H])([H])[H])c2C([H])([H])[H])C([H])([H])C(C([H])([H])[H])(C([H])([H])[H])C([H])([H])C3=O)nc1[H]		382.50799999999964	3.2239200000000015	5	1	6	11	28	1	0	1	0	2	2	3	0.5454545454545454	76.88	0.21866293204347842	0.88219	0.00051568	4.635170978130001
OD Screen Hit	13207209	[H]c1c([H])c(OC2([H])C([H])([H])C([H])([H])N(C(=O)C([H])([H])C([H])([H])C3(C([H])([H])c4c([H])c([H])c(OC([H])([H])[H])c([H])c4F)N([H])C(=O)C([H])([H])C3([H])[H])C([H])([H])C2([H])[H])c([H])c([H])c1F		472.53199999999964	4.0149000000000035	4	1	8	9	34	0	2	2	2	0	2	4	0.46153846153846156	67.87	0.11892441145289541	0.9452552446481037	0.000474438	6.049121735325727
Chembridge	13208736	[H]c1nc([H])c(C([H])([H])N(C(=O)C([H])([H])C([H])(c2c([H])c([H])c([H])c([H])c2[H])c2c([H])c([H])c([H])c([H])c2Cl)C([H])([H])[H])nc1[H]		365.8639999999998	4.3106000000000035	3	0	5	7	26	0	0	0	2	1	3	3	0.19047619047619047	46.09	0.3137589632906722	0.880446	0.000587175	3.7855885743088677
Chembridge	13209366	[H]c1c(C([H])([H])c2c([H])c([H])c([H])c(OC([H])([H])[H])c2[H])noc1C(=O)N([H])C([H])([H])c1c([H])c(OC([H])([H])[H])c([H])c([H])c1OC([H])([H])[H]		382.41599999999977	3.2212000000000014	6	1	7	11	28	0	0	0	2	1	3	3	0.23809523809523808	82.82000000000001	0.1500574024306806	0.9564036228597872	0.000698843	5.011822248530371
Chembridge	13210190	[H]c1c([H])c(C([H])([H])[H])c([H])c([H])c1OC([H])([H])C(=O)N([H])C([H])([H])C([H])([H])N1C([H])([H])c2c([H])c(OC([H])([H])[H])c([H])c([H])c2OC([H])(C([H])([H])C([H])([H])[H])C1([H])[H]		398.50299999999964	3.171820000000002	5	1	6	11	29	0	1	1	2	0	2	3	0.43478260869565216	60.03	0.1432298201782992	0.8757080900230902	0.000504595	5.540157342166878
Chembridge	13210546	[H]c1nc(S(=O)(=O)C([H])([H])C([H])([H])[H])n(C([H])([H])C([H])([H])c2c([H])c([H])c([H])c([H])c2[H])c1C([H])([H])N1C([H])([H])C([H])([H])C([H])([H])C([H])(C(=O)C([H])([H])C([H])([H])[H])C1([H])[H]		417.57499999999965	3.110500000000001	6	0	7	11	29	0	1	1	1	1	2	3	0.5454545454545454	72.27000000000001	0.3116684390182232	0.7626126971539792	0.000306122	4.455634789976618
Chembridge	13214572	[H]c1c([H])c([H])c(C([H])([H])C([H])([H])C(=O)N2C([H])([H])C([H])([H])C([H])([H])C([H])(C(=O)c3c([H])c([H])c(OC([H])([H])[H])c(F)c3[H])C2([H])[H])c(OC([H])([H])[H])c1[H]		399.46199999999965	3.897000000000003	4	0	6	9	29	0	1	1	2	0	2	3	0.391304	55.84	0.19150935725987167	0.9748720715583654	0.000581315	4.872902136009597
Chembridge	13218015	[H]c1nc(C([H])([H])[H])n(C([H])([H])C([H])([H])C(=O)N2C([H])([H])C([H])([H])C([H])([H])C([H])(N3C([H])([H])C([H])([H])N(c4c([H])c([H])c(OC([H])([H])[H])c([H])c4[H])C([H])([H])C3([H])[H])C2([H])[H])c1[H]		411.54999999999956	2.4034200000000006	6	0	7	8	30	0	2	2	1	1	2	4	0.5652173913043478	53.84	0.0952975	0.9483571472926389	0.000788771	5.596895172532227
Chembridge	13223538	[H]OC1([H])C([H])([H])C([H])([H])N(C(=O)C([H])([H])c2c([H])c([H])c(N3C([H])([H])C([H])([H])C([H])(N([H])C([H])(c4c([H])c([H])c([H])c5c([H])c([H])c([H])c([H])c45)C([H])([H])[H])C([H])([H])C3([H])[H])c([H])c2[H])C([H])([H])C1([H])[H]		471.6449999999996	4.6852000000000045	4	2	5	8	35	0	2	2	3	0	3	5	0.43333333333333335	55.81	0.0525035	0.9801209796417316	0.000887811	6.731180067491387
Chembridge	13223699	[H]c1c([H])c(C([H])([H])N([H])C(=O)c2c(OC([H])([H])[H])c([H])c(=O)n3c2C([H])([H])C([H])([H])N(C(=O)C([H])([H])C(C([H])([H])[H])(C([H])([H])[H])C([H])([H])[H])C([H])([H])C3([H])[H])c([H])c2c1OC([H])([H])O2		469.5379999999997	2.336499999999999	7	1	9	6	34	0	2	2	1	1	2	4	0.48	99.10000000000001	0.33267902168974256	0.749459	0.000211164	4.863577688839025
Chembridge	13225265	[H]C([H])=C([H])C([H])([H])N([H])C(=O)c1nc(C([H])([H])Oc2c([H])c([H])c([H])c(F)c2F)oc1[H]		294.2569999999998	2.4476000000000004	4	1	7	6	21	0	0	0	1	1	2	2	0.14285714285714285	64.36	0.17926798964650206	0.8905036437061147	0.00111861	3.951937539352393
OD Screen Hit	13228346	[H]c1nc([H])c([H])c(C([H])([H])N(C(=O)C([H])([H])c2c([H])c([H])c3c(c2[H])OC([H])([H])O3)C([H])([H])c2c([H])c([H])c([H])c(OC([H])([H])C([H])([H])c3c([H])c([H])c(F)c([H])c3[H])c2[H])c1[H]		498.5539999999998	5.342400000000005	5	0	7	10	37	0	1	1	3	1	4	5	0.2	60.89	0.31771359887216055	0.852467	0.000203847	5.35236
Chembridge	13230821	[H]c1nc([H])c(C(=O)N([H])[C@]2([H])c3c([H])c([H])c([H])c([H])c3C3(C([H])([H])C([H])([H])N(C(=O)c4c([H])c([H])c(F)c([H])c4[H])C([H])([H])C3([H])[H])[C@@]2([H])OC([H])([H])C([H])([H])[H])c([H])c1[H]		473.5479999999997	4.284500000000003	4	1	7	6	35	1	1	2	2	1	3	5	0.32142857142857145	71.53	0.35981790528654745	0.8167936238260828	0.000229629	4.7664479460596905
Chembridge	13233330	[H]c1c([H])c(C([H])([H])N2C([H])([H])C([H])([H])N(C3([H])C([H])([H])N(C(=O)c4nonc4C([H])([H])[H])C([H])([H])C([H])([H])C3([H])[H])C([H])([H])C2([H])[H])c([H])c2c1OC([H])([H])O2		413.4779999999997	1.5291199999999996	8	0	9	5	30	0	3	3	1	1	2	5	0.5714285714285714	84.17	0.0779401	0.9926397635937457	0.0011537	5.257426587322895
Chembridge	13237021	[H]c1c(C(=O)N(C([H])([H])[H])C([H])([H])C2([H])N(C([H])([H])[H])C([H])([H])C([H])([H])C2([H])[H])nn([H])c1C([H])([H])n1c([H])nc2c([H])c(C([H])([H])[H])c(C([H])([H])[H])c([H])c21		380.49599999999964	2.5907400000000003	5	1	7	9	28	0	1	1	1	2	3	4	0.47619047619047616	70.05000000000001	0.1278921942525029	0.9699440256450746	0.000882656	4.866886497918915
Chembridge	13245968	[H]c1nnc(N([H])C([H])([H])C([H])([H])C([H])([H])c2c([H])nc([H])c([H])c2[H])nc1-c1c([H])c([H])c(F)c([H])c1[H]		309.34799999999973	3.1174000000000017	5	1	6	6	23	0	0	0	1	2	3	3	0.17647058823529413	63.59	0.1769509805667194	0.9503339983210823	0.000970597	4.361806564293644
Chembridge	13250385	[H]c1c([H])c(C([H])([H])N2C([H])([H])C([H])([H])c3c(C(=O)N4C([H])([H])C([H])([H])C([H])([H])C([H])([H])C4([H])C(=O)OC([H])([H])[H])c(OC([H])([H])[H])c([H])c(=O)n3C([H])([H])C2([H])[H])c([H])c([H])c1Cl		487.98399999999975	2.7363	7	0	9	7	34	0	2	2	1	1	2	4	0.48	81.08	0.17245371668307047	0.9175565224794472	0.000427141	5.164769272886361
Chembridge	13251349	[H]c1c(OC([H])([H])[H])c([H])c2nc(N3C([H])([H])C([H])([H])C([H])(N4C([H])([H])C([H])([H])C([H])([H])C([H])([H])C4([H])C(=O)OC([H])([H])C([H])([H])[H])C([H])([H])C3([H])[H])nc(C([H])([H])[H])c2c1[H]		412.5339999999996	3.3332200000000016	7	0	7	8	30	0	2	2	1	1	2	4	0.6086956521739131	67.79	0.12602625258778513	0.9536250250708274	0.000688999	5.261375741250508
Chembridge	13254122	[H]C([H])=C([H])C([H])([H])[C@@]1([H])N(C(=O)c2nn([H])c(C([H])([H])n3nc(C([H])([H])[H])c([H])c3C([H])([H])[H])c2[H])[C@]([H])(C([H])([H])[H])C([H])=C([H])C1([H])[H]		339.4429999999996	3.006640000000001	4	1	6	8	25	0	1	1	0	2	2	3	0.42105263157894735	66.81	0.20000497156476166	0.9620537299232239	0.000855155	4.232454174726889
Chembridge	13254134	[H]c1nc(C(=O)N(C([H])([H])[H])C([H])(C([H])([H])c2c([H])c([H])c([H])c([H])c2[H])C2([H])C([H])([H])C([H])([H])N(C(=O)c3c([H])c([H])c(SC([H])([H])[H])c([H])c3[H])C([H])([H])C2([H])[H])c([H])c([H])c1[H]		473.6419999999997	5.039200000000005	4	0	6	9	34	0	1	1	2	1	3	4	0.32142857142857145	53.51	0.20585996978393156	0.8436472194793088	0.000308032	5.365139417981992
Chembridge	13257182	[H]OC([H])([H])C([H])([H])C1([H])N(C([H])([H])c2c([H])c([H])c([H])c([H])c2OC([H])([H])C([H])([H])[H])C([H])([H])C([H])([H])N(C([H])([H])c2c([H])c([H])c([H])c([H])c2F)C1([H])[H]		372.4839999999996	3.2932000000000023	4	1	5	10	27	0	1	1	2	0	2	3	0.45454545454545453	35.94	0.1999880899709918	0.8505264541254555	0.00068708	4.127630758302148
Chembridge	13263271	[H]c1c([H])c([H])c(-c2c([H])c([H])c(C3(C([H])([H])C(=O)N4C([H])([H])C([H])([H])N(C(=O)C([H])([H])[H])C([H])([H])C([H])([H])C4([H])[H])C(=O)N(C4([H])C([H])([H])C4([H])[H])C(=O)C3([H])[H])c([H])c2[H])c([H])c1[H]		473.57299999999975	2.983600000000001	4	0	7	6	35	1	2	3	2	0	2	5	0.42857142857142855	78	0.33174020383689556	0.7547776740495898	0.00020274	4.972143058955131
Chembridge	13263667	[H]OC1(C([H])([H])N2C([H])([H])C([H])([H])C([H])(C(=O)OC([H])([H])[H])C([H])([H])C2([H])[H])C(=O)N(C([H])([H])C2([H])C([H])([H])C([H])([H])C2([H])[H])C([H])([H])C([H])([H])C1([H])[H]		338.44799999999947	1.0249999999999992	5	1	6	7	24	1	2	3	0	0	0	3	0.8888888888888888	70.08000000000001	0.121619	0.9738560497748465	0.00135953	4.270057637650066
Chembridge	13264170	[H]c1c([H])c(C([H])([H])C2(C([H])([H])C([H])([H])C(=O)N(C([H])([H])[H])C([H])([H])C([H])([H])c3c([H])c([H])c(OC([H])([H])[H])c(OC([H])([H])[H])c3[H])N([H])C(=O)C([H])([H])C2([H])[H])c([H])c(OC([H])([H])[H])c1F		472.5569999999996	3.5241000000000025	5	1	8	15	34	0	1	1	2	0	2	3	0.46153846153846156	77.10000000000001	0.10799148983843072	0.963607	0.00053531	6.044539807554932
Chembridge	13265128	[H]c1nc([H])c(C(=O)N([H])[C@]2([H])c3c([H])c([H])c([H])c([H])c3C3(C([H])([H])C([H])([H])N(C(=O)c4c([H])c([H])c([H])c([H])c4[H])C([H])([H])C3([H])[H])[C@@]2([H])OC([H])([H])C([H])([H])[H])c([H])c1[H]		455.55799999999977	4.145400000000003	4	1	6	6	34	1	1	2	2	1	3	5	0.32142857142857145	71.53	0.23593341580103316	0.9276748067093676	0.000409851	4.773012540434347
Chembridge	13269224	[H]OC1(C([H])([H])N([H])C([H])([H])c2nc(C([H])([H])[H])c([H])c([H])c2[H])C(=O)N(C([H])([H])c2c([H])c([H])c([H])c([H])c2F)C([H])([H])C([H])([H])C1([H])[H]		357.42899999999963	2.17242	4	2	6	8	26	0	1	1	1	1	2	3	0.4	65.46000000000001	0.13871051860117417	0.9694403946293003	0.000972388	4.60391
Chembridge	13270946	[H]c1c([H])c([H])c(C([H])([H])C([H])([H])C([H])([H])N([H])C(=O)C2([H])C([H])([H])C23C([H])([H])C([H])([H])N(C(=O)C([H])([H])C([H])([H])SC([H])([H])[H])C([H])([H])C3([H])[H])c([H])c1[H]		374.5499999999996	3.1172000000000013	3	1	5	9	26	1	1	2	1	0	1	3	0.6190476190476191	49.410000000000004	0.22354587672318174	0.8628751831718382	0.00043352	4.979861336030626
Chembridge	13274109	[H]c1nc(N2C([H])([H])C([H])([H])N(C([H])(C([H])([H])[H])C([H])([H])[H])C([H])([H])C2([H])[H])c([H])c([H])c1C(=O)N([H])C([H])([H])C([H])([H])C([H])([H])n1c(C([H])(C([H])([H])[H])C([H])([H])[H])nc([H])c1[H]		398.5549999999995	2.7520000000000007	6	1	7	12	29	0	1	1	0	2	2	3	0.5909090909090909	66.29	0.0646191	0.9686452897149926	0.00111974	5.843597074435582
Chembridge	13276571	[H]c1c([H])c(C([H])([H])C([H])([H])N2C(=O)C([H])([H])C([H])([H])C([H])(C(=O)N3C([H])([H])C(=O)N(C4([H])C([H])([H])C([H])([H])C([H])([H])C([H])([H])C4([H])[H])C([H])([H])C3([H])[H])C2([H])[H])c([H])c([H])c1Cl		445.9909999999996	3.124600000000002	3	0	7	5	31	1	2	3	1	0	1	4	0.625	60.93	0.067094	0.9543198010626693	0.000871048	6.083222994925853
Chembridge	13278285	[H]c1oc(C([H])([H])Oc2c([H])c([H])c([H])c(F)c2F)nc1C(=O)N([H])C([H])([H])c1c([H])c([H])c2c(c1[H])OC([H])([H])O2		388.3259999999998	3.190500000000002	6	1	9	6	28	0	1	1	2	1	3	4	0.15789473684210525	82.82000000000002	0.10319688347665794	0.9685032630670051	0.000838391	5.4644220049328815
Chembridge	13278440	[H]Oc1c([H])c([H])c(C([H])([H])N2C([H])([H])C([H])([H])C(C(=O)OC([H])([H])C([H])([H])[H])(C([H])([H])c3c([H])c([H])c([H])c(F)c3[H])C([H])([H])C2([H])[H])c([H])c1OC([H])([H])[H]		401.47799999999955	3.927900000000003	5	1	6	10	29	0	1	1	2	0	2	3	0.43478260869565216	59	0.2827411755612605	0.8470158579254176	0.000380957	4.567012020870523
Chembridge	13279744	[H]c1c([H])c([H])c(C2(C([H])([H])C([H])([H])N([H])C(=O)C([H])([H])C([H])([H])C3(C([H])([H])c4c([H])c([H])c(F)c([H])c4[H])N([H])C(=O)C([H])([H])C3([H])[H])C([H])([H])C([H])([H])OC(C([H])([H])[H])(C([H])([H])[H])C2([H])[H])c([H])c1[H]		480.62399999999957	4.830500000000004	3	2	6	11	35	0	2	2	2	0	2	4	0.5172413793103449	67.42999999999999	0.11346959799094945	0.938627	0.000517833	5.8397323490345885
Chembridge	13281742	[H]OC([H])([H])C#Cc1c([H])sc(C([H])([H])N([H])C2([H])c3c([H])nc(C(C([H])([H])[H])(C([H])([H])[H])C([H])([H])[H])nc3C([H])([H])C(C([H])([H])[H])(C([H])([H])[H])C2([H])[H])c1[H]		383.5609999999996	3.982700000000003	5	2	5	6	27	1	0	1	0	2	2	3	0.5454545454545454	58.040000000000006	0.2870906660612339	0.7955743156866548	0.000338669	4.713249152286155
Chembridge	13282413	[H]c1c([H])c([H])c2c(c1[H])C([H])([H])C(C(=O)N(C([H])([H])[H])C([H])([H])C([H])([H])C1([H])OC([H])([H])C([H])([H])C([H])([H])C1([H])[H])(N1C([H])([H])C([H])([H])N(C([H])([H])C([H])([H])[H])C([H])([H])C1([H])[H])C2([H])[H]		399.57899999999944	2.5791000000000013	4	0	5	8	29	1	2	3	1	0	1	4	0.7083333333333334	36.019999999999996	0.36260215165656495	0.7391603469273137	0.000297264	4.246769701579891
Chembridge	13284585	[H]c1nc(C([H])([H])[H])n(C([H])([H])C([H])([H])C([H])([H])N([H])C(=O)C2(N3C([H])([H])C([H])([H])N(C([H])([H])C([H])([H])[H])C([H])([H])C3([H])[H])C([H])([H])c3c([H])c([H])c([H])c([H])c3C2([H])[H])c1[H]		395.55099999999953	1.8729200000000001	5	1	6	9	29	1	1	2	1	1	2	4	0.5652173913043478	53.400000000000006	0.3732668200710705	0.7673008826375156	0.000304314	4.275239565107653
Chembridge	13296428	[H]c1c([H])c([H])c(C([H])(C([H])([H])[H])C([H])([H])N([H])C(=O)C2([H])C([H])([H])C([H])([H])N(c3nc(C([H])([H])[H])c4c([H])c(C([H])([H])[H])c(C([H])([H])[H])c([H])c4n3)C([H])([H])C2([H])[H])c([H])c1[H]		416.5689999999996	4.691360000000004	4	1	5	9	31	0	1	1	2	1	3	4	0.4230769230769231	58.120000000000005	0.0916063	0.9737818218898897	0.000873454	5.492759000020549
Chembridge	13299247	[H]c1nc([H])c(C(=O)N([H])[C@]2([H])c3c([H])c([H])c([H])c([H])c3C3(C([H])([H])C([H])([H])N(C(=O)C([H])([H])C([H])([H])C([H])([H])C(=O)OC([H])([H])[H])C([H])([H])C3([H])[H])[C@@]2([H])OC([H])([H])C([H])([H])[H])c([H])c1[H]		479.5769999999997	3.174900000000001	6	1	8	10	35	1	1	2	1	1	2	4	0.48148148148148145	97.83000000000001	0.19322996796050207	0.9842389981802907	0.000437873	5.138907636362212
SAFIRE Hit	13300080	[H]c1nc(C([H])([H])N2C([H])([H])C([H])([H])C([H])([H])C(C(=O)OC([H])([H])C([H])([H])[H])(C([H])([H])C([H])([H])c3c([H])c([H])c([H])c([H])c3[H])C2([H])[H])n(C([H])([H])C([H])([H])[H])c1[H]		369.5089999999995	3.6811000000000025	5	0	5	10	27	0	1	1	1	1	2	3	0.5454545454545454	47.36	0.3079468651855602	0.7671186008079289	0.000385373	4.260310668014325
Chembridge	13300145	[H]c1c(OC([H])([H])[H])nnc(-c2c([H])c(F)c([H])c3c2OC([H])(C([H])([H])N([H])C(=O)c2c([H])c([H])c([H])c(C([H])([H])n4nc(C([H])([H])[H])c([H])c4C([H])([H])[H])c2[H])C3([H])[H])c1[H]		487.5349999999998	3.886440000000003	7	1	9	10	36	0	1	1	2	2	4	5	0.25925925925925924	91.16000000000001	0.12732204607680625	0.9041193873205509	0.0003654	6.3629852204973565
Chembridge	13301246	[H]c1nc(N2C([H])([H])C([H])([H])OC([H])([H])C2([H])[H])c(C([H])([H])N([H])C([H])([H])c2c([H])c(F)c([H])c([H])c2-n2nc([H])c([H])c2[H])c([H])c1[H]		367.4279999999997	2.532800000000001	6	1	7	6	27	0	1	1	1	2	3	4	0.3	55.21000000000001	0.3835964472421921	0.7119924565426186	0.000339513	3.9484294264635027
Chembridge	13302179	[H]c1c([H])c(F)c([H])c(C([H])([H])C2(C3([H])C([H])([H])C([H])([H])N(C(=O)C([H])([H])C([H])(C([H])([H])[H])C([H])([H])C([H])([H])[H])C([H])([H])C3([H])[H])C(=O)N(C([H])([H])C([H])([H])OC([H])([H])[H])C(=O)N2[H])c1[H]		447.5509999999996	2.9800000000000013	4	1	8	12	32	0	2	2	1	0	1	3	0.625	78.95	0.3990155678605213	0.718156	0.000204575	4.561738102592421
Chembridge	13303998	[H]c1c(S(=O)(=O)C([H])([H])[H])c([H])c2nc(N3C([H])([H])C([H])([H])C([H])([H])C([H])(C(=O)N([H])C([H])([H])C([H])([H])C([H])(C([H])([H])[H])C([H])([H])[H])C3([H])[H])nc(C([H])([H])[H])c2c1[H]		418.56299999999965	2.72042	6	1	8	10	29	0	1	1	1	1	2	3	0.5714285714285714	92.26	0.2561155887363458	0.800581	0.00030655	5.005226543971563
Chembridge	13304322	[H]c1nc([H])n(C([H])([H])C([H])([H])C(=O)N2C([H])([H])C([H])([H])C(C(=O)OC([H])([H])C([H])([H])[H])(C([H])([H])C([H])([H])C([H])([H])c3c([H])c([H])c([H])c([H])c3[H])C([H])([H])C2([H])[H])n1		398.5069999999996	2.8630000000000004	6	0	7	10	29	0	1	1	1	1	2	3	0.5454545454545454	77.32000000000001	0.19284922542367477	0.9397828871925787	0.000597372	4.672049049111363
Chembridge	13305378	[H]OC([H])(c1c([H])c([H])c([H])c([H])c1[H])C([H])([H])N(C(=O)C([H])([H])C1(c2c([H])c([H])c([H])c([H])c2Cl)C(=O)N(C2([H])C([H])([H])C([H])([H])C([H])([H])C2([H])[H])C(=O)C1([H])[H])C([H])([H])[H]		468.98099999999977	3.8614000000000024	4	1	7	9	33	1	1	2	2	0	2	4	0.4230769230769231	77.92	0.3053478533117218	0.8730266110392034	0.000343208	4.398566420708218
Chembridge	13305654	[H]c1nc([H])c(C([H])(C(=O)N([H])C([H])([H])C([H])([H])N2C([H])([H])c3c([H])c([H])c([H])c([H])c3OC([H])(c3c([H])c([H])c([H])c([H])c3F)C2([H])[H])N2C([H])([H])C([H])([H])OC([H])([H])C2([H])[H])c([H])c1[H]		490.5789999999998	3.3461000000000007	6	1	8	7	36	0	2	2	2	1	3	5	0.35714285714285715	66.93	0.2617285021103271	0.7907120632218403	0.000250108	5.026733664543667
Chembridge	13308236	[H]c1c([H])c([H])c2c(C([H])([H])N(C(=O)C([H])([H])n3nnnc3C([H])([H])N3C([H])([H])C([H])([H])C([H])([H])C3([H])[H])C([H])([H])[H])c([H])c([H])c([H])c2c1[H]		364.4529999999997	2.0806999999999993	6	0	7	7	27	0	1	1	2	1	3	4	0.4	67.15	0.18101192966753607	0.9794544037191386	0.000829012	4.398414975406426
Chembridge	13308501	[H]OC([H])([H])C1(C([H])([H])c2c([H])c([H])c([H])c([H])c2[H])C([H])([H])N(S(=O)(=O)c2sc3c([H])c([H])c([H])c([H])c3c2[H])C([H])([H])C([H])([H])C1([H])[H]		401.55299999999977	3.907200000000003	4	1	6	6	27	0	1	1	2	1	3	4	0.3333333333333333	57.61	0.28107962219357335	0.8259842771907903	0.000448121	4.147877405889243
Chembridge	13311238	[H]c1oc(C([H])([H])Oc2c([H])c([H])c(F)c([H])c2[H])nc1C(=O)N1C([H])([H])C([H])([H])N(C([H])([H])[H])C([H])([H])C1([H])[H]		319.3359999999997	1.7803	5	0	7	5	23	0	1	1	1	1	2	3	0.375	58.81	0.14570164703148508	0.9168168766005184	0.000940084	4.649280526062106
Chembridge	13317308	[H]c1sc(C([H])(C([H])([H])[H])C([H])([H])[H])nc1C(=O)N([H])C([H])([H])C1([H])ON=C(C([H])([H])c2c([H])c([H])c(OC([H])([H])[H])c([H])c2[H])C1([H])[H]		373.4779999999997	3.3925000000000027	6	1	7	10	26	0	1	1	1	1	2	3	0.42105263157894735	72.81	0.1267223514513042	0.9475266435798091	0.00080217	5.087670280050715
Chembridge	13319644	[H]c1c([H])c(C(F)(F)F)c([H])c(C([H])([H])N([H])C(=O)C2([H])N(c3nc(C([H])([H])[H])c4c([H])c([H])c(S(=O)(=O)C([H])([H])[H])c([H])c4n3)C([H])([H])C([H])([H])C2([H])[H])c1[H]		492.5229999999998	3.6457200000000025	6	1	11	7	34	0	1	1	2	1	3	4	0.34782608695652173	92.25999999999999	0.38886450391802396	0.702491	0.000172241	4.7188763301430745
Chembridge	13321485	[H]c1oc(C(=O)N([H])[C@]2([H])c3c([H])c([H])c([H])c([H])c3C3(C([H])([H])C([H])([H])N(C([H])([H])c4c(C([H])([H])[H])nn(C([H])(C([H])([H])[H])C([H])([H])[H])c4C([H])([H])[H])C([H])([H])C3([H])[H])[C@@]2([H])OC([H])([H])C([H])([H])[H])c([H])c1[H]		490.6479999999996	5.097440000000006	6	1	7	12	36	1	1	2	1	2	3	5	0.5172413793103449	72.53	0.16205370049361914	0.9302532895519781	0.000482442	5.0368755535897805
Chembridge	13322051	[H]c1c([H])c(C(F)(F)F)c([H])c(C([H])([H])n2nnc(C(=O)N3C([H])([H])C([H])([H])C([H])([H])C([H])([H])C([H])([H])C3([H])[H])c2[H])c1[H]		352.35999999999973	3.3614000000000024	4	0	8	3	25	0	1	1	1	1	2	3	0.47058823529411764	51.02	0.12427980283929878	0.926163	0.00102296	4.603927526679423
Chembridge	13322061	[H]OC1(C([H])([H])c2onc(-c3c([H])c([H])c([H])c([H])c3[H])c2[H])C([H])([H])C([H])([H])N(C([H])([H])C([H])([H])C([H])([H])C(F)(F)F)C([H])([H])C1([H])[H]		368.39899999999966	4.053500000000003	4	1	7	7	26	0	1	1	1	1	2	3	0.5263157894736842	49.5	0.0726929	0.9826402355097269	0.00148668	5.03628
SAFIRE Hit	13323624	[H]c1c([H])c(C([H])([H])C([H])([H])[H])c([H])c([H])c1C([H])([H])N(C([H])([H])[H])C([H])([H])c1c(C(=O)N(C([H])([H])[H])C([H])([H])C([H])([H])C([H])([H])C([H])([H])[H])nc2c([H])c([H])c([H])c([H])n12		392.54699999999957	4.400800000000004	4	0	5	13	29	0	0	0	1	2	3	3	0.4166666666666667	40.85	0.373653	0.7447531792233094	0.00030598	4.1924596638189815
Chembridge	13323923	[H]c1nc(C([H])([H])[H])c([H])c([H])c1OC([H])([H])c1onc(C(=O)N(C([H])([H])[H])C([H])([H])C([H])([H])n2nc(C([H])([H])[H])c([H])c2C([H])([H])[H])c1[H]		369.4249999999997	2.54256	7	0	8	11	27	0	0	0	0	3	3	3	0.3684210526315789	86.28000000000002	0.12938402693740972	0.9528106846995945	0.000928977	4.726536339276521
Chembridge	13326817	[H]c1nc2c([H])c(C(=O)N(C([H])([H])[H])C([H])([H])C3([H])C([H])([H])N(C([H])([H])C([H])([H])c4c([H])c([H])c(Cl)c([H])c4[H])C([H])([H])C([H])([H])C3([H])[H])nn2c([H])c1[H]		411.9369999999997	3.4094000000000024	5	0	7	7	29	0	1	1	1	2	3	4	0.4090909090909091	53.74	0.046387	0.9895448606685446	0.00142748	6.076945249141133
Chembridge	13328548	[H]c1nc([H])c(-c2nc3c([H])c(N([H])C(=O)C([H])([H])OC([H])([H])[H])c([H])c(C(=O)N([H])C([H])([H])C([H])([H])c4c([H])c([H])c(F)c([H])c4[H])c3n2C([H])([H])C([H])([H])[H])c([H])c1[H]		475.52399999999983	3.814700000000003	6	2	9	11	35	0	0	0	2	2	4	4	0.23076923076923078	98.14	0.38044019191577794	0.6623166926693904	0.000134499	5.272758604057927
Chembridge	13330185	[H]c1c([H])c([H])c(N([H])C2([H])C([H])([H])N(C(=O)c3c([H])c([H])c(Cl)c(F)c3[H])C([H])([H])C([H])([H])C2([H])[H])c([H])c1[H]		332.8059999999997	4.195800000000003	2	1	5	3	23	0	1	1	2	0	2	3	0.2777777777777778	32.34	0.0944953	0.9777453934105742	0.00149192	4.6467
Chembridge	13334839	[H]OC([H])([H])C([H])([H])C1([H])N(C([H])([H])c2c([H])c([H])c([H])c(OC([H])([H])[H])c2[H])C([H])([H])C([H])([H])N(C([H])([H])c2c([H])nn(C([H])([H])C([H])([H])C([H])([H])[H])c2C([H])([H])[H])C1([H])[H]		386.5399999999995	2.6789200000000006	6	1	6	13	28	0	1	1	1	1	2	3	0.5909090909090909	53.760000000000005	0.1494115673149716	0.8943266571443389	0.000729625	4.657002966610736
Chembridge	13338290	[H]c1nc(N([H])C([H])([H])C([H])([H])SC([H])([H])[H])c([H])c([H])c1-c1nc(-c2c([H])c([H])c([H])c(OC([H])([H])[H])c2OC([H])([H])[H])no1		372.44999999999976	3.590700000000002	8	1	8	11	26	0	0	0	1	2	3	3	0.2777777777777778	82.30000000000001	0.061634567993522384	0.9527405839632869	0.00143356	5.399936655984446
Chembridge	13349913	[H]c1c([H])c([H])c(C([H])([H])n2c(C([H])([H])[H])nc3c([H])c(N([H])C(=O)C([H])([H])[H])c([H])c(C(=O)N([H])C([H])([H])C4(N5C([H])([H])C([H])([H])OC([H])([H])C5([H])[H])C([H])([H])C([H])([H])C([H])([H])C4([H])[H])c32)c([H])c1[H]		489.6199999999997	3.7262200000000023	6	2	8	9	36	1	1	2	2	1	3	5	0.4642857142857143	88.49000000000001	0.4489577513876002	0.6811838446098437	0.000165023	4.472161039726284
Chembridge	13350570	[H]c1nc(N2C([H])([H])[C@]3([H])N(C4([H])C([H])([H])C([H])([H])C([H])([H])C4([H])[H])C(=O)O[C@]3([H])C2([H])[H])nc(N(C([H])([H])[H])C([H])([H])[H])c1C([H])([H])[H]		331.4199999999996	1.803019999999999	6	0	7	6	24	1	2	3	0	1	1	4	0.7058823529411765	61.80000000000001	0.18224325470363348	0.8661513734352434	0.000875506	4.095849740372068
Chembridge	13356980	[H]O[C@]1([H])C([H])([H])N(C([H])([H])c2c([H])c([H])c([H])c(-n3nc(C([H])([H])[H])c([H])c3C([H])([H])[H])c2[H])C([H])([H])C([H])([H])[C@@]1([H])N1C([H])([H])C([H])([H])N(C([H])([H])[H])C([H])([H])C1([H])[H]		383.5399999999995	1.67174	6	1	6	8	28	0	2	2	1	1	2	4	0.5909090909090909	47.77000000000001	0.17277671240057474	0.9183182766334894	0.000674758	4.6339
Chembridge	13359079	[H]c1c([H])c(OC([H])([H])[H])c([H])c(C([H])([H])C2(C([H])([H])C([H])([H])C(=O)N(C([H])([H])C3([H])OC([H])([H])C([H])([H])C3([H])[H])C([H])([H])C3([H])C([H])([H])C([H])([H])C3([H])[H])N([H])C(=O)C([H])([H])C2([H])[H])c1F		446.56299999999953	3.613500000000003	4	1	7	11	32	1	2	3	1	0	1	4	0.68	67.87	0.20201470631164833	0.9119053658330346	0.000445768	4.8957253469581365
Chembridge	13362900	[H]c1oc(C([H])([H])C2(C([H])([H])C([H])([H])C(=O)N([H])C([H])([H])c3c([H])c([H])c([H])c(F)c3[H])N([H])C(=O)C([H])([H])C2([H])[H])c([H])c1[H]		344.3859999999996	2.7066	3	2	6	7	25	0	1	1	1	1	2	3	0.3684210526315789	71.34	0.26294377768843874	0.8597610349149521	0.000599803	4.098834178568552
Chembridge	13363583	[H]c1c([H])c(F)c([H])c(C([H])([H])C([H])([H])C2([H])C([H])([H])N(C(=O)c3c([H])c([H])[n+]([O-])c([H])c3[H])C([H])([H])C([H])([H])C2([H])[H])c1[H]		328.38699999999966	2.9441000000000006	2	0	5	4	24	0	1	1	1	1	2	3	0.3684210526315789	47.25	0.331577	0.8159972306139535	0.000627987	3.579672013822644
Chembridge	13367484	[H]c1c([H])c([H])c(C([H])([H])C(=O)N([H])c2c([H])c([H])c(-c3nc(C([H])([H])N([H])C(=O)C([H])([H])c4c([H])c([H])c(OC([H])([H])[H])c([H])c4[H])c(C([H])([H])[H])o3)c([H])c2[H])c([H])c1[H]		469.5409999999998	4.698720000000003	5	2	7	11	35	0	0	0	3	1	4	4	0.17857142857142858	93.46	0.076812	0.9746768010047219	0.000644314	6.559184231607661
Chembridge	13367591	[H]C1=C([H])[C@@]2([H])C([H])([H])[C@]1([H])C([H])([H])[C@]2([H])C(=O)N1C([H])([H])C([H])([H])C([H])(C([H])(N(C(=O)c2c(C([H])([H])[H])oc([H])c2[H])C([H])([H])[H])C([H])([H])c2c([H])c([H])c([H])c([H])c2F)C([H])([H])C1([H])[H]		464.5809999999997	4.861220000000005	3	0	6	8	34	2	1	3	1	1	2	5	0.5	53.76	0.3018156946549474	0.7830753976889381	0.00026366	4.698994957331346
Chembridge	13377365	[H]c1nn(C2([H])C([H])([H])C([H])([H])N(C([H])([H])c3c([H])nn(C([H])([H])[H])c3[H])C([H])([H])C2([H])[H])c(N([H])C(=O)N([H])c2c([H])c([H])c([H])c(F)c2[H])c1[H]		397.45799999999974	3.2368000000000015	6	2	9	6	29	0	1	1	1	2	3	4	0.35	80.01	0.0812679	0.9801874532111082	0.00103784	5.489792436107503
Chembridge	13380739	[H]c1c(C(=O)N2C([H])([H])C([H])([H])C([H])([H])C([H])(C(=O)c3c([H])c([H])c4c(c3[H])OC([H])([H])O4)C2([H])[H])oc(C([H])([H])SC([H])([H])[H])c1[H]		387.4569999999997	3.6064000000000025	6	0	7	6	27	0	2	2	1	1	2	4	0.4	68.98	0.0674326	0.9862987449527918	0.00137482	5.309965167552275
Chembridge	13384509	[H]c1nc([H])c(C(=O)N([H])C([H])([H])c2c(N(C([H])([H])[H])C3([H])C([H])([H])C([H])([H])C([H])([H])C([H])([H])C3([H])[H])nc([H])c([H])c2[H])c([H])c1[H]		324.4279999999996	3.1755000000000013	4	1	5	6	24	1	0	1	0	2	2	3	0.42105263157894735	58.120000000000005	0.36747466491953507	0.7722368723900852	0.000494919	3.7419511591537327
Chembridge	13385700	[H]c1nc([H])c(C([H])([H])N2C(=O)C([H])([H])C(c3c([H])c([H])c([H])c([H])c3C([H])([H])[H])(C([H])([H])C(=O)N3C([H])([H])C([H])([H])C([H])(c4c([H])c([H])c(F)c([H])c4[H])C3([H])[H])C2=O)c([H])c1[H]		485.5589999999998	4.132220000000004	4	0	7	7	36	0	2	2	2	1	3	5	0.3103448275862069	70.58000000000001	0.3023861385050884	0.8186903015236848	0.000243988	4.9230803549616935
Chembridge	13387993	[H]c1c([H])c(C([H])([H])c2nc3c([H])c(C(=O)N([H])C([H])([H])C4([H])C([H])([H])C(=O)N(C5([H])C([H])([H])C5([H])[H])C4([H])[H])c([H])c([H])c3o2)c([H])c([H])c1Cl		423.89999999999975	3.812700000000002	4	1	7	6	30	1	1	2	2	1	3	5	0.34782608695652173	75.44	0.0758276	0.9695462347095385	0.000852934	6.013847557192156
Chembridge	13388308	[H]OC([H])([H])C1([H])C([H])([H])C([H])([H])N(c2nc([H])c3c(n2)C([H])([H])C([H])([H])C([H])([H])C3([H])N([H])C([H])([H])c2c([H])c([H])c3c(c2[H])C([H])([H])C([H])([H])O3)C([H])([H])C1([H])[H]		394.5189999999996	2.7874000000000008	6	2	6	6	29	1	2	3	1	1	2	5	0.5652173913043478	70.51	0.17431164907265292	0.8910368996688719	0.000541745	4.969755569759967
Chembridge	13389325	[H]C1=C(C(=O)N2C([H])([H])C([H])([H])C([H])([H])C([H])(c3c(-c4c([H])c([H])c(F)c(F)c4[H])c([H])nn3[H])C2([H])[H])C([H])([H])C([H])([H])C1([H])[H]		357.40399999999966	4.171200000000003	2	1	6	3	26	1	1	2	1	1	2	4	0.4	48.99	0.23788798507923886	0.9565980163963849	0.000718018	4.146507073313099
Chembridge	13391588	[H]c1nc([H])c([H])c(C(=O)N([H])[C@]2([H])c3c([H])c([H])c([H])c([H])c3C3(C([H])([H])C([H])([H])N(C(=O)c4noc(C([H])([H])C([H])([H])C([H])([H])[H])c4[H])C([H])([H])C3([H])[H])[C@@]2([H])OC([H])([H])[H])c1[H]		474.56099999999975	3.695800000000002	6	1	8	8	35	1	1	2	1	2	3	5	0.4074074074074074	97.56	0.1493758865081275	0.926493	0.000457891	5.443005099703418
Chembridge	13395859	[H]c1nc(N2C([H])([H])C([H])([H])OC([H])([H])C2([H])[H])sc1C([H])([H])N1C([H])([H])C([H])([H])C([H])([H])C([H])(C([H])([H])C([H])([H])C(=O)N([H])c2c([H])c([H])c([H])c([H])c2F)C1([H])[H]		432.5649999999997	3.7497000000000034	6	1	8	7	30	0	2	2	1	1	2	4	0.5454545454545454	57.7	0.10171771271805456	0.9446098631043821	0.000715457	5.5409354061258815
Chembridge	13396881	[H]c1c([H])c([H])c(C2([H])C([H])([H])N(C(=O)C([H])([H])C([H])([H])C3(C([H])([H])c4c([H])c([H])c(F)c([H])c4[H])N([H])C(=O)C([H])([H])C3([H])[H])C([H])([H])C([H])([H])C2([H])[H])c(C([H])([H])[H])c1[H]		422.54399999999964	4.511820000000004	2	1	5	7	31	0	2	2	2	0	2	4	0.46153846153846156	49.410000000000004	0.17266171583110942	0.9711512075488062	0.000652135	4.677556867055619
Chembridge	13401321	[H]c1nc(N(C([H])([H])[H])C([H])([H])c2nc(C([H])([H])[H])c([H])n2[H])c([H])c([H])c1-c1nc(-c2c([H])c([H])c([H])c([H])c2F)no1		364.3839999999998	3.6056200000000027	6	1	8	7	27	0	0	0	1	3	4	4	0.15789473684210525	83.73	0.0711732	0.9446725061894716	0.00129779	5.318815697119966
Chembridge	13404543	[H]c1c([H])c([H])c(C([H])([H])C([H])([H])N2C([H])([H])C([H])([H])C([H])(N3C([H])([H])C([H])([H])C([H])([H])C([H])(C(=O)N([H])C([H])([H])C([H])([H])C([H])(C([H])([H])[H])C([H])([H])[H])C3([H])[H])C([H])([H])C2([H])[H])c([H])c1[H]		385.5959999999994	3.567800000000002	3	1	4	10	28	0	2	2	1	0	1	3	0.7083333333333334	35.58	0.0886889	0.9468681800046926	0.000862072	5.717403508494854
Chembridge	13408547	[H]OC([H])([H])C([H])([H])C1([H])N(C([H])([H])c2c([H])c([H])c(OC([H])([H])[H])c(C([H])([H])[H])c2[H])C([H])([H])C([H])([H])N(C([H])([H])c2c([H])c([H])c([H])c(C([H])([H])[H])c2[H])C1([H])[H]		368.5209999999995	3.3808400000000027	4	1	4	11	27	0	1	1	2	0	2	3	0.4782608695652174	35.94	0.16343693502541656	0.9313723417037397	0.000793912	4.516755080795272
Chembridge	13414618	[H]OC([H])(C([H])([H])C([H])([H])[H])C1([H])C([H])([H])C([H])([H])N(C(=O)c2noc(C([H])([H])Oc3c([H])c([H])c(C(=O)C([H])([H])[H])c([H])c3[H])c2[H])C([H])([H])C1([H])[H]		386.44799999999964	3.0793000000000017	6	1	7	10	28	0	1	1	1	1	2	3	0.47619047619047616	92.87	0.0743535	0.9808102850245634	0.00117037	5.474487380651071
Chembridge	13414868	[H]c1nc([H])c([H])c(C([H])(N([H])C(=O)C([H])([H])C([H])([H])c2nnc(C([H])([H])c3c([H])c(OC([H])([H])[H])c([H])c([H])c3OC([H])([H])[H])o2)C([H])([H])C([H])([H])[H])c1[H]		410.4739999999997	3.272700000000002	7	1	8	13	30	0	0	0	1	2	3	3	0.36363636363636365	99.37	0.11071999086615962	0.9443335180446217	0.000702778	5.511810248460402
Chembridge	13415558	[H]c1c([H])c(C([H])([H])n2nnnc2[H])c([H])c([H])c1C(=O)N([H])C1([H])C([H])([H])N(C2([H])C([H])([H])C([H])([H])C([H])([H])C([H])([H])C([H])([H])C2([H])[H])C([H])([H])C([H])([H])C1([H])[H]		382.5119999999996	2.6384000000000007	6	1	7	5	28	1	1	2	1	1	2	4	0.6190476190476191	75.94	0.1392601499073102	0.9199864582970465	0.000664425	5.173338052766508
Chembridge	13417445	[H]c1c([H])c(C([H])([H])C2(C3([H])C([H])([H])C([H])([H])N(C(=O)c4c([H])c([H])c(C([H])([H])[H])c([H])c4C([H])([H])[H])C([H])([H])C3([H])[H])C(=O)N(C([H])([H])C([H])([H])OC([H])([H])[H])C(=O)N2[H])c([H])c([H])c1F		481.5679999999997	3.474440000000003	4	1	8	10	35	0	2	2	2	0	2	4	0.4444444444444444	78.95	0.1770547116029886	0.9317727711100874	0.000480812	4.89542
Chembridge	13418594	[H]c1c(C([H])([H])[H])sc(C([H])([H])N2C([H])([H])c3c([H])c(C([H])([H])[H])c([H])c([H])c3OC([H])(C([H])([H])[H])C2([H])[H])c1[H]		287.42799999999954	4.1480400000000035	3	0	3	5	20	0	1	1	1	1	2	3	0.4117647058823529	12.47	0.26955362600828353	0.7741387229182605	0.00077802	3.622593866881189
OD Screen Hit	13426598	[H]c1c([H])c([H])c(C([H])([H])C([H])([H])C([H])([H])C2(C(=O)OC([H])([H])C([H])([H])[H])C([H])([H])C([H])([H])N(C(=O)C3([H])C([H])([H])C34C([H])([H])C([H])([H])C4([H])[H])C([H])([H])C2([H])[H])c([H])c1[H]		383.5319999999995	4.371400000000004	3	0	4	8	28	2	1	3	1	0	1	4	0.6666666666666666	46.61	0.2449199065992204	0.8608112389009864	0.000463218	4.563886096256682
Chembridge	13427649	[H]c1c(OC([H])([H])[H])nc(OC([H])([H])[H])c(C(=O)N(C([H])([H])[H])C([H])([H])C2([H])C([H])([H])C([H])([H])N(C([H])([H])C([H])([H])c3c([H])c([H])c(Cl)c([H])c3[H])C([H])([H])C2([H])[H])c1[H]		431.96399999999966	3.778900000000003	5	0	7	11	30	0	1	1	1	1	2	3	0.4782608695652174	54.900000000000006	0.12320886481422341	0.9427281570310047	0.000595248	5.544255256975683
Chembridge	13433934	[H]OC([H])([H])[C@@]1([H])N(C([H])([H])c2c(-c3c([H])c([H])c4c(c3[H])OC([H])([H])O4)nn(-c3c([H])c([H])c([H])c([H])c3[H])c2[H])C([H])([H])C([H])([H])C1([H])[H]		377.44399999999973	3.224700000000002	6	1	6	6	28	0	2	2	2	1	3	5	0.3181818181818182	59.75	0.4203644974124097	0.6365092719721259	0.000227342	4.260022412312815
OD Screen Hit	13438252	[H]OC([H])(c1c([H])c([H])c2c(c1[H])C([H])([H])N(C([H])([H])c1c([H])c(OC([H])([H])[H])c([H])c(OC([H])([H])[H])c1[H])C([H])([H])C([H])([H])O2)C([H])([H])C([H])([H])c1c([H])c([H])c([H])c([H])c1[H]		433.5479999999996	4.764600000000004	5	1	5	11	32	0	1	1	3	0	3	4	0.3333333333333333	51.160000000000004	0.1339079776638869	0.9083906876202426	0.000550103	5.389361050597787
Chembridge	13440857	[H]c1nc([H])c([H])c(C2([H])C([H])([H])C([H])([H])N(C(=O)C([H])([H])C([H])([H])C([H])([H])n3nnnc3C([H])([H])N3C([H])([H])C([H])([H])C([H])(C([H])([H])[H])C([H])([H])C3([H])[H])C([H])([H])C2([H])[H])c1[H]		411.55399999999963	2.4863999999999997	7	0	8	8	30	0	2	2	0	2	2	4	0.6818181818181818	80.04	0.11721569399754926	0.9533708741768145	0.000802014	5.050859393212189
Chembridge	13443352	[H]c1nn(-c2c([H])c([H])c(C(=O)N([H])C([H])([H])C([H])([H])c3c([H])c([H])c([H])c([H])c3OC([H])([H])[H])c([H])c2[H])c([H])c1N([H])C(=O)C([H])([H])OC([H])([H])[H]		408.45799999999974	2.438300000000001	6	2	8	11	30	0	0	0	2	1	3	3	0.22727272727272727	94.48	0.044639781950050264	0.9709890036483843	0.00135396	6.295930701745691
Chembridge	13443593	[H]c1c([H])c([H])c2c(c1[H])C([H])([H])C([H])(N([H])C1([H])C([H])([H])C([H])([H])N(c3nc(C([H])([H])[H])c4c([H])c(OC([H])([H])C([H])([H])[H])c([H])c([H])c4n3)C([H])([H])C1([H])[H])C2([H])[H]		402.5419999999996	4.062720000000003	5	1	5	7	30	1	1	2	2	1	3	5	0.44	50.28	0.137977	0.9208438384624501	0.000592795	5.3657
Chembridge	13445512	[H]c1c(F)c([H])c(F)c(C([H])([H])C(=O)N([H])C([H])([H])C([H])([H])N2C([H])([H])c3c([H])c(OC([H])([H])[H])c([H])c([H])c3OC([H])(C([H])([H])C([H])([H])[H])C2([H])[H])c1F		422.44699999999966	3.4444000000000026	4	1	8	9	30	0	1	1	2	0	2	3	0.4090909090909091	50.8	0.18694019068992476	0.861834	0.000414632	5.192486404575462
Chembridge	13445971	[H]c1c([H])c([H])c(C([H])([H])N([H])C(=O)c2c(OC([H])([H])[H])c([H])c(=O)n3c2C([H])([H])C([H])([H])N(C([H])([H])c2c([H])c(C([H])([H])[H])c([H])c([H])c2C([H])([H])[H])C([H])([H])C3([H])[H])c(OC([H])([H])[H])c1[H]		475.58899999999966	3.470640000000002	6	1	7	11	35	0	1	1	2	1	3	4	0.35714285714285715	72.8	0.33758483992462807	0.7256938736920096	0.000208102	4.733637980601536
Chembridge	13445985	[H]c1c(C([H])([H])OC([H])([H])[H])oc(C([H])([H])N2C([H])([H])C([H])([H])C([H])([H])C([H])(C([H])([H])N([H])C(=O)C([H])([H])Oc3c([H])c([H])c([H])c([H])c3OC([H])([H])[H])C2([H])[H])c1[H]		402.49099999999964	2.841800000000001	6	1	7	12	29	0	1	1	1	1	2	3	0.5	73.17	0.0800093	0.9941671866649756	0.00106119	5.492778611009306
Chembridge	13447608	[H]c1nc([H])c(-c2nc([H])c(-c3c([H])c([H])c([H])c([H])c3F)c(C3([H])C([H])([H])N(C(=O)C([H])([H])C([H])([H])c4c([H])c([H])c([H])c(OC([H])([H])[H])c4[H])C([H])([H])C([H])([H])C3([H])[H])n2)c([H])c1[H]		496.58599999999984	5.692100000000005	5	0	7	8	37	0	1	1	2	2	4	5	0.26666666666666666	68.21000000000001	0.22801548300536317	0.8410531520676745	0.000251457	5.528067440421266
Chembridge	13448271	[H]c1c([H])c([H])c(C([H])([H])N(C([H])([H])[H])C2(C(=O)N([H])[C@]([H])(C(=O)N([H])[H])C([H])(C([H])([H])[H])C([H])([H])[H])C([H])([H])c3c([H])c([H])c([H])c([H])c3C2([H])[H])c([H])c1[H]		379.50399999999956	2.2821000000000007	3	2	5	10	28	1	0	1	2	0	2	3	0.391304	75.43	0.5397760962929082	0.6261656866351888	0.000212034	3.9512538523725413
Chembridge	13449757	[H]c1c([H])c(OC([H])([H])C([H])([H])N([H])C([H])([H])C([H])([H])C2([H])N(C([H])([H])C3([H])C([H])([H])C([H])([H])C([H])([H])C([H])([H])C3([H])[H])C(=O)C([H])([H])C2([H])[H])c([H])c([H])c1F		362.4889999999995	3.755500000000003	3	1	5	9	26	1	1	2	1	0	1	3	0.6666666666666666	41.57000000000001	0.14272724350299693	0.9167460989286841	0.000723485	5.021945745569031
Chembridge	13456970	[H]c1nc(N(C([H])([H])[H])C2([H])C([H])([H])C([H])([H])C([H])([H])C([H])([H])C2([H])[H])c(C([H])([H])N([H])C(=O)C([H])([H])C([H])([H])SC([H])([H])[H])c([H])c1[H]		321.48999999999955	3.219800000000002	4	1	5	9	22	1	0	1	0	1	1	2	0.6470588235294118	45.230000000000004	0.17530507192834213	0.908629	0.00093925	4.229108693043441
Chembridge	13470822	[H]c1c([H])c([H])c2c(c1[H])C1(C([H])([H])C([H])([H])N(C(=O)C([H])([H])[C@@]3([H])N([H])C(=S)N([H])[C@]([H])(C([H])([H])[H])C3([H])[H])C([H])([H])C1([H])[H])[C@@]([H])(OC([H])([H])[H])[C@]2([H])N([H])C(=O)C([H])(C([H])([H])[H])C([H])([H])[H]		472.65499999999963	2.4037000000000006	4	3	8	9	33	1	2	3	1	0	1	4	0.64	82.7	0.15226966790422763	0.9354303031542999	0.000516587	5.124765962637257
Chembridge	13473115	[H]c1nc(SC([H])([H])C([H])([H])N2C([H])([H])C([H])([H])OC([H])([H])C2([H])[H])nc(C2([H])C([H])([H])N(C(=O)c3c([H])c([H])c4c([H])c([H])n([H])c4c3[H])C([H])([H])C([H])([H])C2([H])[H])c1C([H])([H])[H]		465.62299999999965	3.7104200000000027	6	1	8	7	33	0	2	2	1	2	3	5	0.48	74.35000000000001	0.0556753	0.9865965070107627	0.00102671	6.152311426351794
Chembridge	13477782	[H]c1c([H])c(C2(c3noc(C([H])([H])N4C([H])([H])C([H])([H])C([H])([H])C([H])(C(=O)N5C([H])([H])C([H])([H])OC([H])([H])C5([H])[H])C4([H])[H])n3)C([H])([H])C([H])([H])C([H])([H])C2([H])[H])c([H])c([H])c1C([H])([H])[H]		438.5719999999996	3.3089200000000014	6	0	7	6	32	1	2	3	1	1	2	5	0.64	71.7	0.1476660730651626	0.9666574643574142	0.000600738	5.125117427344536
Chembridge	13481382	[H]c1c([H])c([H])c(C([H])([H])C([H])(N(C(=O)C2([H])C([H])([H])C([H])([H])OC([H])([H])C2([H])[H])C([H])([H])C([H])([H])[H])C2([H])C([H])([H])C([H])([H])N(C([H])([H])c3c([H])c([H])c(C([H])([H])C([H])([H])[H])c([H])c3[H])C([H])([H])C2([H])[H])c([H])c1[H]		462.6779999999995	5.347400000000006	3	0	4	11	34	0	2	2	2	0	2	4	0.5666666666666667	32.78	0.2421201513208242	0.8474948108077643	0.000309399	5.054427849233826
Chembridge	13482017	[H]c1c([H])c(OC([H])([H])[H])c(OC([H])([H])[H])c(C([H])([H])N2C(=O)N([H])C(C([H])([H])[H])(C3([H])C([H])([H])C([H])([H])N(C(=O)c4c([H])c([H])c(OC([H])([H])[H])c([H])c4[H])C([H])([H])C3([H])[H])C2=O)c1[H]		481.54899999999975	3.0753000000000013	6	1	9	11	35	0	2	2	2	0	2	4	0.4230769230769231	97.41000000000001	0.0797851	0.9764712458900626	0.000769258	5.828223434013664
Chembridge	13483388	[H]c1nc([H])c(OC([H])([H])C([H])([H])C([H])([H])N([H])C([H])([H])c2c(-c3c([H])c([H])c(OC([H])([H])[H])c(F)c3[H])nn([H])c2[H])c([H])c1[H]		356.4009999999997	3.1781000000000015	5	2	7	10	26	0	0	0	1	2	3	3	0.2631578947368421	72.06	0.0948372	0.93428	0.0009851	5.3355357543316195
Chembridge	13484088	[H]c1c([H])c(C([H])([H])n2nnnc2[H])c([H])c([H])c1C(=O)N1C([H])([H])C([H])([H])C([H])(C([H])([H])C([H])([H])C(=O)N([H])C2([H])C([H])([H])C2([H])[H])C([H])([H])C1([H])[H]		382.4679999999997	1.6323999999999994	6	1	8	7	28	1	1	2	1	1	2	4	0.55	93.00999999999999	0.20122915484089893	0.8491618405097796	0.000421617	5.179605666439585
Chembridge	13493040	[H]c1c([H])c(-c2noc3c2C([H])([H])N(C(=O)c2c([H])c([H])c(OC([H])([H])[H])c(F)c2[H])C([H])([H])C3([H])[H])c([H])c(F)c1F		388.34499999999974	3.966000000000003	4	0	8	4	28	0	1	1	2	1	3	4	0.2	55.57000000000001	0.4297127815901756	0.6967055854522433	0.000255535	4.167838400656123
Chembridge	13505137	[H]c1c([H])c(OC([H])([H])[H])c([H])c(N2C(=O)C([H])([H])N(C(=O)C3([H])C([H])([H])N(C4([H])C([H])([H])C4([H])[H])C(=O)C([H])([H])C3([H])[H])C([H])([H])C2([H])[H])c1[H]		371.4369999999996	1.2713999999999992	4	0	7	5	27	1	2	3	1	0	1	4	0.55	70.16	0.10812486376628745	0.9666287094925625	0.00115279	4.653915525941426
Chembridge	13507592	[H]c1nc(N([H])C([H])([H])c2oc(C([H])([H])[H])c([H])c2[H])c([H])c([H])c1-c1nc(-c2c([H])c([H])c([H])c(OC([H])([H])[H])c2OC([H])([H])[H])no1		392.4149999999998	4.329320000000004	8	1	8	10	29	0	0	0	1	3	4	4	0.19047619047619047	95.44000000000001	0.052326484787632174	0.9548869875692925	0.00136533	5.846616287019869
Chembridge	13507677	[H]c1c([H])c([H])c(C2(C([H])([H])C(=O)N3C([H])([H])C([H])([H])C([H])([H])C([H])([H])C3([H])C([H])([H])C([H])([H])OC([H])([H])[H])C(=O)N(C([H])([H])c3c([H])c([H])c4c(c3[H])OC([H])([H])O4)C(=O)C2([H])[H])c([H])c1[H]		492.5719999999997	3.419900000000001	6	0	8	9	36	0	3	3	2	0	2	5	0.4642857142857143	85.38000000000001	0.23446833970243044	0.9109874103581747	0.000359738	4.8498766540626965
Chembridge	13510236	[H]C(C(=O)N([H])C([H])([H])C([H])([H])N1C([H])([H])c2c([H])c([H])c([H])c([H])c2OC([H])(c2c([H])c([H])c([H])c([H])c2F)C1([H])[H])=C(C([H])([H])[H])C([H])([H])[H]		368.45199999999966	3.8438000000000025	3	1	5	7	27	0	1	1	2	0	2	3	0.3181818181818182	41.57	0.3220176515574377	0.7687027251774587	0.000361064	4.331013937590888
Chembridge	13511253	[H]c1nc([H])c(C([H])([H])C([H])([H])C(=O)N2C([H])([H])C([H])([H])C([H])([H])C([H])(C(=O)N([H])c3c([H])c([H])c([H])c(-c4c([H])c([H])c([H])c(C([H])([H])[H])c4[H])c3[H])C2([H])[H])nc1[H]		428.5359999999997	4.261920000000004	4	1	6	7	32	0	1	1	2	1	3	4	0.3076923076923077	75.19	0.16309032487974268	0.8654504715162046	0.000364324	5.871464294960801
Chembridge	13514799	[H]OC([H])([H])C([H])([H])C1([H])N(C([H])([H])c2c([H])c([H])c(OC([H])([H])[H])c(C([H])([H])[H])c2[H])C([H])([H])C([H])([H])N(C([H])([H])c2nn([H])c(C([H])(C([H])([H])[H])C([H])([H])[H])c2[H])C1([H])[H]		386.5399999999995	2.918920000000001	5	2	6	13	28	0	1	1	1	1	2	3	0.5909090909090909	64.62	0.15420452708197413	0.9201114718060056	0.000683134	4.841097361326468
Chembridge	13514820	[H]c1nn(C([H])([H])C(=O)N2C([H])([H])C([H])([H])C([H])([H])C([H])(N3C([H])([H])C([H])([H])N(C([H])([H])c4c([H])c([H])c5c(c4[H])OC([H])([H])O5)C([H])([H])C3([H])[H])C2([H])[H])c([H])c1[H]		411.5059999999997	1.4206000000000003	7	0	8	5	30	0	3	3	1	1	2	5	0.5454545454545454	63.07	0.0869012	0.9866370031391106	0.000936459	5.526807810651891
Chembridge	13517441	[H]C1=C(C([H])([H])C(=O)N2C([H])([H])C([H])([H])C3(c4c([H])c([H])c([H])c([H])c4[C@@]([H])(N([H])C(=O)c4c([H])nc([H])c([H])c4[H])[C@]3([H])OC([H])([H])C([H])([H])[H])C([H])([H])C2([H])[H])C([H])([H])C([H])([H])C([H])([H])C1([H])[H]		473.6169999999996	4.722100000000005	4	1	6	7	35	2	1	3	1	1	2	5	0.4827586206896552	71.53	0.17782751161770824	0.8734756907791513	0.000413398	5.072571103700052
Chembridge	13521960	[H]c1c(C([H])([H])N2C([H])([H])C([H])([H])C(C(=O)OC([H])([H])C([H])([H])[H])(C([H])([H])c3c([H])c([H])c([H])c([H])c3[H])C([H])([H])C2([H])[H])oc(C([H])([H])C([H])([H])[H])c1[H]		355.47799999999955	4.230000000000004	4	0	4	9	26	0	1	1	1	1	2	3	0.5	42.68000000000001	0.2363444336834993	0.8710052259224469	0.000630369	4.162816747368755
Chembridge	13523816	[H]c1c([H])c([H])c(C([H])([H])C([H])([H])c2nnc(C([H])([H])C([H])([H])C(=O)N3C([H])([H])C([H])([H])N(C([H])([H])C4([H])C([H])([H])C4([H])[H])C([H])([H])C3([H])[H])o2)c(OC([H])([H])[H])c1[H]		398.5069999999996	2.3502	6	0	7	10	29	1	1	2	1	1	2	4	0.5909090909090909	71.7	0.15113479652122777	0.9122612994285098	0.000619802	5.021221130358598
Chembridge	13523968	[H]c1nc(S(=O)(=O)C([H])(C([H])([H])[H])C([H])([H])[H])n(C([H])([H])C([H])([H])C([H])(C([H])([H])[H])C([H])([H])[H])c1C([H])([H])N1C([H])([H])C([H])([H])C([H])([H])C([H])(OC([H])([H])C([H])([H])C([H])([H])[H])C1([H])[H]		399.6009999999995	3.5023000000000017	6	0	7	15	27	0	1	1	0	1	1	2	0.85	64.43	0.23637590696899485	0.8550629322019415	0.000504346	4.33239
Chembridge	13525358	[H]c1nc([H])c(C([H])([H])C([H])([H])C(=O)N2C([H])([H])C([H])([H])C([H])([H])C([H])(N([H])c3c([H])c([H])c(C([H])(C([H])([H])[H])C([H])([H])[H])c([H])c3[H])C2([H])[H])c([H])c1[H]		351.4939999999995	4.240700000000003	3	1	4	8	26	0	1	1	1	1	2	3	0.45454545454545453	45.230000000000004	0.072245	0.9742374913701523	0.0014662	5.174425713238205
Chembridge	13526320	[H]c1c([H])c(N2C([H])([H])C([H])([H])N(C3([H])C([H])([H])N(C(=O)C([H])([H])c4c([H])c([H])c5c(c4[H])OC([H])([H])O5)C([H])([H])C([H])([H])C3([H])[H])C([H])([H])C2([H])[H])c([H])c([H])c1F		425.5039999999997	2.910100000000001	5	0	7	4	31	0	3	3	2	0	2	5	0.4583333333333333	45.25	0.10211650107480924	0.9386989115990515	0.000666683	5.750299862430601
[truncated: 15,758 more rows]

## Sheet: IDs
ID	hit
35205927	SAFIRE_hit
15390444	SAFIRE_hit
[truncated: 552 more rows]

## Sheet: inuse_ab_properties_table
ID	smiles	AB_Class	MolWt	LogP	NumHAcceptors	NumHDonors	NumHeteroatoms	NumRotatableBonds	NumHeavyAtoms	NumAliphaticCarbocycles	NumAliphaticHeterocycles	NumAliphaticRings	NumAromaticCarbocycles	NumAromaticHeterocycles	NumAromaticRings	RingCount	FractionCSP3	TPSA	NPR1	NPR2	InertialShapeFactor	RadiusOfGyration
[truncated: 138 more rows]
