# Supplementary material for: A two-step screen identifies a small molecule that disrupts membrane voltage and is effective against growing and persister gram-negative bacteria
Source: Microbiol Spectr. 2025 Dec 31;14(2):e03217-25. doi: 10.1128/spectrum.03217-25 (PMC12889115; doi:10.1128/spectrum.03217-25)
Supplement: Table S3 — List of in-use antibiotics that grouped outside of the main in-use antibiotics cluster seen in Fig. 1C. [file spectrum.03217-25-s0004.xlsx]

## Sheet: Sheet1
Antibiotic	Derivation	Source
Enoxacin	Synthetic	Naeem et al. 2016; Hutching et al. 2019
Furazolidone	Synthetic	Hutchings et al. 2019
Isoniazid	Synthetic	Hutchings et al. 2019; Fernandes et al. 2017
Linezolid	Synthetic	Hutchings et al. 2019
Nitrofurantoin	Synthetic	Hutchings et al. 2019
Chloramphenicol	Naturally occuring	Hutchings et al. 2019
Minocycline	Semi-synthetic	NCBI (a) 2025
Cefoperazone	Semi-synthetic cephalosporin	NCBI (b) 2025
Aztreonam	Synthetic	Hutchings et al. 2019
Clarithromycin	Semi-synthetic erythromycin	NCBI (c) 2025

## Sheet: Citations
	Citation
1	Naeem, Abdul, Syed Lal Badshah, Mairman Muska, Nasir Ahmad, and Khalid Khan. "The current case of quinolones: synthetic approaches and antibacterial activity." Molecules 21, no. 4 (2016): 268.
2	Hutchings, Matthew I., Andrew W. Truman, and Barrie Wilkinson. "Antibiotics: past, present and future." Current opinion in microbiology 51 (2019): 72-80.
3	Fernandes, Guilherme Felipe dos Santos, Hérida Regina Nunes Salgado, and Jean Leandro dos Santos. "Isoniazid: a review of characteristics, properties and analytical methods." Critical reviews in analytical chemistry 47, no. 4 (2017): 298-308.
4	National Center for Biotechnology Information (a) (2025). PubChem Compound Summary for , Minocycline. Retrieved July 17, 2025 from https://pubchem.ncbi.nlm.nih.gov/compound/Minocycline.
5	National Center for Biotechnology Information (b) (2025). PubChem Compound Summary for CID 44187, Cefoperazone. Retrieved July 17, 2025 from https://pubchem.ncbi.nlm.nih.gov/compound/Cefoperazone.
6	National Center for Biotechnology Information (2025). PubChem Compound Summary for CID 84029, Clarithromycin. Retrieved July 17, 2025 from https://pubchem.ncbi.nlm.nih.gov/compound/Clarithromycin.
